# Supplementary material for: YAP and TEAD Are Transcriptional Regulators of Neuroendocrine Differentiation and Growth in Carcinoid Cells
Source: Am J Pathol. 2025 Nov 20;196(2):345–58. doi: 10.1016/j.ajpath.2025.10.012 (PMC12881680; doi:10.1016/j.ajpath.2025.10.012)
Supplement: Supplemental Table S1 [file mmc1.xlsx]

## Sheet: All merged peaks
Supplementary Table 1. YAP and TEAD DNA-binding sites from ChIP-seq. DNA-binding sites were detected using the ENCODE Transcription Factor ChIP-seq pipeline. Each control or experimental condition represents ChIP-sequencing performed in duplicate.
chromosome	start	end
chr1	921073	921473
chr1	923744	923962
chr1	1000027	1000427
chr1	1006484	1006890
chr1	1013053	1013537
chr1	1014119	1014720
chr1	1019450	1019850
chr1	1024625	1025221
chr1	1079381	1079781
chr1	1116041	1116557
chr1	1136647	1136951
chr1	1264788	1265188
chr1	1265357	1265757
chr1	1298964	1299268
chr1	1299796	1300100
chr1	1300445	1300845
chr1	1307796	1308358
chr1	1318228	1318828
chr1	1324746	1325096
chr1	1371927	1372327
chr1	1375078	1375871
chr1	1399264	1400005
chr1	1407000	1407761
chr1	1421194	1421498
chr1	1433133	1433533
chr1	1462501	1462920
chr1	1574660	1575032
chr1	1782770	1783454
chr1	1859243	1859547
chr1	2049920	2050270
chr1	2189605	2190089
chr1	2212532	2212945
chr1	2285185	2285489
chr1	2314226	2314710
chr1	2322224	2322594
chr1	2391136	2391807
chr1	2451800	2452170
chr1	2494234	2494604
chr1	2535073	2535443
chr1	2556314	2556798
chr1	2578359	2578729
chr1	2586297	2586781
chr1	2642985	2643469
chr1	3219217	3219617
chr1	3221949	3222349
chr1	3229329	3229729
chr1	3313063	3313495
chr1	3320532	3320932
chr1	3323114	3323598
chr1	3380491	3380891
chr1	3456564	3457077
chr1	3482328	3482632
chr1	3531357	3531757
chr1	3613393	3613793
chr1	3624651	3625001
chr1	3697882	3698304
chr1	3857342	3857826
chr1	3864856	3865226
chr1	3900287	3900687
chr1	3924962	3925410
chr1	3948379	3948779
chr1	5404480	5404790
chr1	5404793	5404916
chr1	5648364	5648668
chr1	5992066	5992550
chr1	6025160	6025643
chr1	6026102	6026611
chr1	6116160	6116560
chr1	6157738	6158138
chr1	6199463	6199767
chr1	6205842	6206321
chr1	6235938	6236338
chr1	6270034	6270434
chr1	6353565	6353965
chr1	6360576	6360976
chr1	6393651	6393955
chr1	6404607	6404911
chr1	6412845	6413245
chr1	6554271	6554798
chr1	6613087	6613663
chr1	6625060	6625460
chr1	6701586	6702271
chr1	6724219	6724974
chr1	6807793	6808193
chr1	6859335	6859735
chr1	6859975	6860581
chr1	7223608	7224210
chr1	7262695	7263095
chr1	7267516	7267916
chr1	7277983	7278383
chr1	7300995	7301410
chr1	7332104	7332570
chr1	7333634	7334034
chr1	7335257	7335657
chr1	7339946	7340346
chr1	7367176	7367480
chr1	7401857	7402282
chr1	7491667	7491971
chr1	7717681	7718104
chr1	7783926	7784326
chr1	7953949	7954687
chr1	7961241	7961725
chr1	8005140	8005579
chr1	8006229	8006629
chr1	8017558	8017958
chr1	8019953	8020344
chr1	8027376	8027892
chr1	8040604	8041004
chr1	8044253	8044653
chr1	8061232	8061697
chr1	8070330	8070730
chr1	8075355	8075755
chr1	8077249	8077568
chr1	8078238	8078638
chr1	8086310	8086614
chr1	8094445	8094845
chr1	8096556	8096979
chr1	8097474	8097778
chr1	8116959	8117329
chr1	8154649	8155049
chr1	8167179	8167579
chr1	8169717	8170745
chr1	8182267	8182781
chr1	8189981	8190351
chr1	8197873	8198209
chr1	8211923	8212349
chr1	8238010	8238468
chr1	8258980	8259500
chr1	8259682	8260052
chr1	8312156	8312556
chr1	8396864	8397264
chr1	8456308	8456708
chr1	8463289	8463689
chr1	8525906	8526316
chr1	8545035	8545469
chr1	8626414	8626829
chr1	8668246	8668550
chr1	8681260	8681660
chr1	8693076	8693476
chr1	8698321	8698625
chr1	8702132	8702532
chr1	8703238	8703947
chr1	8705090	8705490
chr1	8707002	8707240
chr1	8712088	8712800
chr1	8740164	8740468
chr1	8741929	8742429
chr1	8789561	8789931
chr1	8821064	8821434
chr1	8822789	8823220
chr1	8858076	8858446
chr1	8913397	8913797
chr1	8986199	8986599
chr1	9009759	9010159
chr1	9074979	9075390
chr1	9112960	9113360
chr1	9115737	9116137
chr1	9124345	9124745
chr1	9128971	9129275
chr1	9180188	9180588
chr1	9194061	9194461
chr1	9294421	9294821
chr1	9300087	9300487
chr1	9401796	9402199
chr1	9428548	9429424
chr1	9435116	9435516
chr1	9436269	9436669
chr1	9438441	9438841
chr1	9671521	9671891
chr1	9804279	9804583
chr1	9824142	9824478
chr1	9877995	9878395
chr1	9890401	9890801
chr1	9892499	9892803
chr1	9898822	9899222
chr1	9942820	9943658
chr1	10031538	10031931
chr1	10034488	10034888
chr1	10056165	10056565
chr1	10195669	10196039
chr1	10210146	10210727
chr1	10211867	10212267
chr1	10263666	10264066
chr1	10430214	10430767
chr1	10474685	10475085
chr1	10508562	10508873
chr1	10510943	10511343
chr1	10528406	10528806
chr1	10599468	10599868
chr1	10686217	10686987
chr1	10724243	10724876
chr1	10796506	10796955
chr1	10848158	10848558
chr1	10867242	10867592
chr1	10968458	10968858
chr1	11011861	11013012
chr1	11059920	11060614
chr1	11099527	11100269
chr1	11236896	11237296
chr1	11262211	11263058
chr1	11273116	11273516
chr1	11470754	11471358
chr1	11568684	11569084
chr1	11653288	11653688
chr1	11787467	11787837
chr1	11805755	11806155
chr1	11806194	11806474
chr1	11821517	11821887
chr1	11858851	11859221
chr1	11859579	11859949
chr1	11907724	11908564
chr1	11909498	11909898
chr1	11934474	11934874
chr1	11944235	11944635
chr1	11961260	11961564
chr1	11980020	11980504
chr1	12019025	12019325
chr1	12040432	12041038
chr1	12346795	12347394
chr1	12356003	12356426
chr1	12381235	12381635
chr1	12386172	12386476
chr1	12405695	12406045
chr1	12415066	12415466
chr1	12461379	12461570
chr1	12478051	12478634
chr1	12480745	12481346
chr1	12485509	12485909
chr1	12528245	12528909
chr1	12549116	12549516
chr1	12549848	12550228
chr1	12604388	12604692
chr1	12615951	12616335
chr1	12618233	12618800
chr1	12618912	12619312
chr1	12636445	12637066
chr1	12654639	12655039
chr1	13759102	13759686
chr1	14535617	14536017
chr1	14700043	14700379
chr1	14704821	14705191
chr1	14731948	14732328
chr1	14924597	14925151
chr1	14929502	14929902
chr1	14942898	14943268
chr1	14977367	14977737
chr1	15088692	15089092
chr1	15090429	15090772
chr1	15093491	15093891
chr1	15100606	15100976
chr1	15139822	15140449
chr1	15141892	15142300
chr1	15151370	15151770
chr1	15174287	15174687
chr1	15178475	15178779
chr1	15179013	15179608
chr1	15181505	15181905
chr1	15284571	15285374
chr1	15285596	15285966
chr1	15330139	15330539
chr1	15337660	15338030
chr1	15352431	15352861
chr1	15409722	15410122
chr1	15424243	15424547
chr1	15430842	15431122
chr1	15432330	15432634
chr1	15432925	15433339
chr1	15453199	15453599
chr1	15526032	15527143
chr1	15603078	15603358
chr1	15610146	15610546
chr1	15617285	15617903
chr1	15618356	15618636
chr1	15618925	15619295
chr1	15620242	15620642
chr1	15678536	15679022
chr1	15680944	15681224
chr1	15712222	15712502
chr1	15723851	15724251
chr1	15741476	15741756
chr1	15764407	15764807
chr1	15780628	15781028
chr1	15787990	15788506
chr1	15795220	15795764
chr1	15796457	15797172
chr1	15799039	15799439
chr1	15800156	15800743
chr1	15808945	15809414
chr1	15815800	15816100
chr1	15832058	15832394
chr1	15834717	15835208
chr1	15835755	15836155
chr1	15847436	15847836
chr1	15849322	15849722
chr1	15897128	15897498
chr1	16013133	16013503
chr1	16067231	16067631
chr1	16082407	16082687
chr1	16085345	16085681
chr1	16120969	16121369
chr1	16138828	16139228
chr1	16143784	16144470
chr1	16145116	16145420
chr1	16145565	16145901
chr1	16146272	16146608
chr1	16154916	16155375
chr1	16155912	16156396
chr1	16156882	16157218
chr1	16164218	16164618
chr1	16167621	16168210
chr1	16173603	16173939
chr1	16181651	16182273
chr1	16187685	16188085
chr1	16206886	16207735
chr1	16250594	16250964
chr1	16328293	16328693
chr1	16334615	16335217
chr1	16348776	16349176
chr1	16352407	16352823
chr1	16358308	16358608
chr1	16366900	16367548
chr1	16375547	16375947
chr1	16418110	16418701
chr1	16440433	16441061
chr1	16513821	16514221
chr1	16547429	16547913
chr1	16595193	16595593
chr1	16624752	16625052
chr1	16629323	16629807
chr1	16644508	16645158
chr1	16709666	16709966
chr1	16715994	16716364
chr1	16723544	16723844
chr1	16725691	16725971
chr1	16904764	16905450
chr1	16914183	16914553
chr1	16923794	16924164
chr1	16960842	16961220
chr1	17053853	17054337
chr1	17128433	17128819
chr1	17233488	17234124
chr1	17237329	17237729
chr1	17550953	17551378
chr1	17551905	17552617
chr1	17560028	17560428
chr1	17580068	17580588
chr1	17587513	17588631
chr1	18021258	18021562
chr1	18354651	18354987
chr1	18408883	18409283
chr1	18417391	18417791
chr1	18464339	18464739
chr1	18480802	18481289
chr1	18535517	18535917
chr1	18618512	18618912
chr1	18902317	18902857
chr1	18938731	18939131
chr1	18956364	18956848
chr1	19009921	19010291
chr1	19052404	19052774
chr1	19210134	19210549
chr1	19251888	19252372
chr1	19385815	19386219
chr1	19412660	19412964
chr1	19427232	19427536
chr1	19430192	19430592
chr1	19436651	19437051
chr1	19440450	19440850
chr1	19445851	19446303
chr1	19448587	19449203
chr1	19450871	19451271
chr1	19485716	19486116
chr1	19504756	19505156
chr1	19547842	19548242
chr1	19596256	19596560
chr1	19619847	19620151
chr1	19640482	19640882
chr1	19815009	19815313
chr1	19815675	19816249
chr1	19863741	19864150
chr1	19872221	19872621
chr1	19882467	19882951
chr1	19925280	19925584
chr1	20212922	20213322
chr1	20255734	20256134
chr1	20358652	20359052
chr1	20426818	20427122
chr1	20476118	20476762
chr1	20480241	20480641
chr1	20482399	20482903
chr1	20483906	20484390
chr1	20485050	20485400
chr1	20486443	20486927
chr1	20493779	20494083
chr1	20494321	20494721
chr1	20496117	20496517
chr1	20613817	20614217
chr1	20634004	20634308
chr1	20661392	20661876
chr1	20696729	20697129
chr1	20698500	20698900
chr1	20732944	20733630
chr1	20784807	20785111
chr1	20786433	20786737
chr1	20896839	20897231
chr1	21013595	21013995
chr1	21022218	21022618
chr1	21212027	21212548
chr1	21239281	21239585
chr1	21251970	21252336
chr1	21263079	21263383
chr1	21266206	21266606
chr1	21268331	21268731
chr1	21276422	21276726
chr1	21303360	21303760
chr1	21319710	21320110
chr1	21324514	21324998
chr1	21329331	21329815
chr1	21338662	21339062
chr1	21345218	21345522
chr1	21368467	21368867
chr1	21586983	21587287
chr1	21614711	21615111
chr1	21623611	21624019
chr1	21638609	21639009
chr1	21659022	21659516
chr1	21666888	21667288
chr1	21675003	21675373
chr1	21675987	21676387
chr1	21776089	21776713
chr1	21782963	21783783
chr1	21788008	21788408
chr1	21816921	21817321
chr1	21869785	21870185
chr1	21931103	21931577
chr1	21935450	21935820
chr1	21973037	21973437
chr1	21997791	21998191
chr1	22025471	22026274
chr1	22052478	22052878
chr1	22144397	22144797
chr1	22228633	22229033
chr1	22250720	22251090
chr1	22257265	22257665
chr1	22259499	22259899
chr1	22259981	22260381
chr1	22262565	22262869
chr1	22342036	22342340
chr1	22348364	22348764
chr1	22412535	22412949
chr1	22414190	22414590
chr1	22418876	22419276
chr1	22434734	22435134
chr1	22435999	22436399
chr1	22447632	22448243
chr1	22450418	22450927
chr1	22451650	22452134
chr1	22613906	22614506
chr1	22689496	22689896
chr1	22717043	22717443
chr1	22728874	22729178
chr1	22750461	22750861
chr1	22751146	22751546
chr1	22826904	22827274
chr1	22978294	22978694
chr1	23018950	23019643
chr1	23108866	23109266
chr1	23167794	23168164
chr1	23187578	23188182
chr1	23188421	23188791
chr1	23188932	23189302
chr1	23196893	23197263
chr1	23343587	23344497
chr1	23377442	23377851
chr1	23402927	23403327
chr1	23403791	23404191
chr1	23417547	23417851
chr1	23421758	23422357
chr1	23424645	23424949
chr1	23525799	23526199
chr1	23547201	23547601
chr1	23559424	23559834
chr1	23562230	23562630
chr1	23577113	23577483
chr1	23585599	23585969
chr1	23591463	23591891
chr1	23592536	23592936
chr1	23619456	23619964
chr1	23667265	23667665
chr1	23691522	23692006
chr1	23727474	23727886
chr1	23778242	23778642
chr1	23790077	23790507
chr1	23790878	23791562
chr1	23798937	23800310
chr1	23800419	23801180
chr1	23868298	23868779
chr1	23916525	23916861
chr1	23919870	23920371
chr1	23930798	23931168
chr1	23951578	23952146
chr1	23955163	23955563
chr1	23957115	23957529
chr1	23958838	23959443
chr1	23960064	23960414
chr1	23979911	23980853
chr1	23984449	23984849
chr1	24009416	24009786
chr1	24018763	24019133
chr1	24021498	24021802
chr1	24022784	24023184
chr1	24118367	24118877
chr1	24187168	24187472
chr1	24266368	24266966
chr1	24283809	24284209
chr1	24319312	24320209
chr1	24322211	24322581
chr1	24374687	24375609
chr1	24413417	24413787
chr1	24415325	24415809
chr1	24417685	24418085
chr1	24438389	24438789
chr1	24502268	24502949
chr1	24540958	24541367
chr1	24568005	24568405
chr1	24643152	24643838
chr1	24705628	24705964
chr1	24718817	24719187
chr1	24724789	24725189
chr1	24735460	24736029
chr1	24744935	24745239
chr1	24745663	24746147
chr1	25168367	25168832
chr1	25232436	25232806
chr1	25239831	25240547
chr1	25430024	25430328
chr1	25501240	25501399
chr1	25729763	25730163
chr1	25737109	25737509
chr1	25771427	25771731
chr1	25819606	25820295
chr1	25859299	25859699
chr1	25890446	25890901
chr1	25892363	25892763
chr1	25905419	25905855
chr1	25998106	25998506
chr1	26111472	26111872
chr1	26161550	26162238
chr1	26164159	26164463
chr1	26177280	26177730
chr1	26233940	26234424
chr1	26276349	26276653
chr1	26284767	26285071
chr1	26306326	26306676
chr1	26350696	26351096
chr1	26351580	26352236
chr1	26404568	26405170
chr1	26418867	26419442
chr1	26431962	26432551
chr1	26472821	26473504
chr1	26500282	26500966
chr1	26537809	26538278
chr1	26620655	26621577
chr1	26692129	26692638
chr1	26692877	26693453
chr1	26695252	26695858
chr1	26702379	26702779
chr1	26705726	26706139
chr1	26744098	26744498
chr1	26768746	26769146
chr1	26771536	26772020
chr1	26783859	26784475
chr1	26787668	26787972
chr1	26862816	26863120
chr1	26864931	26865331
chr1	26907570	26907970
chr1	26913863	26914429
chr1	26960260	26960660
chr1	26961833	26962233
chr1	26986684	26987084
chr1	26990580	26990884
chr1	26997475	26998252
chr1	26999381	26999781
chr1	27000590	27000990
chr1	27010858	27011545
chr1	27012852	27013252
chr1	27018311	27018711
chr1	27027579	27027979
chr1	27112157	27112557
chr1	27117689	27118089
chr1	27118870	27119270
chr1	27154822	27155726
chr1	27163096	27163496
chr1	27192041	27192441
chr1	27234287	27234771
chr1	27300650	27301134
chr1	27321902	27322353
chr1	27342876	27343276
chr1	27343460	27343764
chr1	27347174	27347478
chr1	27402363	27402667
chr1	27428567	27429168
chr1	27489895	27490379
chr1	27520625	27521025
chr1	27527074	27527474
chr1	27528073	27528473
chr1	27539810	27540743
chr1	27541816	27542679
chr1	27563558	27563958
chr1	27568521	27568921
chr1	27575329	27575813
chr1	27603922	27604322
chr1	27672187	27672491
chr1	27725965	27726269
chr1	27772801	27773583
chr1	27817226	27817626
chr1	27875166	27875566
chr1	27914281	27914813
chr1	27970890	27971290
chr1	28170018	28170418
chr1	28236186	28236556
chr1	28246339	28246709
chr1	28246973	28247457
chr1	28249526	28249926
chr1	28290899	28291581
chr1	28296585	28297164
chr1	28328596	28329392
chr1	28343396	28343796
chr1	28346208	28346596
chr1	28351545	28351945
chr1	28369539	28370023
chr1	28373518	28373918
chr1	28374490	28374890
chr1	28417299	28417699
chr1	28437888	28438315
chr1	28505600	28506318
chr1	28507595	28507995
chr1	28509028	28509398
chr1	28517903	28518183
chr1	28526792	28527192
chr1	28538279	28538679
chr1	28552706	28553486
chr1	28581407	28582269
chr1	28582901	28583205
chr1	28606893	28606993
chr1	28648134	28649104
chr1	28736614	28737014
chr1	28751078	28751414
chr1	28803692	28804062
chr1	28813071	28813471
chr1	28860217	28860617
chr1	28871927	28872327
chr1	28877079	28877479
chr1	28884951	28885351
chr1	28956202	28956602
chr1	29124405	29124776
chr1	29181846	29182251
chr1	29202758	29203164
chr1	29237245	29237823
chr1	29271605	29272289
chr1	29410467	29410924
chr1	29570049	29570607
chr1	29682872	29683272
chr1	29973368	29973738
chr1	29974356	29974726
chr1	30006235	30006752
chr1	30888387	30888787
chr1	30966751	30967151
chr1	30975084	30975484
chr1	31025166	31025584
chr1	31040037	31040437
chr1	31111220	31111590
chr1	31155348	31155914
chr1	31162691	31163091
chr1	31170721	31171121
chr1	31181479	31181783
chr1	31182461	31182861
chr1	31376872	31377176
chr1	31390017	31390417
chr1	31394677	31395280
chr1	31422680	31423080
chr1	31444810	31445609
chr1	31447221	31447623
chr1	31471481	31471881
chr1	31483440	31483776
chr1	31509079	31509563
chr1	31511229	31511602
chr1	31511907	31512307
chr1	31520661	31521061
chr1	31549775	31550175
chr1	31562994	31563411
chr1	31573775	31574175
chr1	31575754	31576248
chr1	31577817	31578217
chr1	31581886	31582089
chr1	31588747	31589147
chr1	31669618	31670018
chr1	31701033	31701433
chr1	31761841	31762241
chr1	31762670	31763070
chr1	31788346	31789041
chr1	31855443	31855843
chr1	31931651	31932051
chr1	31932396	31932796
chr1	31934585	31934985
chr1	32013370	32013674
chr1	32071837	32072141
chr1	32072837	32073357
chr1	32094807	32095310
chr1	32104036	32104436
chr1	32133441	32134003
chr1	32138860	32139357
chr1	32142630	32143030
chr1	32179723	32180123
chr1	32208869	32209313
chr1	32239709	32240642
chr1	32241302	32241702
chr1	32290228	32290628
chr1	32291765	32292069
chr1	32321755	32322251
chr1	32351419	32351903
chr1	32361893	32362494
chr1	32394097	32394780
chr1	32650831	32651312
chr1	32712192	32712496
chr1	32716650	32717050
chr1	32753851	32754251
chr1	32754777	32755177
chr1	32759533	32759692
chr1	32760057	32760541
chr1	32760858	32761600
chr1	32817133	32817437
chr1	32818113	32818417
chr1	32933950	32934350
chr1	32939653	32940053
chr1	32948821	32949424
chr1	32953525	32953925
chr1	32980979	32981379
chr1	32981690	32981994
chr1	32992384	32992784
chr1	33080778	33081178
chr1	33127071	33127375
chr1	33149773	33150173
chr1	33182462	33182862
chr1	33256787	33257187
chr1	33338868	33339268
chr1	33342275	33342579
chr1	33342711	33343480
chr1	33347014	33347616
chr1	33350020	33350703
chr1	33364025	33364425
chr1	33367188	33367672
chr1	33433734	33434134
chr1	33472416	33472816
chr1	33586120	33586520
chr1	33599574	33599974
chr1	33634854	33635254
chr1	33640328	33640632
chr1	33660297	33660737
chr1	33815092	33815492
chr1	33818044	33818444
chr1	34590157	34590557
chr1	34690363	34690667
chr1	34859568	34860052
chr1	35268686	35269086
chr1	35556127	35556527
chr1	35641379	35641779
chr1	36008501	36008901
chr1	36149249	36149954
chr1	36150717	36151117
chr1	36386460	36387062
chr1	36436866	36437236
chr1	36464141	36464625
chr1	36751532	36752048
chr1	36771568	36771872
chr1	36831312	36831712
chr1	36968729	36969033
chr1	37038764	37039164
chr1	37322766	37323166
chr1	37479631	37480031
chr1	37534351	37534788
chr1	37697168	37697568
chr1	37739142	37739542
chr1	37755203	37755603
chr1	37807439	37807839
chr1	37940101	37940405
chr1	37989953	37990361
chr1	38266020	38266544
chr1	38958962	38959332
chr1	38969051	38969451
chr1	38985390	38985790
chr1	39094677	39095255
chr1	39098810	39099180
chr1	39111848	39112248
chr1	39132835	39133205
chr1	39142612	39143032
chr1	39158332	39158967
chr1	39159221	39159653
chr1	39170720	39171120
chr1	39178565	39178974
chr1	39183752	39184152
chr1	39192038	39192438
chr1	39272267	39272667
chr1	39387386	39387786
chr1	39395362	39395762
chr1	39398502	39398929
chr1	39408971	39409307
chr1	39566806	39567176
chr1	39567326	39567726
chr1	39639671	39639975
chr1	39646287	39646591
chr1	39691840	39692210
chr1	39722528	39722928
chr1	39799887	39800287
chr1	39845543	39845943
chr1	39846179	39846579
chr1	39852869	39853269
chr1	39859902	39860206
chr1	39893141	39893565
chr1	40004718	40005118
chr1	40096998	40097632
chr1	40107573	40107943
chr1	40140285	40140655
chr1	40155880	40156280
chr1	40161279	40161963
chr1	40244185	40244585
chr1	40244972	40245403
chr1	40248038	40248374
chr1	40258021	40258325
chr1	40338395	40338765
chr1	40531452	40531822
chr1	40691640	40692219
chr1	40709489	40709977
chr1	40864071	40864471
chr1	40868261	40868873
chr1	40875650	40876097
chr1	40899513	40899913
chr1	40919411	40919811
chr1	40967789	40968159
chr1	40979851	40980435
chr1	41238435	41238835
chr1	41342026	41342426
chr1	41359471	41359841
chr1	41371750	41372054
chr1	41418914	41419331
chr1	41486265	41486635
chr1	41496194	41496615
chr1	41599928	41600298
chr1	41665280	41665702
chr1	41670453	41670888
chr1	41862259	41862659
chr1	41862869	41863344
chr1	41880256	41880656
chr1	41881994	41882394
chr1	41900834	41901204
chr1	41901996	41902366
chr1	41927192	41927592
chr1	41981753	41982123
chr1	42035523	42035859
chr1	42146912	42147530
chr1	42165746	42166377
chr1	42214554	42214954
chr1	42222224	42222632
chr1	42335119	42335576
chr1	42335811	42336495
chr1	42340073	42340526
chr1	42340781	42341151
chr1	42439903	42440377
chr1	42456632	42456968
chr1	42463051	42463451
chr1	42484414	42484814
chr1	42657882	42658417
chr1	42682347	42682919
chr1	42935683	42936053
chr1	42936353	42936753
chr1	42940969	42941369
chr1	42941724	42942124
chr1	42957782	42958152
chr1	42958623	42958993
chr1	42963017	42963430
chr1	42967082	42967482
chr1	43039383	43039972
chr1	43119894	43120264
chr1	43134139	43134555
chr1	43206836	43207182
chr1	43241531	43241973
chr1	43270355	43270932
chr1	43348625	43348995
chr1	43389940	43390220
chr1	43453404	43453774
chr1	43472415	43473034
chr1	43476010	43476380
chr1	43523106	43523556
chr1	43582176	43582576
chr1	43650285	43650769
chr1	43969779	43970391
chr1	43974667	43975067
chr1	43997316	43997620
chr1	44154607	44155049
chr1	44213174	44213574
chr1	44256424	44256728
chr1	44283473	44283873
chr1	44283994	44284298
chr1	44327783	44328212
chr1	44568235	44568635
chr1	44584187	44584587
chr1	44587822	44588226
chr1	44631745	44632229
chr1	44674275	44674675
chr1	44682173	44682573
chr1	44731050	44731559
chr1	44775305	44775675
chr1	44807520	44808032
chr1	44924741	44925141
chr1	44946765	44947165
chr1	44947384	44947784
chr1	44962686	44963086
chr1	44986377	44986777
chr1	45011893	45012310
chr1	45134374	45134774
chr1	45162389	45162789
chr1	45170289	45170593
chr1	45171996	45172396
chr1	45206378	45206778
chr1	45246797	45247101
chr1	45266276	45266676
chr1	45335919	45336347
chr1	45339777	45340177
chr1	45499996	45500300
chr1	45521810	45522210
chr1	45550639	45550943
chr1	45872108	45872645
chr1	45881557	45881957
chr1	45929240	45929610
chr1	45979111	45979511
chr1	46181363	46181967
chr1	46183019	46183529
chr1	46247076	46247446
chr1	46303324	46303724
chr1	46643341	46643741
chr1	46668052	46668452
chr1	46757650	46758050
chr1	46929370	46929770
chr1	47478052	47478422
chr1	47569807	47570222
chr1	47697042	47697346
chr1	47771574	47771974
chr1	47809731	47810131
chr1	47837467	47837803
chr1	47866916	47867316
chr1	47871730	47872298
chr1	47927156	47927556
chr1	48533006	48533406
chr1	48931667	48931971
chr1	49162895	49163295
chr1	49346865	49347265
chr1	50180998	50181398
chr1	50228916	50229316
chr1	50246862	50247262
chr1	50493779	50494179
chr1	50603568	50603968
chr1	50621028	50621428
chr1	50829278	50829678
chr1	50873601	50874001
chr1	50950447	50950847
chr1	50959890	50960550
chr1	51063120	51063520
chr1	51070026	51070426
chr1	51070757	51071157
chr1	51170324	51170724
chr1	51551824	51552224
chr1	51569762	51570211
chr1	51661174	51661574
chr1	51737311	51737711
chr1	51957570	51957970
chr1	51968641	51969041
chr1	51969287	51969687
chr1	51977221	51977525
chr1	51978264	51978664
chr1	52037500	52037900
chr1	52190102	52190502
chr1	52263507	52263811
chr1	52281561	52281961
chr1	52404342	52404742
chr1	52814526	52814896
chr1	53107607	53108036
chr1	53146209	53146589
chr1	53181973	53182402
chr1	53238398	53238798
chr1	53249583	53249983
chr1	53325949	53326349
chr1	53526576	53526976
chr1	53838375	53838745
chr1	53942465	53942865
chr1	53956709	53957109
chr1	53957197	53957642
chr1	53968100	53968641
chr1	54015985	54016604
chr1	54053475	54053755
chr1	54124391	54124791
chr1	54256719	54257119
chr1	54326576	54326976
chr1	54347167	54347503
chr1	54348346	54348746
chr1	54376718	54377118
chr1	54407664	54408034
chr1	54488083	54488610
chr1	54542344	54542648
chr1	54715612	54716047
chr1	54764513	54764997
chr1	54794435	54794835
chr1	54884194	54884564
chr1	54888441	54888745
chr1	54934899	54935332
chr1	54955383	54955800
chr1	54971351	54971786
chr1	54973147	54973451
chr1	54989502	54989902
chr1	55191206	55191577
chr1	55215237	55215637
chr1	55215640	55216010
chr1	55429062	55429485
chr1	55443503	55443948
chr1	55447484	55447884
chr1	55694445	55694815
chr1	55718770	55719140
chr1	55812313	55812713
chr1	55827373	55827773
chr1	56064749	56065149
chr1	56298001	56298371
chr1	56325845	56326245
chr1	56330349	56330653
chr1	56331818	56332218
chr1	56414672	56415242
chr1	56506373	56506788
chr1	56508479	56508879
chr1	56516892	56517262
chr1	56535956	56536356
chr1	56569600	56570011
chr1	56579510	56579910
chr1	56627486	56627886
chr1	56688411	56688812
chr1	56788143	56788447
chr1	56811256	56811827
chr1	56818729	56819129
chr1	56821080	56821384
chr1	57385356	57385756
chr1	57464665	57465267
chr1	57590854	57591224
chr1	57874391	57875013
chr1	58263585	58263765
chr1	58395333	58395733
chr1	58699625	58700109
chr1	58753196	58753596
chr1	58755547	58755947
chr1	58763093	58763493
chr1	58783456	58783940
chr1	58784083	58784387
chr1	58803872	58804272
chr1	58804891	58805291
chr1	58815097	58815497
chr1	58816040	58816542
chr1	58870358	58870758
chr1	58885306	58885706
chr1	58899143	58899543
chr1	58901073	58901473
chr1	58932742	58933112
chr1	59026543	59026943
chr1	59029417	59029721
chr1	59143126	59143526
chr1	59143827	59144227
chr1	59151014	59151414
chr1	59214786	59215218
chr1	59427164	59427586
chr1	59481978	59482378
chr1	59605753	59606153
chr1	59738209	59738622
chr1	59892799	59893199
chr1	60573672	60574093
chr1	60662566	60662870
chr1	61089430	61089830
chr1	61092629	61093029
chr1	61133030	61133430
chr1	61318187	61318523
chr1	61322749	61323149
chr1	61337913	61338345
chr1	61450458	61450828
chr1	61742248	61742552
chr1	61752960	61753264
chr1	61754541	61754941
chr1	62122226	62122643
chr1	62279114	62279514
chr1	62428297	62428697
chr1	62690248	62690648
chr1	62783768	62784276
chr1	63523091	63523491
chr1	63616481	63616881
chr1	63628696	63628814
chr1	63641185	63641585
chr1	63691904	63692304
chr1	63701183	63701583
chr1	63705097	63705497
chr1	63731676	63732076
chr1	63906240	63906640
chr1	63920626	63920996
chr1	63969577	63969977
chr1	64006696	64007096
chr1	64514259	64514659
chr1	64898052	64898719
chr1	64915814	64916214
chr1	64981546	64981946
chr1	64983178	64983783
chr1	65002751	65003151
chr1	65254386	65254690
chr1	65339879	65340279
chr1	65417750	65418120
chr1	65423970	65424614
chr1	65425713	65426083
chr1	65467568	65467968
chr1	65474196	65474596
chr1	65503543	65503943
chr1	65509763	65510163
chr1	65514016	65514416
chr1	65687804	65688206
chr1	65949890	65950290
chr1	66206757	66207157
chr1	66285823	66286223
chr1	66286394	66286794
chr1	66291459	66291859
chr1	66451229	66451629
chr1	66452059	66452465
chr1	66467621	66468021
chr1	66520093	66520493
chr1	66540686	66541086
chr1	66542719	66543119
chr1	66543421	66543821
chr1	66563461	66563861
chr1	66564323	66564659
chr1	66570193	66570793
chr1	66575677	66576077
chr1	66616918	66617318
chr1	66722377	66722681
chr1	66930189	66930493
chr1	66980807	66981207
chr1	67058385	67058689
chr1	67060704	67061192
chr1	67105459	67105859
chr1	67137502	67137902
chr1	67162948	67163348
chr1	67190438	67190838
chr1	67265068	67265372
chr1	67314747	67315147
chr1	67534589	67534989
chr1	67535420	67535820
chr1	67540632	67541312
chr1	67572132	67572764
chr1	67626372	67626772
chr1	67631630	67632048
chr1	67672331	67672635
chr1	67678029	67678429
chr1	67682592	67683019
chr1	67685131	67685531
chr1	67686648	67687048
chr1	67691615	67692015
chr1	67697686	67698086
chr1	67711100	67711500
chr1	67736162	67736562
chr1	67741133	67741555
chr1	67748602	67749002
chr1	67749497	67749939
chr1	67752255	67752655
chr1	67764558	67764958
chr1	67880125	67880429
chr1	67888260	67888564
chr1	67890071	67890181
chr1	67897544	67897944
chr1	67908315	67908715
chr1	67948156	67948556
chr1	68111844	68112244
chr1	68145600	68145970
chr1	68173360	68173760
chr1	68174184	68174312
chr1	68197769	68198185
chr1	68331123	68331523
chr1	68384445	68384845
chr1	71763246	71763646
chr1	71882692	71883092
chr1	71883650	71884050
chr1	72125813	72126213
chr1	72282693	72283093
chr1	72441602	72441906
chr1	72483041	72483441
chr1	73065603	73066003
chr1	73411525	73412129
chr1	73593403	73593990
chr1	73611600	73612000
chr1	73803285	73803885
chr1	74343228	74343645
chr1	74356567	74356939
chr1	74526828	74527250
chr1	74531608	74531944
chr1	74686913	74687313
chr1	74693503	74693903
chr1	74712873	74713273
chr1	74724931	74725331
chr1	74731295	74731695
chr1	74732976	74733376
chr1	75588725	75589125
chr1	75724597	75724997
chr1	75735995	75736395
chr1	76059436	76059836
chr1	76068483	76068883
chr1	76310011	76310412
chr1	76595152	76595456
chr1	76687241	76687843
chr1	76705554	76705954
chr1	76998542	76998912
chr1	77012074	77012474
chr1	77031092	77031492
chr1	77296853	77297279
chr1	77333501	77333901
chr1	77342744	77343144
chr1	77346990	77347390
chr1	77347624	77348024
chr1	77370868	77371268
chr1	77447746	77447909
chr1	77538913	77539313
chr1	77543732	77544132
chr1	77683360	77684048
chr1	77762033	77762433
chr1	77834683	77835083
chr1	77978765	77979069
chr1	78005713	78006113
chr1	78828577	78829052
chr1	78833419	78833790
chr1	79007711	79008112
chr1	79040920	79041521
chr1	79042093	79042493
chr1	79079799	79080402
chr1	79128689	79128993
chr1	79151089	79151393
chr1	79161208	79161319
chr1	79188359	79188759
chr1	79190134	79190534
chr1	79255579	79255686
chr1	79262640	79263040
chr1	79323225	79323529
chr1	79332910	79333310
chr1	79568444	79568844
chr1	79745965	79746365
chr1	80054152	80054552
chr1	80250734	80251134
chr1	80358184	80358584
chr1	80392452	80392853
chr1	80444961	80445361
chr1	80656181	80656485
chr1	80776315	80776715
chr1	80882551	80882959
chr1	81424138	81424442
chr1	81453382	81453782
chr1	81525081	81525481
chr1	81681521	81681921
chr1	81682434	81683035
chr1	81702913	81703313
chr1	81915942	81916246
chr1	82143266	82143666
chr1	82162633	82163033
chr1	82321703	82322103
chr1	82322759	82323159
chr1	82485735	82486135
chr1	83033655	83034055
chr1	83102656	83103056
chr1	83163997	83164397
chr1	83500946	83501346
chr1	83532057	83532361
chr1	83901570	83901970
chr1	83998896	83999462
chr1	84019563	84019867
chr1	84103398	84103798
chr1	84174244	84174614
chr1	84234273	84234757
chr1	84247424	84247885
chr1	84253904	84254393
chr1	84260779	84261293
chr1	84271356	84271739
chr1	84272385	84272797
chr1	84286035	84286435
chr1	84365660	84366015
chr1	84370931	84371331
chr1	84620853	84621253
chr1	84833118	84833518
chr1	84834445	84834749
chr1	85147020	85147420
chr1	85200892	85201292
chr1	85201508	85202112
chr1	85225044	85225444
chr1	85259527	85260011
chr1	85275054	85275454
chr1	85295168	85295568
chr1	85297903	85298595
chr1	85313992	85314392
chr1	85325960	85326360
chr1	85328938	85329358
chr1	85374167	85374567
chr1	85394299	85394699
chr1	85407128	85407528
chr1	85465018	85465418
chr1	85527158	85527528
chr1	85544676	85545148
chr1	85550761	85551161
chr1	85580460	85581316
chr1	85584155	85584591
chr1	85604184	85604584
chr1	85607127	85607646
chr1	85611890	85612311
chr1	85612708	85613078
chr1	85628692	85629092
chr1	85629605	85630005
chr1	85708200	85708600
chr1	85801543	85801847
chr1	85818441	85818841
chr1	85824486	85824856
chr1	85850171	85850618
chr1	85862473	85862882
chr1	85934580	85934980
chr1	85937320	85937720
chr1	86517286	86517686
chr1	86616548	86616948
chr1	86695390	86695790
chr1	86704310	86704858
chr1	86758663	86759063
chr1	86774513	86774817
chr1	86788381	86788781
chr1	86793005	86793405
chr1	86993226	86993658
chr1	87017938	87018366
chr1	87795207	87795639
chr1	87808200	87808600
chr1	88175798	88175907
chr1	88327708	88328108
chr1	88891389	88891789
chr1	89125892	89126292
chr1	89906669	89907069
chr1	89989771	89990171
chr1	89994735	89995135
chr1	90211112	90211512
chr1	90400467	90400867
chr1	90403214	90403584
chr1	91016233	91016412
chr1	91026364	91026668
chr1	91028318	91028747
chr1	91036982	91037584
chr1	91501247	91501846
chr1	91559872	91560272
chr1	91578241	91578641
chr1	91611340	91611740
chr1	91737005	91737405
chr1	91827545	91827974
chr1	92441653	92442332
chr1	92709730	92710130
chr1	92817312	92817712
chr1	92886910	92887310
chr1	92907952	92908352
chr1	92990800	92991200
chr1	93078969	93079430
chr1	93093378	93093778
chr1	93180336	93180736
chr1	93328848	93329152
chr1	93338269	93338716
chr1	93345614	93346014
chr1	93447866	93448236
chr1	93585113	93585532
chr1	93591465	93592697
chr1	93593841	93594421
chr1	93614523	93614923
chr1	93615627	93616134
chr1	93625502	93625902
chr1	93638481	93638881
chr1	93701599	93702016
chr1	93754507	93754877
chr1	93779564	93780122
chr1	93845519	93845889
chr1	93879079	93879383
chr1	93909388	93910041
chr1	93979916	93980316
chr1	94045575	94045998
chr1	94068220	94068524
chr1	94068983	94069383
chr1	94069613	94070013
chr1	94079169	94079322
chr1	94081852	94082252
chr1	94083578	94084199
chr1	94160823	94161223
chr1	94300159	94300604
chr1	94321760	94322103
chr1	94323970	94324370
chr1	94325719	94326319
chr1	94333203	94333603
chr1	94384018	94384418
chr1	94385399	94385799
chr1	94408451	94408851
chr1	94418285	94418655
chr1	94425894	94426198
chr1	94541728	94542128
chr1	94553310	94553710
chr1	94554569	94554873
chr1	94562828	94563198
chr1	94579855	94580289
chr1	94587468	94587868
chr1	94595688	94596058
chr1	94602907	94603307
chr1	94612028	94612428
chr1	94622725	94623095
chr1	94654079	94654303
chr1	94698775	94699145
chr1	94709925	94710379
chr1	94713811	94714211
chr1	94727919	94728319
chr1	94792942	94793342
chr1	94863894	94864294
chr1	94925842	94926212
chr1	95069296	95069696
chr1	95084367	95084797
chr1	95087158	95087462
chr1	95096154	95096554
chr1	95116715	95117115
chr1	95122264	95122568
chr1	95169539	95169939
chr1	95233996	95234396
chr1	95257715	95258176
chr1	95286413	95286813
chr1	95287834	95288234
chr1	95689923	95690037
chr1	95690507	95690907
chr1	95699525	95699925
chr1	95702711	95703111
chr1	95716173	95716573
chr1	95793675	95794075
chr1	96362519	96362938
chr1	97138152	97138552
chr1	97192873	97193273
chr1	97252556	97252956
chr1	97272084	97272539
chr1	97277834	97278234
chr1	97282605	97283005
chr1	97337100	97337500
chr1	98086699	98087099
chr1	98677344	98677744
chr1	99599656	99599887
chr1	99673819	99674219
chr1	99718958	99719358
chr1	99748423	99748823
chr1	99849872	99850476
chr1	99969678	99970162
chr1	100132727	100133462
chr1	100350926	100351410
chr1	100353923	100354323
chr1	100354963	100355363
chr1	100448314	100448714
chr1	100451411	100451715
chr1	100485805	100486205
chr1	100883891	100884291
chr1	100894717	100895117
chr1	100895821	100896526
chr1	107526710	107527014
chr1	107532298	107532698
chr1	107788793	107789097
chr1	107862126	107862430
chr1	107936480	107936880
chr1	107938604	107939046
chr1	107967725	107968141
chr1	107976739	107977139
chr1	107991704	107992104
chr1	107993896	107994296
chr1	108016370	108016854
chr1	108034424	108034824
chr1	108051961	108052361
chr1	108083371	108083675
chr1	108126751	108127151
chr1	108199227	108199631
chr1	108486772	108487172
chr1	108503000	108503484
chr1	108536830	108537230
chr1	108559803	108560203
chr1	108584388	108584788
chr1	108692084	108692848
chr1	108746861	108747345
chr1	108830469	108830869
chr1	108831169	108831569
chr1	108865477	108865999
chr1	108963272	108963712
chr1	109060578	109060978
chr1	109099860	109100378
chr1	109112629	109113029
chr1	109113817	109114217
chr1	109142229	109142629
chr1	109181353	109181753
chr1	109197289	109197689
chr1	109213608	109214654
chr1	109299140	109299540
chr1	109383178	109383367
chr1	109386379	109386779
chr1	109392986	109393386
chr1	109426059	109426363
chr1	109426498	109426949
chr1	109441128	109441528
chr1	109483902	109484302
chr1	109530353	109530657
chr1	109548083	109548567
chr1	109564459	109564859
chr1	109567826	109568226
chr1	109610947	109611347
chr1	109725568	109725668
chr1	109731766	109732166
chr1	109776713	109777197
chr1	109895867	109896171
chr1	109935105	109935790
chr1	109959860	109960383
chr1	109960412	109960812
chr1	109961576	109962051
chr1	109984530	109985132
chr1	110034496	110034980
chr1	110134130	110134434
chr1	110136955	110137355
chr1	110148711	110149123
chr1	110150423	110151129
chr1	110152010	110152449
chr1	110159205	110159605
chr1	110210101	110210405
chr1	110272115	110272515
chr1	110321081	110321481
chr1	110324647	110325063
chr1	110338314	110338714
chr1	110356439	110356743
chr1	110393855	110394255
chr1	110407440	110408163
chr1	110464407	110464711
chr1	110524182	110524486
chr1	110612085	110612389
chr1	110963483	110964168
chr1	111045180	111045580
chr1	111099191	111099591
chr1	111140105	111140409
chr1	111346309	111346793
chr1	111378770	111379074
chr1	111417777	111418177
chr1	111447018	111447418
chr1	111448579	111449063
chr1	111449245	111449747
chr1	111508005	111508489
chr1	111541783	111542183
chr1	111576601	111577001
chr1	111592947	111593347
chr1	111704722	111705122
chr1	111738360	111738760
chr1	111739620	111739956
chr1	111755279	111756076
chr1	111920141	111920746
chr1	111976283	111976683
chr1	111976874	111977274
chr1	111988372	111988772
chr1	112228791	112229095
chr1	112247149	112247549
chr1	112296844	112297244
chr1	112342603	112343003
chr1	112394079	112394479
chr1	112395373	112396198
chr1	112397083	112397483
chr1	112404270	112404670
chr1	112515619	112516019
chr1	112544007	112544407
chr1	112619553	112619975
chr1	112637239	112637639
chr1	112698849	112699254
chr1	112704969	112705369
chr1	112707019	112707624
chr1	112849350	112849750
chr1	112955810	112956294
chr1	112957236	112957636
chr1	113021658	113021962
chr1	113072797	113073550
chr1	113308389	113308832
chr1	113320285	113320685
chr1	113388678	113388982
chr1	113456941	113457349
chr1	113519578	113519978
chr1	113674586	113674986
chr1	113680283	113680587
chr1	113759287	113759637
chr1	113794416	113794816
chr1	113804676	113805076
chr1	113812232	113812723
chr1	113879505	113879905
chr1	113891386	113891690
chr1	113904656	113905102
chr1	113928101	113928501
chr1	113929268	113929978
chr1	113979123	113979523
chr1	114511161	114511653
chr1	114581479	114581879
chr1	114716655	114716959
chr1	114757400	114758300
chr1	115062565	115063049
chr1	115314778	115315178
chr1	115317640	115318040
chr1	115323416	115323816
chr1	115411745	115412145
chr1	115430690	115431090
chr1	115545913	115546361
chr1	115630377	115630777
chr1	115641752	115642262
chr1	115670840	115671346
chr1	115714565	115714965
chr1	115726140	115726540
chr1	115727823	115728127
chr1	115782989	115783389
chr1	115810602	115810906
chr1	115811182	115811796
chr1	115815789	115816093
chr1	115912168	115912472
chr1	116095976	116096280
chr1	116105998	116106398
chr1	116115598	116115800
chr1	116122932	116123332
chr1	116139045	116139445
chr1	116151909	116152393
chr1	116153093	116153493
chr1	116171144	116171544
chr1	116172738	116173138
chr1	116179402	116180003
chr1	116286653	116287053
chr1	116311986	116312744
chr1	116321768	116322369
chr1	116323455	116324115
chr1	116330191	116330591
chr1	116373111	116373415
chr1	116377881	116378281
chr1	116418531	116418931
chr1	116475211	116475611
chr1	116489249	116489850
chr1	116535747	116536147
chr1	116538680	116538984
chr1	116648317	116648717
chr1	116772708	116773108
chr1	116777882	116778229
chr1	116824543	116824943
chr1	116827147	116827547
chr1	116853699	116854115
chr1	116877994	116878594
chr1	116988813	116989213
chr1	117013245	117013645
chr1	117059741	117060045
chr1	117093222	117093622
chr1	117121661	117122061
chr1	117147062	117147489
chr1	117161967	117162355
chr1	117162826	117163226
chr1	117166127	117166527
chr1	117171810	117172235
chr1	117268924	117269294
chr1	117348916	117349351
chr1	117364316	117364716
chr1	117366792	117367333
chr1	117534968	117535368
chr1	117562577	117562977
chr1	117570838	117571459
chr1	117573672	117573976
chr1	117574422	117574831
chr1	117590333	117590733
chr1	117612786	117613186
chr1	117616370	117616770
chr1	117631506	117632105
chr1	117632348	117632805
chr1	117656992	117657392
chr1	117735007	117735407
chr1	117740542	117740942
chr1	117754015	117754415
chr1	117821789	117822093
chr1	117826353	117826753
chr1	117922673	117923073
chr1	117932656	117932960
chr1	118097704	118098104
chr1	118100919	118101319
chr1	118147548	118147948
chr1	118327217	118327617
chr1	118479384	118479784
chr1	118481100	118481500
chr1	118486286	118486686
chr1	119279350	119279782
chr1	119648090	119648662
chr1	119730982	119731382
chr1	119766361	119766775
chr1	119782895	119783295
chr1	119816343	119816743
chr1	119829219	119829619
chr1	120176380	120176730
chr1	120558697	120559001
chr1	121443056	121443655
chr1	121444089	121444489
chr1	121586461	121586765
chr1	121595085	121595485
chr1	144412473	144412873
chr1	144418914	144419398
chr1	144519732	144520108
chr1	144551613	144552311
chr1	145281027	145281498
chr1	145465448	145465851
chr1	145706272	145706642
chr1	145711165	145711566
chr1	145740257	145740830
chr1	145782430	145782800
chr1	145823980	145824284
chr1	145858907	145859421
chr1	145892003	145892426
chr1	145927292	145927692
chr1	145963285	145963685
chr1	145964928	145965298
chr1	145979341	145979940
chr1	145992089	145992459
chr1	145996483	145996883
chr1	145997117	145997532
chr1	146035488	146035792
chr1	146038947	146039620
chr1	146051779	146052083
chr1	146376761	146377535
chr1	146387298	146387668
chr1	146409809	146410209
chr1	147093390	147093991
chr1	147168645	147169254
chr1	147172415	147172815
chr1	147327150	147327550
chr1	147515384	147515784
chr1	147579583	147580069
chr1	147586813	147587183
chr1	147599337	147600036
chr1	147612386	147612786
chr1	147670253	147670737
chr1	147716936	147717407
chr1	147719438	147719742
chr1	147757199	147757688
chr1	147833225	147833625
chr1	147851173	147851573
chr1	148038580	148038980
chr1	148166514	148166914
chr1	148263353	148263754
chr1	148334411	148334895
chr1	148388696	148389180
chr1	148452842	148453242
chr1	148522531	148522965
chr1	148951854	148952254
chr1	149158696	149159066
chr1	149607437	149607807
chr1	149636630	149636934
chr1	149792956	149793260
chr1	149812132	149812677
chr1	149813525	149813829
chr1	149885587	149886091
chr1	149886391	149887178
chr1	149887660	149888212
chr1	149888412	149888608
chr1	149899398	149900350
chr1	149927499	149928045
chr1	149939178	149939677
chr1	149978618	149979018
chr1	150010527	150010962
chr1	150021267	150021708
chr1	150066973	150067373
chr1	150067516	150067934
chr1	150192042	150192442
chr1	150235918	150236612
chr1	150269076	150269380
chr1	150282322	150282806
chr1	150293677	150293981
chr1	150363386	150363756
chr1	150487039	150487641
chr1	150515936	150516240
chr1	150535971	150536390
chr1	150561316	150561859
chr1	150568163	150568547
chr1	150578506	150579008
chr1	150604762	150605132
chr1	150611499	150611956
chr1	150613547	150614004
chr1	150667810	150668210
chr1	150810656	150811539
chr1	150836204	150836508
chr1	150876554	150877179
chr1	150926171	150926475
chr1	150971300	150971737
chr1	150971843	150972243
chr1	150979355	150979889
chr1	150981704	150982104
chr1	150985021	150985391
chr1	151008250	151008554
chr1	151013047	151013447
chr1	151059549	151059919
chr1	151070410	151070810
chr1	151165801	151166347
chr1	151190010	151190410
chr1	151195251	151195653
chr1	151196065	151196524
chr1	151197883	151198486
chr1	151254652	151255052
chr1	151281278	151281798
chr1	151281850	151282334
chr1	151458137	151458507
chr1	151459243	151459710
chr1	151494739	151495147
chr1	151510018	151510508
chr1	151511008	151511612
chr1	151512649	151513408
chr1	151513608	151514433
chr1	151516244	151516682
chr1	151539616	151540016
chr1	151542677	151543109
chr1	151547035	151547782
chr1	151548811	151549211
chr1	151569736	151570136
chr1	151579677	151580077
chr1	151582100	151582500
chr1	151585572	151585972
chr1	151594365	151594765
chr1	151596550	151596854
chr1	151611154	151611576
chr1	151716780	151717180
chr1	151763216	151764080
chr1	151836650	151836954
chr1	151839625	151840025
chr1	151886901	151887309
chr1	151909209	151910017
chr1	151988447	151988817
chr1	151990092	151990462
chr1	151991514	151992245
chr1	151992398	151992819
chr1	151993627	151993997
chr1	151998833	151999257
chr1	152034539	152034939
chr1	152035097	152035497
chr1	152036727	152037127
chr1	152048030	152048430
chr1	152107938	152108338
chr1	152108738	152109138
chr1	152162850	152163250
chr1	152752108	152752645
chr1	153510968	153511400
chr1	153515823	153516223
chr1	153532672	153533177
chr1	153535958	153536872
chr1	153538393	153538821
chr1	153540743	153541143
chr1	153544959	153545928
chr1	153549132	153549532
chr1	153565707	153566128
chr1	153566376	153566860
chr1	153567157	153567557
chr1	153567615	153568073
chr1	153568371	153568855
chr1	153608144	153608544
chr1	153608821	153609450
chr1	153671909	153672309
chr1	153697233	153697633
chr1	153708616	153708986
chr1	153728786	153729186
chr1	153732151	153732551
chr1	153742369	153742739
chr1	153768331	153768731
chr1	153770764	153771068
chr1	153775185	153775489
chr1	153923112	153923512
chr1	153963256	153963936
chr1	153963938	153964395
chr1	153966484	153966788
chr1	153967215	153967699
chr1	153977645	153978129
chr1	153990706	153991010
chr1	154183052	154183452
chr1	154196885	154197285
chr1	154220282	154220905
chr1	154272258	154272742
chr1	154334445	154335028
chr1	154351433	154351833
chr1	154352960	154353480
chr1	154356683	154357083
chr1	154405096	154405496
chr1	154405718	154406124
chr1	154418215	154418615
chr1	154558697	154559097
chr1	154813480	154813880
chr1	154877433	154877833
chr1	154932122	154932522
chr1	154936660	154937144
chr1	154941355	154941755
chr1	154972555	154973032
chr1	154982984	154983288
chr1	155001042	155001442
chr1	155003876	155004324
chr1	155017438	155017922
chr1	155126535	155126905
chr1	155127147	155127605
chr1	155129061	155129471
chr1	155129787	155130242
chr1	155135029	155136028
chr1	155176370	155176770
chr1	155226923	155227495
chr1	155227515	155227915
chr1	155241064	155241464
chr1	155244655	155245055
chr1	155277213	155277613
chr1	155308719	155309119
chr1	155562864	155563348
chr1	155609442	155610155
chr1	155651434	155651834
chr1	155652055	155652455
chr1	155892739	155893139
chr1	155893641	155894041
chr1	155940692	155941092
chr1	155941271	155941671
chr1	155944663	155945063
chr1	155978456	155978940
chr1	156003415	156003815
chr1	156054498	156055001
chr1	156086215	156086615
chr1	156089786	156090186
chr1	156114200	156114600
chr1	156118257	156118657
chr1	156123164	156124092
chr1	156130184	156130606
chr1	156212892	156213395
chr1	156214319	156214719
chr1	156282040	156283202
chr1	156295569	156295873
chr1	156346671	156347071
chr1	156398369	156398769
chr1	156421522	156421922
chr1	156456291	156456830
chr1	156457243	156457643
chr1	156457721	156458091
chr1	156471591	156471961
chr1	156475553	156475953
chr1	156501281	156501724
chr1	156503311	156503711
chr1	156504868	156505268
chr1	156505315	156505685
chr1	156571441	156571841
chr1	156591837	156592207
chr1	156601303	156601703
chr1	156660132	156660532
chr1	156661335	156661735
chr1	156663161	156663561
chr1	156664307	156664815
chr1	156675634	156676144
chr1	156677873	156678273
chr1	156728572	156729137
chr1	156740994	156741586
chr1	156746882	156747303
chr1	156751682	156752166
chr1	156766825	156767462
chr1	156815409	156815713
chr1	156852518	156852918
chr1	156968542	156968942
chr1	157045277	157045761
chr1	157045929	157046310
chr1	157138290	157139017
chr1	157274820	157275220
chr1	157359653	157360053
chr1	157390664	157391064
chr1	157498041	157498441
chr1	157966148	157966396
chr1	157968558	157968958
chr1	158019384	158019916
chr1	158038141	158038541
chr1	158485526	158485830
chr1	159598125	159598525
chr1	159780763	159781276
chr1	159783697	159783977
chr1	159817660	159817964
chr1	159823271	159823671
chr1	159881966	159882336
chr1	159900386	159900786
chr1	159913583	159913887
chr1	159914334	159914750
chr1	159916239	159916543
chr1	159924500	159924870
chr1	159925097	159925672
chr1	159936263	159936947
chr1	159945564	159946048
chr1	159970982	159971382
chr1	160031342	160032256
chr1	160124761	160125149
chr1	160261561	160261961
chr1	160343021	160343713
chr1	160538938	160539338
chr1	160637848	160638248
chr1	160813224	160813624
chr1	160816743	160817143
chr1	160818437	160818837
chr1	160826465	160826867
chr1	161013753	161014153
[truncated: 32,926 more rows]

## Sheet: YAP peaks - Control BON-1
Supplementary Table 1. YAP and TEAD DNA-binding sites from ChIP-seq. DNA-binding sites were detected using the ENCODE Transcription Factor ChIP-seq pipeline. Each control or experimental condition represents ChIP-sequencing performed in duplicate.
chromosome	start	end
chr1	1324746	1325096
chr1	1574660	1575032
chr1	2049920	2050270
chr1	2391136	2391807
chr1	3624651	3625001
chr1	5992066	5992550
chr1	6613087	6613663
chr1	9942820	9943658
chr1	10210146	10210727
chr1	10724243	10724876
chr1	10867242	10867592
chr1	12405695	12406045
chr1	20485050	20485400
chr1	23960064	23960414
chr1	26161550	26162238
chr1	26306326	26306676
chr1	32138860	32139357
chr1	42335119	42335576
chr1	109099860	109100378
chr1	111449245	111449747
chr1	111755279	111756076
chr1	113759287	113759637
chr1	115641752	115642262
chr1	120176380	120176730
chr1	154220282	154220905
chr1	156212892	156213395
chr1	160031342	160032256
chr1	183471846	183472289
chr1	194182072	194182654
chr1	204095076	204095426
chr1	204494569	204494919
chr1	208119918	208120395
chr1	227735138	227735622
chr1	244048030	244048380
chr2	3574816	3575598
chr2	10302361	10302711
chr2	10448062	10448587
chr2	11132788	11133138
chr2	25341519	25341869
chr2	27212046	27212530
chr2	27752813	27753163
chr2	28751404	28751754
chr2	42493199	42493780
chr2	54115262	54115746
chr2	61065773	61066123
chr2	85418386	85418896
chr2	97646010	97646360
chr2	99336291	99336857
chr2	100887627	100888082
chr2	111032517	111033113
chr2	111122279	111122629
chr2	112645206	112646282
chr2	113198942	113199492
chr2	121530671	121531226
chr2	134119656	134120379
chr2	135876291	135876696
chr2	135984833	135985543
chr2	138501519	138502057
chr2	148645289	148645639
chr2	157182862	157183413
chr2	158457787	158458382
chr2	159286519	159286869
chr2	161159856	161160577
chr2	181891553	181891992
chr2	190343409	190343759
chr2	191014059	191014624
chr2	197216290	197216640
chr2	216109177	216109661
chr2	216115010	216115360
chr2	218999907	219000479
chr2	219001724	219002348
chr2	219498762	219499112
chr2	221573269	221573619
chr2	223837195	223838029
chr2	231662070	231662480
chr2	231786264	231786822
chr2	232522160	232522510
chr2	237923438	237923976
chr2	237966707	237967103
chr2	240604349	240604699
chr3	47380742	47381209
chr3	48429516	48429866
chr3	53347368	53348065
chr3	170181304	170181654
chr4	39527083	39527628
chr4	40191508	40191929
chr5	1060266	1060817
chr5	1111531	1111881
chr5	1129676	1130266
chr5	1140080	1140430
chr5	1176575	1176925
chr5	1315885	1316235
chr5	1380490	1380840
chr5	6745551	6745901
chr5	7396483	7396833
chr5	7598685	7599035
chr5	7708273	7708834
chr5	10249663	10250692
chr5	10353179	10354249
chr5	10760927	10761509
chr5	10962118	10962873
chr5	14581049	14581665
chr5	14871855	14872340
chr5	16555770	16556120
chr5	23727234	23727869
chr5	30212390	30212740
chr5	30605659	30606574
chr5	31532142	31532658
chr5	34007874	34008469
chr5	34915358	34916051
chr5	36877019	36877975
chr5	37086102	37086452
chr5	39448086	39448641
chr5	39547257	39548036
chr5	39712745	39713264
chr5	40032912	40033262
chr5	40679016	40679911
chr5	40835009	40835572
chr5	42875199	42875549
chr5	43040217	43040640
chr5	43074135	43074485
chr5	43120636	43121771
chr5	43483688	43484853
chr5	45411851	45412404
chr5	45520833	45521183
chr5	62403559	62404136
chr5	64807452	64807908
chr5	66642614	66642977
chr5	67166393	67166743
chr5	72816232	72817106
chr5	76818689	76819166
chr5	95730782	95731446
chr5	115169607	115169957
chr5	116532808	116533248
chr5	134845864	134846214
chr5	137499125	137499475
chr5	138752710	138753300
chr5	139637430	139637899
chr5	139651148	139651791
chr5	140113962	140114312
chr5	140926624	140926974
chr5	141320746	141321432
chr5	141618821	141619424
chr5	154296799	154297199
chr5	154857632	154857982
chr5	171387228	171388028
chr5	172770993	172771572
chr5	176416363	176416885
chr5	178730434	178730784
chr5	179818848	179819389
chr5	181223237	181223836
chr6	113642818	113643257
chr6	136289496	136290176
chr7	875828	877236
chr7	975284	975804
chr7	42888453	42888803
chr7	43582708	43583058
chr7	47254308	47254658
chr7	47979428	47979778
chr7	66996195	66996965
chr7	76291503	76291943
chr7	84529442	84530011
chr7	91880597	91880997
chr7	100158491	100158953
chr7	100585935	100586285
chr7	100705524	100705951
chr7	140176749	140177543
chr7	149624713	149625535
chr7	155644276	155644819
chr7	157011604	157011968
chr8	22066521	22066871
chr8	57209589	57209939
chr8	100721984	100722811
chr8	116766123	116766794
chr8	119208528	119208878
chr8	119208928	119209278
chr8	122782602	122782952
chr8	125429909	125430685
chr8	142669720	142670286
chr8	143597225	143597877
chr8	143635611	143636243
chr8	143949576	143950305
chr8	144373571	144374303
chr8	144755278	144755828
chr8	144786743	144787284
chr9	35102954	35103304
chr9	111631017	111631460
chr9	113376718	113377068
chr9	120387749	120388149
chr9	124940942	124941342
chr9	128656475	128657042
chr9	129884372	129884845
chr9	136792488	136793120
chr9	137205529	137205958
chr9	137254895	137255509
chr10	3785405	3785805
chr10	3785890	3786240
chr10	24724627	24724977
chr10	29841846	29842328
chr10	33187285	33188003
chr10	35126863	35127223
chr10	44996545	44996895
chr10	59176989	59177339
chr10	62804820	62805170
chr10	63132938	63133492
chr10	64867620	64868257
chr10	68527577	68527927
chr10	70403980	70404476
chr10	79347334	79347684
chr10	86968503	86968853
chr10	88582908	88583258
chr10	92291175	92291525
chr10	93445532	93446112
chr10	93541869	93542219
chr10	96089812	96090366
chr10	97686879	97687229
chr10	98446233	98446583
chr10	99620744	99621382
chr10	102055941	102056431
chr10	104121491	104122135
chr10	110871997	110872549
chr10	119030494	119030844
chr10	119417006	119417356
chr10	119892101	119892451
chr10	124791693	124792177
chr10	127906759	127907268
chr11	66510437	66510844
chr11	119056893	119057243
chr12	6371136	6371583
chr12	50111518	50112261
chr12	53299651	53300001
chr12	92929388	92929738
chr12	95217577	95217927
chr12	106302457	106303157
chr12	109477227	109477807
chr12	124914481	124915162
chr13	37000601	37000951
chr13	108915578	108916068
chr13	112689790	112690270
chr14	20342473	20343821
chr14	20609182	20609704
chr14	20657441	20658028
chr14	21103661	21104546
chr14	21456014	21456585
chr14	21511199	21512040
chr14	22333774	22334368
chr14	22980641	22981130
chr14	23009624	23010290
chr14	23094589	23095240
chr14	23095370	23095840
chr14	23237761	23238111
chr14	23301193	23302005
chr14	23306949	23307299
chr14	23953801	23954347
chr14	24160796	24161658
chr14	24195400	24196102
chr14	24213160	24213851
chr14	24429931	24430281
chr14	24856399	24856749
chr14	29755285	29755704
chr14	29928065	29928415
chr14	30610721	30611461
chr14	31925383	31925733
chr14	31945208	31945558
chr14	32203042	32203734
chr14	32251939	32252289
chr14	33938252	33938921
chr14	35291971	35292721
chr14	35365352	35365702
chr14	35826263	35826822
chr14	36320409	36320809
chr14	37278704	37279054
chr14	39017177	39017527
chr14	39174707	39175469
chr14	39431924	39433015
chr14	44316903	44317420
chr14	45135555	45136059
chr14	100285378	100286032
chr14	102316820	102317288
chr15	29822021	29822590
chr15	38251740	38252313
chr15	39579665	39580267
chr15	40906242	40907203
chr15	40932635	40933591
chr15	40941137	40942202
chr15	40944694	40945531
chr15	41332244	41333173
chr15	44426958	44427816
chr15	45402180	45402734
chr15	45586934	45587472
chr15	51708541	51708891
chr15	52568846	52569396
chr15	63157224	63157930
chr15	64162879	64163564
chr15	64989449	64990112
chr15	65517388	65518105
chr15	65532716	65533261
chr15	66043237	66043705
chr15	66386554	66386904
chr15	69594312	69594964
chr15	72230948	72231605
chr15	73992104	73992711
chr15	75335814	75336345
chr15	75903675	75904202
chr15	77543279	77543900
chr15	78299362	78300345
chr15	78540169	78540519
chr15	82540080	82540821
chr15	83066887	83067540
chr15	88621169	88621800
chr15	88638647	88639514
chr15	89334572	89335341
chr15	89750527	89750877
chr15	90352287	90352721
chr15	92882681	92883052
chr15	94110693	94111553
chr15	97502084	97502465
chr16	1182253	1182935
chr16	1351708	1352108
chr16	1971704	1972544
chr16	2015328	2015744
chr16	2513463	2514187
chr16	3400576	3401226
chr16	4847063	4847670
chr16	11255850	11256200
chr16	11797154	11797594
chr16	22191139	22191489
chr16	23557042	23557835
chr16	29710223	29710573
chr16	52559132	52559732
chr16	55623002	55623352
chr16	66549719	66550298
chr16	66751599	66751949
chr16	66830597	66830947
chr16	67872758	67873449
chr16	75623120	75623573
chr16	85612888	85613812
chr17	8125466	8125988
chr17	28951418	28951768
chr17	42577557	42577907
chr17	63523260	63523610
chr18	59139463	59139813
chr19	797336	798044
chr19	1026057	1026636
chr19	1383293	1384049
chr19	1438167	1438925
chr19	1490186	1490737
chr19	1652557	1653045
chr19	2060894	2061244
chr19	2151337	2151687
chr19	2163451	2164169
chr19	4723493	4724266
chr19	4815847	4816375
chr19	6111265	6111615
chr19	6736537	6736887
chr19	13151461	13152402
chr19	13774140	13774520
chr19	14006543	14006893
chr19	14072273	14072946
chr19	16495975	16496331
chr19	16628151	16628647
chr19	17215292	17215642
chr19	17226129	17226510
chr19	17511550	17512465
chr19	18571534	18572018
chr19	18683002	18683764
chr19	19628123	19628668
chr19	34172148	34172526
chr19	34254178	34254528
chr19	37932175	37932748
chr19	38057767	38059011
chr19	39125594	39126047
chr19	39402413	39402934
chr19	39824213	39824563
chr19	41323572	41323972
chr19	47112123	47112626
chr19	47608345	47608695
chr19	48635285	48635788
chr19	49118622	49119144
chr19	50476425	50476775
chr19	53882066	53882416
chr19	55291235	55291585
chr19	55384156	55384506
chr19	55640821	55641221
chr20	289863	290313
chr20	297308	298242
chr20	462345	463078
chr20	833468	834106
chr20	1118330	1119048
chr20	1466676	1467231
chr20	2101706	2102522
chr20	2102554	2103298
chr20	2306045	2306410
chr20	2470461	2471065
chr20	2524316	2525510
chr20	2652206	2653196
chr20	2693133	2693483
chr20	3126471	3126821
chr20	3176969	3177319
chr20	3218489	3218973
chr20	3222675	3223577
chr20	3239247	3239941
chr20	3470561	3471273
chr20	3752638	3752988
chr20	3768224	3768574
chr20	3786638	3787422
chr20	3799484	3800127
chr20	3820032	3821040
chr20	3846048	3846398
chr20	3888767	3890082
chr20	4015505	4015855
chr20	4162013	4162563
chr20	5112863	5113549
chr20	5126448	5127042
chr20	5181507	5182276
chr20	5509512	5509862
chr20	5750402	5750919
chr20	5910932	5911770
chr20	8019305	8020080
chr20	8114551	8115101
chr20	8790456	8791080
chr20	10110993	10111833
chr20	10433676	10435409
chr20	10435768	10436118
chr20	10674599	10674949
chr20	10696539	10696889
chr20	10784688	10785398
chr20	10790015	10790615
chr20	11676473	11677058
chr20	11890379	11891012
chr20	11892298	11892648
chr20	12012638	12012988
chr20	12358105	12358455
chr20	12925442	12925792
chr20	13202834	13203184
chr20	13203871	13204221
chr20	13638592	13639338
chr20	14985748	14986868
chr20	16761333	16761683
chr20	17559097	17559447
chr20	17605204	17605688
chr20	17679939	17681064
chr20	17838798	17839148
chr20	17849885	17850689
chr20	17863613	17864069
chr20	17927840	17929271
chr20	18466981	18467549
chr20	18567198	18567881
chr20	18587808	18588654
chr20	19802504	19803030
chr20	19964417	19965189
chr20	20010375	20010987
chr20	20017038	20017778
chr20	20052107	20052924
chr20	20083932	20084282
chr20	20225296	20226007
chr20	20435576	20435926
chr20	20454772	20455929
chr20	20548445	20549182
chr20	20549722	20550144
chr20	20824775	20825362
chr20	21303301	21303830
chr20	21529867	21530302
chr20	22490655	22491596
chr20	22523696	22524661
chr20	22576141	22576491
chr20	22583439	22583789
chr20	22630763	22631128
chr20	23147813	23148728
chr20	23152258	23152685
chr20	23357827	23358637
chr20	23361625	23362190
chr20	23421005	23421863
chr20	25017219	25017772
chr20	25195213	25196557
chr20	25309331	25309864
chr20	25310125	25310687
chr20	25623217	25624563
chr20	31563226	31563576
chr20	31572166	31573537
chr20	31704438	31704979
chr20	33401350	33401700
chr20	33666475	33667277
chr20	33731942	33732505
chr20	34302591	34303540
chr20	34362763	34363830
chr20	34525744	34526410
chr20	34676857	34677626
chr20	35092529	35093127
chr20	35699059	35700011
chr20	35741088	35741438
chr20	35742220	35742830
chr20	35772101	35772979
chr20	35954236	35954921
chr20	38435032	38435639
chr20	38674199	38674549
chr20	38893652	38894002
chr20	45857384	45857734
chr20	45971400	45972102
chr20	48921509	48922267
chr20	49982376	49982933
chr20	50165954	50166638
chr20	50190510	50191244
chr20	50645585	50645992
chr20	53081004	53081354
chr20	53513589	53514288
chr20	57351266	57351616
chr20	59940249	59940861
chr20	63537843	63538380
chr20	63588257	63588968
chr20	63680157	63680507
chr20	63707789	63708139
chr21	17819273	17819874
chr21	34889974	34890324
chr21	36989839	36990491
chr21	37827949	37828574
chr21	42009893	42010243
chr22	24270733	24271149
chr22	50525868	50526218

## Sheet: YAP peaks - Active YAP BON-1
Supplementary Table 1. YAP and TEAD DNA-binding sites from ChIP-seq. DNA-binding sites were detected using the ENCODE Transcription Factor ChIP-seq pipeline. Each control or experimental condition represents ChIP-sequencing performed in duplicate.
chromosome	start	end
chr1	1014119	1014720
chr1	1116041	1116557
chr1	1375078	1375871
chr1	1399264	1400005
chr1	1407000	1407761
chr1	1433133	1433533
chr1	1574660	1575032
chr1	1782770	1783454
chr1	2391136	2391807
chr1	2642985	2643469
chr1	3323114	3323598
chr1	5992066	5992550
chr1	6026102	6026611
chr1	6625060	6625460
chr1	6701586	6702271
chr1	7953949	7954687
chr1	7961241	7961725
chr1	8027376	8027892
chr1	8258980	8259500
chr1	8703238	8703947
chr1	8712088	8712800
chr1	8741929	8742429
chr1	9942820	9943658
chr1	10430214	10430767
chr1	10686217	10686987
chr1	10796506	10796955
chr1	11011861	11013012
chr1	11059920	11060614
chr1	11262211	11263058
chr1	11273116	11273516
chr1	11980020	11980504
chr1	12528245	12528909
chr1	12618233	12618800
chr1	15090429	15090772
chr1	15352431	15352861
chr1	15617285	15617903
chr1	15834717	15835208
chr1	15835755	15836155
chr1	16143784	16144470
chr1	16154916	16155375
chr1	16155912	16156396
chr1	16366900	16367548
chr1	16440433	16441061
chr1	16547429	16547913
chr1	16629323	16629807
chr1	16904764	16905450
chr1	17053853	17054337
chr1	17551905	17552617
chr1	18480802	18481289
chr1	18902317	18902857
chr1	18956364	18956848
chr1	19882467	19882951
chr1	20476118	20476762
chr1	20483906	20484390
chr1	20486443	20486927
chr1	20661392	20661876
chr1	20732944	20733630
chr1	20896839	20897231
chr1	21212027	21212548
chr1	21324514	21324998
chr1	21329331	21329815
chr1	21368467	21368867
chr1	22025471	22026274
chr1	22052478	22052878
chr1	22348364	22348764
chr1	22451650	22452134
chr1	23343587	23344497
chr1	23778242	23778642
chr1	23790878	23791562
chr1	23800419	23801180
chr1	23960064	23960414
chr1	24413417	24413787
chr1	24643152	24643838
chr1	24745663	24746147
chr1	25239831	25240547
chr1	25819606	25820295
chr1	25905419	25905855
chr1	25998106	25998506
chr1	26233940	26234424
chr1	26431962	26432551
chr1	26472821	26473504
chr1	26500282	26500966
chr1	26620655	26621577
chr1	26695252	26695858
chr1	26787668	26787972
chr1	26913863	26914429
chr1	27010858	27011545
chr1	27012852	27013252
chr1	27154822	27155726
chr1	27234287	27234771
chr1	27489895	27490379
chr1	27541816	27542679
chr1	27575329	27575813
chr1	27772801	27773583
chr1	27914281	27914813
chr1	28246973	28247457
chr1	28296585	28297164
chr1	28328596	28329392
chr1	28369539	28370023
chr1	28552706	28553486
chr1	28581407	28582269
chr1	28736614	28737014
chr1	29271605	29272289
chr1	31155348	31155914
chr1	31509079	31509563
chr1	32072837	32073357
chr1	32239709	32240642
chr1	32760057	32760541
chr1	32817133	32817437
chr1	33080778	33081178
chr1	33350020	33350703
chr1	34859568	34860052
chr1	35268686	35269086
chr1	36149249	36149954
chr1	36464141	36464625
chr1	37479631	37480031
chr1	40096998	40097632
chr1	40161279	40161963
chr1	40258021	40258325
chr1	40691640	40692219
chr1	43206836	43207182
chr1	43348625	43348995
chr1	44631745	44632229
chr1	45206378	45206778
chr1	50959890	50960550
chr1	54764513	54764997
chr1	63523091	63523491
chr1	65687804	65688206
chr1	67572132	67572764
chr1	75724597	75724997
chr1	77447746	77447909
chr1	79262640	79263040
chr1	85201508	85202112
chr1	85259527	85260011
chr1	85607127	85607646
chr1	86704310	86704858
chr1	93078969	93079430
chr1	94068220	94068524
chr1	99969678	99970162
chr1	100132727	100133462
chr1	100350926	100351410
chr1	108503000	108503484
chr1	108692084	108692848
chr1	108746861	108747345
chr1	109099860	109100378
chr1	109483902	109484302
chr1	109935105	109935790
chr1	110150423	110151129
chr1	110338314	110338714
chr1	110356439	110356743
chr1	110407440	110408163
chr1	110963483	110964168
chr1	111346309	111346793
chr1	111755279	111756076
chr1	111988372	111988772
chr1	112619553	112619975
chr1	112698849	112699254
chr1	113929268	113929978
chr1	115545913	115546361
chr1	116115598	116115800
chr1	116151909	116152393
chr1	117121661	117122061
chr1	119648090	119648662
chr1	120176380	120176730
chr1	144551613	144552311
chr1	145465448	145465851
chr1	145858907	145859421
chr1	145964928	145965298
chr1	145996483	145996883
chr1	145997117	145997532
chr1	146038947	146039620
chr1	147579583	147580069
chr1	147599337	147600036
chr1	147670253	147670737
chr1	148334411	148334895
chr1	149636630	149636934
chr1	149899398	149900350
chr1	150235918	150236612
chr1	150282322	150282806
chr1	150561316	150561859
chr1	150979355	150979889
chr1	150981704	150982104
chr1	151190010	151190410
chr1	151281278	151281798
chr1	151281850	151282334
chr1	151547035	151547782
chr1	151763216	151764080
chr1	151909209	151910017
chr1	153538393	153538821
chr1	153544959	153545928
chr1	153565707	153566128
chr1	153566376	153566860
chr1	153963256	153963936
chr1	153967215	153967699
chr1	153977645	153978129
chr1	154272258	154272742
chr1	154405096	154405496
chr1	154418215	154418615
chr1	155017438	155017922
chr1	155129787	155130242
chr1	155135029	155136028
chr1	155176370	155176770
chr1	155562864	155563348
chr1	155978456	155978940
chr1	156054498	156055001
chr1	156123164	156124092
chr1	156130184	156130606
chr1	156212892	156213395
chr1	156282040	156283202
chr1	156456291	156456830
chr1	156503311	156503711
chr1	156740994	156741586
chr1	156746882	156747303
chr1	156751682	156752166
chr1	157138290	157139017
chr1	158019384	158019916
chr1	159936263	159936947
chr1	159970982	159971382
chr1	160031342	160032256
chr1	160124761	160125149
chr1	160343021	160343713
chr1	161154051	161154535
chr1	161159290	161159825
chr1	161398024	161398508
chr1	163321549	163322219
chr1	163645379	163645863
chr1	164787246	164787730
chr1	167220061	167220461
chr1	167553054	167553454
chr1	167553475	167553845
chr1	167714207	167714691
chr1	169106229	169106743
chr1	169113484	169113986
chr1	169794584	169795111
chr1	169893910	169894310
chr1	173042745	173043359
chr1	173123051	173123707
chr1	173868164	173868814
chr1	175023282	175023682
chr1	178726133	178726533
chr1	179882383	179882891
chr1	180502337	180503034
chr1	180631920	180632404
chr1	182101315	182102003
chr1	182120607	182121343
chr1	182839119	182839629
chr1	183471130	183471530
chr1	183805034	183805434
chr1	185585813	185586213
chr1	186375210	186375610
chr1	192539702	192540102
chr1	192808574	192809226
chr1	193431551	193432035
chr1	200295994	200296679
chr1	200669475	200670084
chr1	200739310	200739680
chr1	200891292	200891977
chr1	200893423	200893955
chr1	200894816	200895300
chr1	201126545	201127253
chr1	201376442	201376891
chr1	202009923	202010917
chr1	202018422	202019238
chr1	202118603	202119298
chr1	202348503	202348997
chr1	202927089	202927489
chr1	203272972	203273456
chr1	203795749	203796149
chr1	203899307	203899707
chr1	204266385	204266948
chr1	204377244	204377548
chr1	204411670	204412070
chr1	204516270	204516754
chr1	204806900	204807384
chr1	205211272	205211899
chr1	205301269	205301753
chr1	205321534	205322154
chr1	206612121	206612685
chr1	207052873	207053518
chr1	210233401	210234317
chr1	210239245	210239645
chr1	210251129	210251586
chr1	210373904	210374516
chr1	211258875	211259573
chr1	211382704	211383104
chr1	212608212	212608957
chr1	212814529	212814929
chr1	220046441	220046874
chr1	222465233	222465717
chr1	224434638	224435038
chr1	224502999	224503791
chr1	225700120	225700623
chr1	226062003	226062403
chr1	226083139	226083623
chr1	226944643	226945043
chr1	227563639	227564123
chr1	227735138	227735622
chr1	227762260	227762744
chr1	228131140	228131510
chr1	228165540	228165940
chr1	228486842	228487413
chr1	230642184	230642668
chr1	230978897	230979393
chr1	231211140	231211912
chr1	231422221	231422919
chr1	231528401	231528885
chr1	234610795	234611456
chr1	234975071	234975539
chr1	235161171	235161571
chr1	235504396	235504880
chr1	235714172	235714572
chr1	241640136	241640853
chr1	243101646	243102130
chr1	244302860	244303349
chr1	244461425	244461909
chr1	244835193	244835754
chr1	244864068	244864784
chr1	244970739	244971516
chr1	245091698	245092263
chr1	246566287	246567042
chr1	248873251	248873934
chr2	33609	34065
chr2	46550	47130
chr2	677100	677702
chr2	776639	777039
chr2	3574816	3575598
chr2	8525730	8526069
chr2	8609439	8609809
chr2	8633821	8634202
chr2	8678808	8679427
chr2	8681897	8682201
chr2	9142595	9143167
chr2	9423212	9423612
chr2	9555501	9556014
chr2	10448062	10448587
chr2	10689809	10690209
chr2	11344792	11345276
chr2	11370683	11371083
chr2	11830216	11830616
chr2	15591700	15592004
chr2	18560465	18561234
chr2	19990034	19990434
chr2	20635818	20636302
chr2	20650567	20651433
chr2	23926976	23927530
chr2	24047121	24047605
chr2	24076019	24076599
chr2	24084131	24084846
chr2	24792758	24793733
chr2	25672755	25673165
chr2	25878449	25878849
chr2	26033923	26034407
chr2	26562322	26562722
chr2	27032531	27033015
chr2	27212046	27212530
chr2	27217212	27217612
chr2	27370294	27370598
chr2	27409539	27409939
chr2	27428158	27428851
chr2	27663598	27664079
chr2	27771482	27772117
chr2	28508046	28508687
chr2	28596674	28597363
chr2	28870136	28870713
chr2	29123698	29124068
chr2	30217946	30218365
chr2	32010713	32011197
chr2	32063242	32063771
chr2	32165408	32165897
chr2	32356524	32357306
chr2	33291076	33291777
chr2	36381016	36381436
chr2	37324420	37325054
chr2	37671734	37672420
chr2	37802907	37803391
chr2	39124229	39124914
chr2	42076326	42076726
chr2	42361361	42361761
chr2	42810163	42810857
chr2	43194587	43195071
chr2	43221829	43222320
chr2	43226379	43227343
chr2	43389860	43390164
chr2	43595807	43596410
chr2	44291407	44291961
chr2	45008154	45008881
chr2	45257335	45257735
chr2	45380546	45380946
chr2	46698626	46699373
chr2	46987064	46987548
chr2	46987634	46988034
chr2	47065911	47066311
chr2	47176394	47177103
chr2	47225399	47225807
chr2	47272133	47272700
chr2	47369027	47369331
chr2	48111386	48111805
chr2	54115262	54115746
chr2	54723496	54723980
chr2	55048816	55049120
chr2	55109352	55109924
chr2	55232651	55232955
chr2	55419602	55420146
chr2	55617244	55617946
chr2	55693509	55694049
chr2	55779589	55780056
chr2	55848084	55848484
chr2	61017078	61017801
chr2	61177461	61177945
chr2	61538013	61539311
chr2	61764081	61764833
chr2	62456837	62457573
chr2	62505925	62506612
chr2	64276542	64277240
chr2	64523802	64524202
chr2	64524220	64524524
chr2	64653529	64654846
chr2	64831160	64831905
chr2	65436050	65436943
chr2	66434889	66435620
chr2	68157507	68157991
chr2	68467047	68467801
chr2	69386963	69387447
chr2	69643610	69644010
chr2	69724674	69725074
chr2	69829397	69830196
chr2	69946521	69947056
chr2	70142204	70143254
chr2	70293425	70293825
chr2	70948466	70948950
chr2	70994375	70995167
chr2	71068433	71068917
chr2	71130235	71130920
chr2	71882921	71883405
chr2	72150328	72150812
chr2	73038000	73038600
chr2	73071356	73071840
chr2	73177256	73177740
chr2	73234097	73234687
chr2	73737200	73737600
chr2	73926212	73927042
chr2	74120196	74120680
chr2	74178587	74178957
chr2	74198299	74198993
chr2	74441911	74442215
chr2	74472465	74472949
chr2	74502952	74503322
chr2	74507203	74507907
chr2	74554227	74554711
chr2	74715037	74715521
chr2	74764630	74765522
chr2	74958379	74958989
chr2	75710493	75710924
chr2	82993567	82994051
chr2	84103904	84104422
chr2	84459242	84459726
chr2	84905572	84905972
chr2	84925754	84926176
chr2	85354426	85354910
chr2	85418386	85418896
chr2	85538692	85539176
chr2	85561351	85561835
chr2	85589932	85590332
chr2	85615714	85616397
chr2	86563153	86563553
chr2	88691365	88691967
chr2	95165275	95165965
chr2	95207066	95207550
chr2	96208126	96208526
chr2	96208535	96209019
chr2	96265702	96266186
chr2	96815975	96816663
chr2	96857736	96858421
chr2	97646010	97646360
chr2	98414213	98414613
chr2	98608247	98608945
chr2	98702261	98703000
chr2	99141550	99142277
chr2	99180902	99181386
chr2	99336291	99336857
chr2	99337073	99337570
chr2	99490005	99490709
chr2	99735372	99735676
chr2	100067724	100068531
chr2	101002114	101002715
chr2	101119996	101120480
chr2	101120639	101121039
chr2	101566789	101567189
chr2	108719227	108719769
chr2	109644548	109645032
chr2	111032517	111033113
chr2	111116923	111117615
chr2	111120538	111121146
chr2	112481781	112482181
chr2	112645206	112646282
chr2	112749676	112750160
chr2	112941758	112942456
chr2	113818135	113819152
chr2	114022290	114022594
chr2	119366256	119366915
chr2	119544119	119544603
chr2	119759584	119760371
chr2	120222999	120223623
chr2	120399118	120399495
chr2	120465944	120466409
chr2	124607545	124608063
chr2	127100447	127101325
chr2	127408040	127408179
chr2	127454943	127455313
chr2	127526422	127527176
chr2	127886193	127886677
chr2	128318602	128319337
chr2	130371767	130372371
chr2	130372454	130372734
chr2	131093094	131093888
chr2	132416415	132416985
chr2	134411943	134412492
chr2	135984833	135985543
chr2	137892864	137893348
chr2	138426198	138426598
chr2	148645289	148645639
chr2	149020425	149020998
chr2	149611474	149611874
chr2	150214529	150215013
chr2	150410830	150411530
chr2	151409645	151410079
chr2	156332690	156332994
chr2	156342402	156342802
chr2	156400290	156400774
chr2	158232403	158232887
chr2	158457787	158458382
chr2	159083692	159084286
chr2	159615217	159615805
chr2	159712074	159712712
chr2	160407555	160407955
chr2	161746239	161747068
chr2	165777501	165777901
chr2	165953663	165954147
chr2	168211086	168211833
chr2	168456032	168456463
chr2	170815760	170816064
chr2	170973700	170974184
chr2	171434181	171434942
chr2	171894085	171894485
chr2	172172407	172172891
chr2	172461874	172462178
chr2	172726342	172726902
chr2	173053197	173053711
chr2	173109332	173109871
chr2	173354509	173354919
chr2	173965377	173965861
chr2	175005191	175005754
chr2	177263420	177264119
chr2	177264597	177265024
chr2	177392488	177392888
chr2	177396473	177397058
chr2	177552666	177553176
chr2	177618871	177619355
chr2	178112341	178112825
chr2	178413701	178414185
chr2	182077525	182077925
chr2	182715860	182716441
chr2	183038560	183039044
chr2	185738815	185739299
chr2	186485896	186486601
chr2	186589837	186590207
chr2	188292820	188293442
chr2	189350435	189350835
chr2	189580648	189581048
chr2	189674236	189674720
chr2	189784179	189784867
chr2	190534586	190534956
chr2	190809107	190809718
chr2	191014059	191014624
chr2	191020148	191020992
chr2	191417594	191418279
chr2	195657090	195657574
chr2	196592493	196592893
chr2	196799536	196799936
chr2	197499891	197500121
chr2	197657590	197658074
chr2	200785882	200786366
chr2	200811327	200811876
chr2	200889056	200889480
chr2	201116337	201117030
chr2	203328009	203328409
chr2	204340021	204340505
chr2	205273570	205274038
chr2	205885509	205885993
chr2	207529747	207530147
chr2	207625239	207625639
chr2	207828419	207828819
chr2	208015452	208015876
chr2	208025262	208025762
chr2	208265866	208266691
chr2	208638095	208638579
chr2	212912238	212912950
chr2	215397709	215398109
chr2	215433508	215434107
chr2	216109177	216109661
chr2	216412375	216413063
chr2	218269885	218270615
chr2	218395975	218396468
chr2	218398006	218398736
chr2	218406032	218406612
chr2	218418929	218419233
chr2	218419286	218419770
chr2	219058763	219059133
chr2	219279023	219279795
chr2	222656018	222656502
chr2	224485262	224485793
chr2	225513057	225513161
chr2	226031099	226031823
chr2	226478019	226478723
chr2	226835802	226836438
chr2	227324964	227325790
chr2	230712581	230713264
chr2	231052834	231053318
chr2	231056485	231056969
chr2	231680201	231680921
chr2	231706787	231707271
chr2	231710193	231710751
chr2	231781250	231782057
chr2	232550384	232550868
chr2	232697113	232697710
chr2	233251294	233251979
chr2	233443415	233443899
chr2	234243864	234244561
chr2	234983108	234983508
chr2	234998766	234999459
chr2	235000799	235001199
chr2	235493512	235493996
chr2	236047901	236048445
chr2	236240321	236240855
chr2	236569766	236570250
chr2	237027463	237027947
chr2	237122093	237122577
chr2	237475239	237475923
chr2	237483389	237483789
chr2	237512809	237513209
chr2	237590139	237590632
chr2	237590664	237591245
chr2	237614237	237614614
chr2	237723565	237724049
chr2	237923438	237923976
chr2	237966707	237967103
chr2	238060563	238061047
chr2	238426491	238427327
chr2	239401634	239401938
chr2	240025215	240025699
chr2	240143591	240144285
chr2	240560096	240561159
chr2	240565641	240565945
chr2	240991826	240992130
chr2	241149780	241150771
chr2	241314778	241316231
chr2	241374603	241375003
chr2	241636944	241637952
chr2	241734451	241735576
chr3	4978593	4978993
chr3	14402244	14402845
chr3	15098886	15099576
chr3	16995093	16995493
chr3	32401514	32401818
chr3	33798453	33798757
chr3	47513331	47513815
chr3	47781727	47782127
chr3	48429516	48429866
chr3	48663491	48664016
chr3	51995691	51996091
chr3	64023312	64023712
chr3	64501404	64501782
chr3	70281594	70281994
chr3	101849203	101849632
chr3	103787645	103788045
chr3	105366396	105366880
chr3	119240718	119241219
chr3	119463484	119463968
chr3	125003381	125003889
chr3	134308420	134308914
chr3	134374231	134374715
chr3	136196538	136197016
chr3	136752171	136752805
chr3	140957124	140957534
chr3	141311675	141312178
chr3	155854366	155854766
chr3	156816638	156817324
chr3	157088794	157089278
chr3	167734978	167735462
chr3	169773181	169773665
chr3	170222104	170222539
chr3	177359857	177360259
chr3	186109280	186109680
chr3	193592983	193593408
chr3	194871357	194871661
chr3	195118011	195118411
chr3	195259867	195260351
chr3	195271168	195271652
chr3	195716018	195716418
chr4	1712278	1712762
chr4	3461518	3461918
chr4	3532290	3532774
chr4	4541873	4542366
chr4	25312474	25312976
chr4	26857268	26857774
chr4	26860365	26861083
chr4	53576749	53577151
chr4	54082188	54082601
chr4	76148166	76148650
chr4	87006614	87007098
chr4	87117351	87117721
chr4	88523578	88523948
chr4	90174665	90175165
chr4	101865791	101866161
chr4	102827640	102828473
chr4	112113062	112113567
chr4	112231310	112231710
chr4	112285566	112286050
chr4	119454466	119454950
chr4	128288203	128288687
chr4	140154050	140154553
chr4	140635602	140636038
chr4	151760842	151761242
chr4	152779510	152780054
chr4	185143049	185143533
chr4	185425777	185426261
chr5	82011	82495
chr5	217885	218684
chr5	271186	271689
chr5	919372	919856
chr5	923455	924150
chr5	1129676	1130266
chr5	1130513	1131088
chr5	1167798	1168282
chr5	1316271	1316594
chr5	1344914	1345398
chr5	1799365	1800324
chr5	1801214	1801614
chr5	5422260	5422744
chr5	6632730	6633438
chr5	6820837	6821521
chr5	7039143	7039447
chr5	7149642	7150042
chr5	7178970	7179505
chr5	7396483	7396833
chr5	7868716	7869580
chr5	10249663	10250692
chr5	10283860	10284592
chr5	10981654	10983058
chr5	14008772	14009531
chr5	14011518	14012194
chr5	14025710	14026315
chr5	14959442	14960329
chr5	14995582	14996383
chr5	16585006	16585696
chr5	16588443	16588747
chr5	16616711	16617195
chr5	16754746	16754949
chr5	16935612	16936954
chr5	17173315	17173799
chr5	20972440	20972840
chr5	30504904	30505393
chr5	30539120	30539816
chr5	31532142	31532658
chr5	32275152	32275841
chr5	33440448	33441337
chr5	34585620	34586130
chr5	34839034	34839527
chr5	34915358	34916051
chr5	36153817	36154121
chr5	36242026	36242510
chr5	36744500	36744947
chr5	37081057	37081457
chr5	37086102	37086452
chr5	37086467	37086771
chr5	37090283	37090861
chr5	37272476	37272960
chr5	37717138	37718219
chr5	38193071	38193555
chr5	38598883	38599576
chr5	38635052	38635315
chr5	38672227	38672711
chr5	38782806	38783491
chr5	39073886	39074678
chr5	39448086	39448641
chr5	39639515	39640168
chr5	39648800	39649284
chr5	39697107	39697709
chr5	39712745	39713264
chr5	39716632	39717023
chr5	40172773	40173554
chr5	40679016	40679911
chr5	40680990	40682059
chr5	40798171	40798475
chr5	40798600	40799275
chr5	40835009	40835572
chr5	41094924	41095706
chr5	41904058	41904563
chr5	42078385	42078869
chr5	42302196	42302680
chr5	42377432	42378169
chr5	42811705	42812105
chr5	42950576	42950971
chr5	43008292	43008976
chr5	43017971	43018946
chr5	43039348	43040037
chr5	43042083	43042768
chr5	43064853	43065337
chr5	43066524	43067180
chr5	43105422	43106331
chr5	43120636	43121771
chr5	43422162	43422646
chr5	43556167	43557153
chr5	44808789	44809273
chr5	45094976	45095376
chr5	45520170	45520474
chr5	45520833	45521183
chr5	52800085	52800787
chr5	56350526	56351056
chr5	56909922	56910226
chr5	57069415	57069815
chr5	57383316	57383716
chr5	58235291	58235775
chr5	58460154	58461050
chr5	61408462	61409032
chr5	61450040	61450557
chr5	62305808	62306382
chr5	65624378	65624778
chr5	65624812	65625212
chr5	66144152	66144636
chr5	67003889	67004373
chr5	67166393	67166743
chr5	68215187	68215828
chr5	68549385	68549531
chr5	69369354	69369838
chr5	69414930	69415443
chr5	71455541	71456229
chr5	72320043	72320527
chr5	72816232	72817106
chr5	73216063	73216672
chr5	73565381	73565781
chr5	73638698	73639002
chr5	74640358	74640842
chr5	74766995	74767395
chr5	74916829	74917133
chr5	75510738	75511222
chr5	76457714	76458558
chr5	77492159	77492643
chr5	78294712	78295112
chr5	80247113	80247560
chr5	81751237	81751967
chr5	81851604	81852287
chr5	81971826	81972310
chr5	82969255	82969655
chr5	83450511	83450911
chr5	91379931	91380498
chr5	93596818	93597485
chr5	94385786	94386254
chr5	95283852	95284336
chr5	95646651	95647272
chr5	95858719	95859418
chr5	96093733	96094429
chr5	96662883	96663367
chr5	96702450	96702934
chr5	96935017	96935417
chr5	107672240	107672640
chr5	107673526	107674010
chr5	108382139	108382623
chr5	108748344	108748828
chr5	112160690	112161174
chr5	115262458	115263144
chr5	115429447	115429996
chr5	116532808	116533248
chr5	117454697	117455705
chr5	118988044	118988721
chr5	119268661	119269145
chr5	121961693	121962378
chr5	124661306	124661914
chr5	124744142	124744626
chr5	125137516	125137886
chr5	125175958	125176610
chr5	125402796	125403392
chr5	126009636	126009940
chr5	126594922	126595606
chr5	126600761	126601065
chr5	127030356	127030840
chr5	127934800	127935209
chr5	128082974	128083458
chr5	130897755	130898155
chr5	131635027	131635674
chr5	132369236	132370022
chr5	132737255	132737778
chr5	132964031	132964515
chr5	133968486	133968886
chr5	134226457	134226944
chr5	134411736	134412136
chr5	134511018	134511584
chr5	134648405	134648889
chr5	134904563	134905254
chr5	135398989	135399389
chr5	137075146	137075630
chr5	137754380	137755032
chr5	137760696	137761323
chr5	138032618	138033414
chr5	138463849	138464629
chr5	138465044	138465528
chr5	138542996	138543695
chr5	138575467	138575951
chr5	138752710	138753300
chr5	139654443	139654843
chr5	139655727	139656097
chr5	139696694	139697412
chr5	139969022	139969392
chr5	140107377	140108220
chr5	140175114	140175598
chr5	140557258	140557834
chr5	140718714	140719337
chr5	141003939	141004655
chr5	141637564	141638248
chr5	141968878	141969564
chr5	142356826	142357370
chr5	142512622	142513106
chr5	142655700	142656355
chr5	142680588	142681545
chr5	142713245	142713937
chr5	142867034	142867434
chr5	143403176	143403823
chr5	143673757	143674508
chr5	144170447	144171186
chr5	145835045	145835781
chr5	145979197	145979608
chr5	149960109	149960875
chr5	150449396	150450125
chr5	150637510	150637912
chr5	150656461	150656861
chr5	150778518	150779007
chr5	150846966	150847450
chr5	151014926	151015326
chr5	151081053	151081357
chr5	154190235	154190515
chr5	154858416	154858816
chr5	157731316	157731716
chr5	157858903	157859387
chr5	159100576	159101060
chr5	159106760	159107244
chr5	163730232	163730834
chr5	168291382	168291752
chr5	168486261	168486745
chr5	171387228	171388028
chr5	172006421	172007308
chr5	172659851	172660670
chr5	172697418	172697902
chr5	172714811	172715295
chr5	172770993	172771572
chr5	172902702	172903072
chr5	173329657	173330057
chr5	173824202	173824576
chr5	175706370	175706854
chr5	175729783	175730267
chr5	175797304	175798016
chr5	175809697	175810432
chr5	176388807	176389503
chr5	176537099	176537669
chr5	176543223	176543527
chr5	177006488	177007086
chr5	177599818	177600302
chr5	178153920	178154320
chr5	178164121	178164521
chr5	178626429	178627288
chr5	178895837	178896321
chr5	179550682	179551082
chr5	179795903	179796541
chr5	179818848	179819389
chr5	179858696	179859193
chr5	180831374	180831858
chr5	180861128	180861656
chr5	181173560	181173960
chr5	181183906	181184563
chr5	181187437	181187921
chr5	181191264	181191991
chr5	181206604	181207088
chr5	181222309	181222793
chr5	181223237	181223836
chr5	181246692	181247176
chr6	10722833	10723434
chr6	13814157	13814461
chr6	14210929	14211388
chr6	21589068	21589552
chr6	24666735	24667219
chr6	25992393	25992793
chr6	26156176	26156664
chr6	26312990	26313390
chr6	26537297	26537697
chr6	27251400	27252121
chr6	27688021	27688421
chr6	27872106	27872521
chr6	28838833	28839317
chr6	30717325	30717765
chr6	30742585	30742955
chr6	31399799	31400199
chr6	31681085	31681569
chr6	31703190	31703590
chr6	31795529	31796013
chr6	31834357	31834834
chr6	31958836	31959284
chr6	34609640	34610040
chr6	35259437	35260197
chr6	36196889	36197259
chr6	37102502	37102929
chr6	41072038	41072657
chr6	43804453	43804933
chr6	43990614	43991298
chr6	46983104	46983592
chr6	53061498	53061982
chr6	70667599	70668285
chr6	73580344	73580772
chr6	106974048	106974532
chr6	107459355	107459777
chr6	113858730	113859252
chr6	116571042	116571630
chr6	117483053	117483537
chr6	125749259	125749659
chr6	128520441	128521042
chr6	130365196	130365596
chr6	131627999	131628483
chr6	132512608	132513702
chr6	133631389	133631873
chr6	133837748	133838148
chr6	139230454	139230952
chr6	143450484	143450968
chr6	149963575	149964124
chr6	157531035	157531721
chr6	157763357	157763854
chr6	157954424	157954908
chr6	158853413	158853891
chr6	160810115	160810641
chr6	170554104	170554734
chr7	235050	235450
chr7	726372	726856
chr7	975284	975804
chr7	993047	993531
chr7	1504233	1504717
chr7	1537054	1537538
chr7	1555958	1556671
chr7	1569902	1570586
chr7	2314116	2314600
chr7	2354244	2354882
chr7	2558673	2559073
chr7	4641874	4642178
chr7	4775341	4775741
chr7	5513724	5514476
chr7	6448381	6448865
chr7	12211139	12211539
chr7	12687102	12687836
chr7	17130279	17130763
chr7	17646495	17646979
chr7	17940446	17940846
chr7	19958348	19958767
chr7	20249902	20250302
chr7	21945796	21946721
chr7	25858731	25859131
chr7	27095916	27096611
chr7	27169778	27170262
chr7	30594613	30595013
chr7	32043646	32044019
chr7	32957118	32957836
chr7	33669234	33669823
chr7	35694723	35695535
chr7	36272674	36273394
chr7	39465020	39465626
chr7	40134546	40135063
chr7	41045422	41045906
chr7	43582708	43583058
chr7	43729379	43729779
chr7	43869215	43869757
chr7	44490477	44491163
chr7	44606256	44607164
chr7	45574751	45575235
chr7	45920615	45921015
chr7	46145447	46145727
chr7	46591149	46591549
chr7	46651088	46651502
chr7	47254308	47254658
chr7	47571631	47572276
chr7	47763426	47763939
chr7	48088517	48089214
chr7	50450205	50450505
chr7	51045699	51046095
chr7	51350359	51350728
chr7	55255297	55255915
chr7	55365753	55366477
chr7	56051426	56051826
chr7	66844631	66845173
chr7	66920920	66921524
chr7	73557222	73557592
chr7	73742824	73743510
chr7	73822508	73822984
chr7	75914835	75915360
chr7	76047759	76048607
chr7	76166389	76166916
chr7	76201605	76202289
chr7	76291503	76291943
chr7	84022649	84023133
chr7	84746402	84746886
chr7	87876012	87876496
chr7	90211310	90211794
chr7	90346399	90347071
chr7	90625940	90626424
chr7	91264219	91264953
chr7	91759535	91760019
chr7	91880597	91880997
chr7	91940575	91940975
chr7	92245488	92246087
chr7	92447161	92447846
chr7	92590087	92590487
chr7	93203085	93203871
chr7	93209661	93210031
chr7	94053506	94053911
chr7	94183268	94183823
chr7	94580580	94581265
chr7	94907456	94907856
chr7	95434931	95435456
chr7	95608750	95609345
chr7	96322013	96322802
chr7	96414963	96415267
chr7	97117380	97117939
chr7	98354545	98354915
chr7	99465935	99466354
chr7	99504543	99505027
chr7	99505242	99505612
chr7	99558448	99558932
chr7	99616740	99617076
chr7	100049792	100050092
chr7	100428397	100428881
chr7	100429191	100429591
chr7	100874871	100875175
chr7	101126788	101127539
chr7	101143864	101144348
chr7	101243994	101245095
chr7	102395823	102396432
chr7	103297118	103297811
chr7	107579754	107580238
chr7	107743502	107743902
chr7	108002540	108003024
chr7	108027946	108028629
chr7	115634594	115634994
chr7	116862495	116862979
chr7	123616233	123616603
chr7	123748810	123749349
chr7	128343734	128344218
chr7	128435213	128435815
chr7	129224591	129224871
chr7	129611162	129611850
chr7	130070152	130070552
chr7	130485966	130486450
chr7	130899559	130900043
chr7	133081652	133082136
chr7	134432418	134432722
chr7	134986506	134987106
chr7	135170438	135171129
chr7	135509698	135510491
chr7	135557586	135558070
chr7	135977015	135977701
chr7	138890970	138891370
chr7	139035850	139036250
chr7	139133459	139133943
chr7	139359606	139360006
chr7	140175151	140175551
chr7	140176749	140177543
chr7	141551128	141551612
chr7	141738007	141738497
chr7	142813203	142813723
chr7	143380909	143381213
chr7	148983499	148983983
chr7	149090311	149090997
chr7	149624713	149625535
chr7	151058060	151058430
chr7	151448408	151449095
chr7	151754063	151754547
chr7	152464259	152464539
chr7	155644276	155644819
chr7	158432592	158433405
chr7	158581498	158582134
chr7	158818418	158819124
chr8	274317	274801
chr8	22588958	22589442
chr8	29348651	29349223
chr8	30315547	30316054
chr8	30520908	30521594
chr8	30657891	30658375
chr8	37736474	37736845
chr8	38105291	38105775
chr8	38734394	38735045
chr8	42842795	42843617
chr8	57209589	57209939
chr8	57597747	57598051
chr8	59718206	59718612
chr8	74350168	74350652
chr8	81112012	81112412
chr8	82862740	82863110
chr8	89984088	89984702
chr8	94719600	94720185
chr8	96261379	96261863
chr8	99770140	99770624
chr8	101360874	101361274
chr8	104589088	104589572
chr8	108443507	108444193
chr8	109334188	109334842
chr8	109539865	109540361
chr8	118897251	118897555
chr8	121642173	121642573
chr8	122683095	122683795
chr8	122781117	122781517
chr8	123157165	123157469
chr8	123396445	123396947
chr8	123922123	123922431
chr8	124440324	124440747
chr8	124474575	124475460
chr8	124670066	124670550
chr8	125429909	125430685
chr8	126557791	126558542
chr8	127586128	127586476
chr8	127735932	127736570
chr8	127870510	127870942
chr8	127876887	127877054
chr8	128554843	128555340
chr8	131340832	131341333
chr8	133209338	133209822
chr8	133297285	133297991
chr8	138658153	138658523
chr8	140153842	140154146
chr8	140464252	140465291
chr8	141153999	141154627
chr8	142669720	142670286
chr8	142717837	142718321
chr8	142738932	142739416
chr8	143267169	143267610
chr8	143281376	143281955
chr8	143541368	143541768
chr8	143553811	143554295
chr8	143578066	143578685
chr8	143597225	143597877
chr8	143617428	143617912
chr8	143635611	143636243
chr8	143684084	143684568
chr8	143733587	143734301
chr8	143815671	143816216
chr8	143829208	143829692
chr8	143949576	143950305
chr8	144078332	144079110
chr8	144103523	144104007
chr8	144104387	144105087
chr8	144137251	144138078
chr8	144373571	144374303
chr8	144409151	144409530
chr8	144428432	144428929
chr8	144477414	144478172
chr8	144508542	144508942
chr8	144755278	144755828
chr8	144791666	144792591
chr8	144852815	144853299
chr9	4679503	4680214
chr9	6757510	6758077
chr9	7799439	7799923
chr9	33415411	33416111
chr9	35518082	35518779
chr9	35604043	35604527
chr9	35756950	35757458
chr9	69452009	69452493
chr9	69748373	69748773
chr9	70418169	70418579
chr9	70418850	70419250
chr9	70420712	70421112
chr9	83980434	83980834
chr9	83986705	83987441
chr9	84170775	84171079
chr9	89318279	89318996
chr9	89661515	89662338
chr9	92293572	92294258
chr9	94259109	94259810
chr9	94692515	94693114
chr9	95004460	95004944
chr9	95024291	95024427
chr9	95426737	95427313
chr9	95510782	95511306
chr9	96420467	96420966
chr9	97425379	97426015
chr9	98072625	98073025
chr9	99172685	99173085
chr9	99819512	99820277
chr9	105244184	105244824
chr9	106799147	106799631
chr9	107489732	107490291
chr9	107504590	107505135
chr9	107749745	107750145
chr9	108271925	108272394
chr9	109320827	109321311
chr9	110125125	110125609
chr9	110194330	110194634
chr9	112041618	112042204
chr9	114587503	114587987
chr9	120580001	120580553
chr9	120842904	120843388
chr9	120876332	120876636
chr9	122264471	122265022
chr9	122931419	122931848
chr9	124940942	124941342
chr9	125241323	125241836
chr9	125296841	125297429
chr9	127771082	127771566
chr9	128191374	128191920
chr9	128192816	128193120
chr9	128947517	128947821
chr9	129111270	129111754
chr9	129173987	129174471
chr9	129334025	129334605
chr9	129413586	129414188
chr9	129460328	129461039
chr9	129642088	129642773
chr9	131125374	131125858
chr9	132944502	132945035
chr9	133030728	133031212
chr9	133459918	133460402
chr9	136118535	136119019
chr9	136788997	136789397
chr9	137200526	137201211
chr9	137277479	137277936
chr9	137605695	137606179
chr9	137612168	137612647
chr10	3852164	3852741
chr10	5813161	5813968
chr10	6088625	6089109
chr10	6202617	6203263
chr10	12720457	12720972
chr10	13099633	13100258
chr10	13107569	13107969
chr10	13586720	13587204
chr10	14878177	14879152
chr10	15097097	15097581
chr10	16891805	16892289
chr10	21525930	21526669
chr10	22003533	22003837
chr10	22229211	22229695
chr10	22599050	22599450
chr10	23186673	23186977
chr10	23438779	23439367
chr10	26697281	26697765
chr10	27503977	27504461
chr10	28532705	28533282
chr10	28533648	28534018
chr10	30433182	30433666
chr10	30670960	30671444
chr10	31031620	31032316
chr10	31603423	31603823
chr10	32346109	32346732
chr10	32445985	32446469
chr10	32958233	32958633
chr10	33005619	33006019
chr10	33187285	33188003
chr10	33264213	33264697
chr10	34713824	34714308
chr10	42782409	42782893
chr10	43138210	43138610
chr10	43361938	43362422
chr10	43420479	43421238
chr10	43436468	43437256
chr10	44236772	44237172
chr10	44910937	44911421
chr10	44959400	44959884
chr10	44964172	44964572
chr10	45672242	45672889
chr10	45972150	45972833
chr10	49538681	49539165
chr10	50739654	50740138
chr10	51699399	51700010
chr10	52314461	52314945
chr10	58268900	58269384
chr10	58856615	58857325
chr10	59965238	59965750
chr10	60768699	60769384
chr10	63629249	63630286
chr10	67763995	67764479
chr10	67818294	67818694
chr10	67849326	67849630
chr10	67884478	67884904
chr10	68153679	68154108
chr10	68527577	68527927
chr10	68988597	68989211
chr10	69179855	69180539
chr10	69439320	69439804
chr10	70132640	70133040
chr10	70382089	70382849
chr10	71318796	71319280
chr10	71340039	71340523
chr10	71377260	71377660
chr10	71766659	71767434
chr10	72354736	72355278
chr10	72625679	72626341
chr10	73252230	73252869
chr10	73413759	73414418
chr10	73495437	73495837
chr10	73495862	73496262
chr10	73997754	73998467
chr10	75111341	75111741
chr10	75137001	75137401
chr10	75210377	75210861
chr10	75235875	75236275
chr10	75733319	75733623
chr10	75773463	75773863
chr10	76150205	76150804
chr10	77185627	77186027
chr10	77332210	77332694
chr10	78029418	78029818
chr10	78303104	78303618
chr10	78407268	78407752
chr10	78567784	78568248
chr10	79157511	79158132
chr10	80204063	80204746
chr10	80505677	80506161
chr10	86971134	86971932
chr10	87504761	87505065
chr10	87863367	87863767
chr10	88385939	88386669
chr10	90921165	90921737
chr10	90930420	90930904
chr10	90931178	90931739
chr10	91633083	91633483
chr10	91908440	91909142
chr10	93445532	93446112
chr10	93482227	93482834
chr10	93548562	93549247
chr10	93702458	93702978
chr10	94545599	94545999
chr10	95221106	95221639
chr10	95693697	95694427
chr10	96043083	96043657
chr10	96129662	96130362
chr10	96586946	96587710
chr10	97319050	97319450
chr10	97407125	97407836
chr10	97427465	97427865
chr10	97687248	97687732
chr10	97709275	97709774
chr10	98269373	98269743
chr10	98414662	98415355
chr10	98467512	98467912
chr10	99620744	99621382
chr10	99732081	99732481
chr10	99930765	99931761
chr10	100009796	100010495
chr10	100019764	100020561
chr10	100347234	100347718
chr10	100730369	100730853
chr10	100912793	100913511
chr10	100987242	100987932
chr10	101060576	101061411
chr10	101066217	101066966
chr10	101570054	101570745
chr10	101818262	101818763
chr10	102055941	102056431
chr10	102120305	102120849
chr10	102132961	102133445
chr10	102151889	102152382
chr10	102420882	102421598
chr10	102502214	102502902
chr10	102599549	102600240
chr10	102644714	102645198
chr10	102645378	102645896
chr10	102658390	102658694
chr10	102918042	102918871
chr10	103193137	103193537
chr10	103491915	103492496
chr10	103833778	103834328
chr10	103890212	103890926
chr10	104121491	104122135
chr10	104274902	104275386
chr10	104338324	104338943
chr10	108577223	108577623
chr10	108598398	108598645
chr10	108598875	108599245
chr10	108721880	108722562
chr10	110356539	110356939
chr10	110426168	110426568
chr10	110459984	110460777
chr10	110487389	110487873
chr10	110567516	110568000
chr10	110918449	110919055
chr10	112717007	112717506
chr10	112811754	112812364
chr10	112915541	112916145
chr10	113058748	113059052
chr10	113073639	113074135
chr10	113093602	113094127
chr10	113563301	113563988
chr10	117005076	117005571
chr10	118046669	118047069
chr10	118763575	118763975
chr10	119178465	119179153
chr10	119316848	119317763
chr10	119786146	119786881
chr10	119872759	119873159
chr10	119892101	119892451
chr10	120851042	120851633
chr10	121324743	121325245
chr10	122112595	122113394
chr10	124744680	124745050
chr10	124791693	124792177
chr10	125719438	125719838
chr10	125823080	125823610
chr10	125892434	125892834
chr10	132311271	132311671
chr10	132331888	132332512
chr10	132420890	132421374
chr11	2400102	2400586
chr11	4636943	4637427
chr11	8964237	8964637
chr11	9364189	9364798
chr11	9759658	9760159
chr11	9765502	9765831
chr11	10858201	10858789
chr11	18588296	18588968
chr11	48055774	48056144
chr11	61361480	61361850
chr11	61362041	61362345
chr11	64285005	64285582
chr11	64305838	64306367
chr11	64854914	64855413
chr11	65083629	65084389
chr11	65095809	65096568
chr11	65333543	65334221
chr11	65859976	65860569
chr11	66843283	66843653
chr11	67482611	67483448
chr11	68839020	68839390
chr11	69122738	69123067
chr11	69437034	69437455
chr11	72793654	72794251
chr11	72814328	72814664
chr11	73142347	73142998
chr11	73760930	73761613
chr11	82901278	82901762
chr11	83285884	83286368
chr11	88337677	88338077
chr11	102110721	102111180
chr11	104668860	104669439
chr11	114036425	114037087
chr11	117717844	117718208
chr11	129315742	129316545
chr12	632102	632625
chr12	2812697	2813181
chr12	6612961	6613361
chr12	6689306	6689784
chr12	6723708	6724192
chr12	6937805	6938348
chr12	12725132	12725502
chr12	14283811	14284258
chr12	14774241	14774728
chr12	27243891	27244717
chr12	27696180	27696580
chr12	30754537	30755337
chr12	31958964	31959509
chr12	52069350	52069630
chr12	52069680	52070239
chr12	52895356	52895660
chr12	52904809	52905555
chr12	52927237	52927811
chr12	53370705	53371650
chr12	56152499	56152779
chr12	56222108	56222478
chr12	57112005	57112427
chr12	62260441	62260811
chr12	64759162	64759716
chr12	66169537	66170262
chr12	69239403	69239968
chr12	79424195	79424886
chr12	82358310	82358942
chr12	85821693	85822309
chr12	89390819	89391243
chr12	89709516	89709916
chr12	93570817	93571296
chr12	95217577	95217927
chr12	102120030	102120483
chr12	106357522	106358022
chr12	106358185	106358555
chr12	108732031	108732796
chr12	109477227	109477807
chr12	116737968	116738646
chr12	118372587	118373326
chr12	120194603	120195015
chr12	120291803	120292103
chr12	120292171	120292475
chr12	120725526	120726010
chr12	122526909	122527325
chr12	122835679	122836389
chr12	123383579	123384063
chr12	123584151	123584743
chr12	124422355	124423064
chr12	124914481	124915162
chr12	124927721	124928121
chr12	131710745	131711434
chr12	132144270	132144663
chr12	132687260	132687699
chr12	132828505	132829270
chr12	133181279	133181679
chr13	27960337	27961122
chr13	28137960	28138444
chr13	30114883	30115367
chr13	30307073	30307557
chr13	39037680	39038164
chr13	40771041	40771525
chr13	41194007	41194491
chr13	48037623	48038248
chr13	48976546	48976946
chr13	49018992	49019476
chr13	49444063	49444790
chr13	52194274	52194674
chr13	52450372	52450856
chr13	70388764	70389274
chr13	73058554	73058954
chr13	74891632	74892237
chr13	75482174	75482658
chr13	97433135	97433923
chr13	99501116	99501516
chr13	102394347	102394747
chr13	111153317	111154008
chr13	112689790	112690270
chr14	20305779	20306263
chr14	20342473	20343821
chr14	20413156	20413653
chr14	20454355	20455375
chr14	20609182	20609704
chr14	20613291	20614050
chr14	20632841	20633325
chr14	20663026	20663510
chr14	20681587	20681988
chr14	20683500	20684377
chr14	20684378	20684778
chr14	20971508	20971992
chr14	21070039	21070439
chr14	21103661	21104546
chr14	21269137	21269621
chr14	21308199	21308599
chr14	21436952	21437638
chr14	21456014	21456585
chr14	21511199	21512040
chr14	21557453	21558023
chr14	22296632	22297116
chr14	22333774	22334368
chr14	22336946	22337346
chr14	22557131	22557615
chr14	22570341	22570734
chr14	22572602	22572972
chr14	22589638	22590038
chr14	22614080	22614641
chr14	22652930	22653420
chr14	22807526	22807926
chr14	22853420	22853820
chr14	22871086	22871852
chr14	22886704	22887402
chr14	22929161	22929926
chr14	22957002	22957402
chr14	22982388	22983132
chr14	22983222	22983706
chr14	23006909	23007395
chr14	23071532	23071932
chr14	23094589	23095240
chr14	23095370	23095840
chr14	23285899	23286930
chr14	23301193	23302005
chr14	23306497	23306897
chr14	23306949	23307299
chr14	23320647	23321150
chr14	23352512	23352996
chr14	23551593	23552077
chr14	23555998	23556721
chr14	24093578	24095214
chr14	24108883	24109283
chr14	24113902	24114993
chr14	24141374	24142252
chr14	24160796	24161658
chr14	24188584	24189269
chr14	24195400	24196102
chr14	24213160	24213851
chr14	24215799	24216283
chr14	24242516	24243402
chr14	24299658	24300226
chr14	24307851	24308539
chr14	24333756	24334060
chr14	24366535	24367507
chr14	24816290	24816690
chr14	24982498	24983217
chr14	25006649	25007437
chr14	25032546	25033030
chr14	29584919	29585482
chr14	29853293	29854011
chr14	30558879	30559563
chr14	30622092	30622755
chr14	31026254	31027060
chr14	31207296	31208337
chr14	31456950	31457861
chr14	31458298	31458698
chr14	31934542	31935026
chr14	32075931	32076415
chr14	32128313	32128831
chr14	32134325	32134928
chr14	32201363	32201847
chr14	32203042	32203734
chr14	32583418	32583902
chr14	32939544	32940286
chr14	33849097	33849598
chr14	33938252	33938921
chr14	33950764	33951248
chr14	33987468	33987868
chr14	34060124	34060524
chr14	34081723	34082207
chr14	34139776	34140176
chr14	34496846	34497338
chr14	34539447	34540130
chr14	34555008	34555492
chr14	34700016	34700582
chr14	34873520	34874649
chr14	34874990	34875390
chr14	34982196	34982680
chr14	34982689	34983299
chr14	35121557	35122776
chr14	35365352	35365702
chr14	35404555	35405039
chr14	35809034	35809721
chr14	36320409	36320809
chr14	36581305	36581789
chr14	36661678	36662272
chr14	36682889	36683498
chr14	36935591	36936613
chr14	37031058	37031458
chr14	37122167	37122932
chr14	37278704	37279054
chr14	37329670	37330308
chr14	37546825	37547509
chr14	37583439	37584122
chr14	37595517	37596001
chr14	39024182	39024486
chr14	39102974	39103659
chr14	39170210	39170941
chr14	39174707	39175469
chr14	39266985	39267693
chr14	39431924	39433015
chr14	45134164	45134641
chr14	49586431	49586831
chr14	49767930	49768512
chr14	49862695	49862999
chr14	53613842	53614258
chr14	53927083	53927573
chr14	53955139	53955509
chr14	54565111	54565726
chr14	54773266	54773923
chr14	55271097	55271783
chr14	64540099	64540469
chr14	67619652	67620052
chr14	69740996	69741390
chr14	73537654	73538138
chr14	73644689	73645089
chr14	73950125	73950495
chr14	75051091	75051575
chr14	75126698	75127182
chr14	77097874	77098559
chr14	88024187	88024693
chr14	89040648	89041281
chr14	90501971	90502455
chr14	95534232	95534915
chr14	96104649	96105189
chr14	102363047	102363531
chr14	103562661	103563145
chr14	104681644	104682044
chr15	22838284	22838794
chr15	28885822	28886222
chr15	29822021	29822590
chr15	29924682	29925387
chr15	29925534	29926245
chr15	30903572	30904073
chr15	34101628	34102112
chr15	34224765	34225165
chr15	34337699	34338183
chr15	34583519	34583823
chr15	34969595	34970079
chr15	34988094	34988854
chr15	35545986	35546696
chr15	35757848	35758152
chr15	37101576	37101856
chr15	38072665	38073035
chr15	38216770	38217152
chr15	38251740	38252313
chr15	38453914	38454505
chr15	38707815	38708299
chr15	39579665	39580267
chr15	39580351	39581251
chr15	39920785	39921449
chr15	40038782	40039554
chr15	40108833	40109317
chr15	40160633	40161231
chr15	40367840	40368348
chr15	40405516	40406205
chr15	40593709	40594320
chr15	40755120	40755604
chr15	40763411	40763747
chr15	40787463	40787863
chr15	40894217	40895001
chr15	40906242	40907203
chr15	40929148	40929897
chr15	40930503	40930903
chr15	40941137	40942202
chr15	41115979	41116617
chr15	41332244	41333173
chr15	41402348	41402887
chr15	41568044	41568838
chr15	42057358	42057758
chr15	42273081	42273842
chr15	42490978	42491462
chr15	42548577	42549261
chr15	42575115	42575515
chr15	43330186	43330774
chr15	43370637	43371121
chr15	43824313	43824816
chr15	44195128	44195612
chr15	44663180	44663882
chr15	44711292	44711777
chr15	44783739	44784762
chr15	45198377	45199074
chr15	45402180	45402734
chr15	45430223	45430936
chr15	45586934	45587472
chr15	45921455	45921855
chr15	47812391	47813010
chr15	48331102	48331586
chr15	49155572	49155876
chr15	49169997	49170497
chr15	49620752	49621500
chr15	50003503	50003987
chr15	50686658	50687258
chr15	50765387	50766081
chr15	50908417	50909216
chr15	51751143	51751736
chr15	51796794	51797530
chr15	51971450	51972063
chr15	52019733	52020217
chr15	52251130	52251614
chr15	52568846	52569396
chr15	53072074	53072448
chr15	55318872	55319356
chr15	55498170	55498654
chr15	56245882	56246372
chr15	56733162	56733918
chr15	56887108	56887891
chr15	56918390	56919073
chr15	57118049	57118449
chr15	57706441	57706971
chr15	58332140	58332444
chr15	59649564	59650048
chr15	60396961	60398361
chr15	61750424	61750997
chr15	61780305	61780675
chr15	62060311	62060949
chr15	62124329	62124729
chr15	62344925	62345325
chr15	63048114	63048649
chr15	63502010	63502644
chr15	63503177	63503634
chr15	63504163	63505059
chr15	64050318	64051104
chr15	64162879	64163564
chr15	64460272	64460732
chr15	64651545	64651849
chr15	64703092	64703576
chr15	64985320	64985957
chr15	64989449	64990112
chr15	65054184	65054668
chr15	65133660	65134060
chr15	65184499	65185020
chr15	65304410	65305446
chr15	65517388	65518105
chr15	65610979	65611463
chr15	65868986	65869916
chr15	65902330	65902730
chr15	66386554	66386904
chr15	66497543	66498240
chr15	66504644	66505469
chr15	66700916	66701316
chr15	66774355	66774728
chr15	67049512	67050071
chr15	67150004	67150889
chr15	67254391	67255114
chr15	67521167	67521860
chr15	67615176	67615750
chr15	67840347	67840831
chr15	67884574	67885190
chr15	67915566	67916058
chr15	68229171	68229915
chr15	68277479	68278092
chr15	68559528	68560245
chr15	68577802	68578211
chr15	69059076	69059560
chr15	69452616	69453100
chr15	69594312	69594964
chr15	70097395	70098114
chr15	70140443	70140861
chr15	70494056	70494456
chr15	70763242	70763989
chr15	70892321	70892757
chr15	71136332	71136732
chr15	71444820	71445676
chr15	72230207	72230806
chr15	72230948	72231605
chr15	72231747	72232147
chr15	72375800	72376284
chr15	72473676	72474532
chr15	72685786	72686473
chr15	72783534	72784026
chr15	73992104	73992711
chr15	74460863	74461610
chr15	74695861	74696281
chr15	74906668	74907152
chr15	74956120	74956520
chr15	74956768	74957290
chr15	75274374	75274858
chr15	75367878	75368838
chr15	75450477	75450961
chr15	75639834	75640439
chr15	75647688	75648110
chr15	75843777	75844645
chr15	75964734	75965218
chr15	76311194	76311678
chr15	77543279	77543900
chr15	77569003	77569403
chr15	78131133	78131617
chr15	78374729	78375438
chr15	78437804	78438288
chr15	78507177	78507863
chr15	78565356	78566224
chr15	78709252	78709752
chr15	78860435	78860715
chr15	78988428	78988942
chr15	79179082	79179539
chr15	79923806	79924203
chr15	80033549	80033853
chr15	80059672	80060183
chr15	81000701	81001447
chr15	82262403	82262909
chr15	82540080	82540821
chr15	82680502	82680986
chr15	83011323	83011807
chr15	84579267	84579837
chr15	84631012	84631496
chr15	84654065	84654568
chr15	84980180	84980755
chr15	84981194	84981805
chr15	85707814	85708214
chr15	87462000	87462592
chr15	88546255	88546655
chr15	88621169	88621800
chr15	88638647	88639514
chr15	89087651	89088540
chr15	89101336	89102219
chr15	89243617	89244017
chr15	89334572	89335341
chr15	89361491	89362184
chr15	89430531	89431267
chr15	89893804	89894490
chr15	90034221	90034663
chr15	90035396	90036118
chr15	90086861	90087345
chr15	90126686	90127091
chr15	90932184	90932727
chr15	90954879	90955541
chr15	90994537	90995046
chr15	91954196	91954670
chr15	92617531	92618176
chr15	92667169	92667769
chr15	92714689	92715173
chr15	92809006	92809765
chr15	92820383	92820687
chr15	92903969	92904695
chr15	94844913	94845397
chr15	97875379	97875863
chr15	98850954	98851549
chr15	98896876	98897217
chr15	99014735	99015219
chr15	99123681	99124278
chr15	99565455	99566143
chr15	100721789	100722558
chr15	100917976	100918661
chr15	101088686	101089170
chr15	101294883	101295413
chr15	101528359	101528663
chr16	45474	45874
chr16	401419	402540
chr16	589487	589971
chr16	636182	636868
chr16	740845	741329
chr16	970605	971089
[truncated: 884 more rows]

## Sheet: TEAD peaks - Control BON-1
Supplementary Table 1. YAP and TEAD DNA-binding sites from ChIP-seq. DNA-binding sites were detected using the ENCODE Transcription Factor ChIP-seq pipeline. Each control or experimental condition represents ChIP-sequencing performed in duplicate.
chromosome	start	end
chr1	921073	921473
chr1	923744	923962
chr1	1000027	1000427
chr1	1006484	1006890
chr1	1024625	1025221
chr1	1079381	1079781
chr1	1136647	1136951
chr1	1298964	1299268
chr1	1299796	1300100
chr1	1307796	1308358
chr1	1371927	1372327
chr1	1375078	1375871
chr1	1407000	1407761
chr1	1421194	1421498
chr1	1433133	1433533
chr1	1462501	1462920
chr1	1574660	1575032
chr1	1859243	1859547
chr1	2212532	2212945
chr1	2285185	2285489
chr1	3229329	3229729
chr1	3320532	3320932
chr1	3323114	3323598
chr1	3456564	3457077
chr1	3482328	3482632
chr1	3697882	3698304
chr1	3924962	3925410
chr1	3948379	3948779
chr1	5648364	5648668
chr1	6026102	6026611
chr1	6157738	6158138
chr1	6199463	6199767
chr1	6393651	6393955
chr1	6404607	6404911
chr1	6412845	6413245
chr1	7262695	7263095
chr1	7267516	7267916
chr1	7277983	7278383
chr1	7332104	7332570
chr1	7367176	7367480
chr1	7401857	7402282
chr1	7491667	7491971
chr1	7717681	7718104
chr1	7961241	7961725
chr1	8019953	8020344
chr1	8040604	8041004
chr1	8061232	8061697
chr1	8077249	8077568
chr1	8086310	8086614
chr1	8094445	8094845
chr1	8097474	8097778
chr1	8167179	8167579
chr1	8169717	8170745
chr1	8182267	8182781
chr1	8189981	8190351
chr1	8238010	8238468
chr1	8258980	8259500
chr1	8525906	8526316
chr1	8545035	8545469
chr1	8668246	8668550
chr1	8698321	8698625
chr1	8703238	8703947
chr1	8712088	8712800
chr1	8740164	8740468
chr1	8741929	8742429
chr1	8822789	8823220
chr1	9009759	9010159
chr1	9074979	9075390
chr1	9128971	9129275
chr1	9401796	9402199
chr1	9804279	9804583
chr1	9892499	9892803
chr1	9942820	9943658
chr1	10430214	10430767
chr1	10474685	10475085
chr1	10508562	10508873
chr1	10968458	10968858
chr1	11568684	11569084
chr1	11805755	11806155
chr1	11961260	11961564
chr1	11980020	11980504
chr1	12356003	12356426
chr1	12381235	12381635
chr1	12386172	12386476
chr1	12478051	12478634
chr1	12528245	12528909
chr1	12549848	12550228
chr1	12604388	12604692
chr1	12615951	12616335
chr1	12618233	12618800
chr1	12654639	12655039
chr1	14535617	14536017
chr1	15090429	15090772
chr1	15139822	15140449
chr1	15141892	15142300
chr1	15178475	15178779
chr1	15179013	15179608
chr1	15181505	15181905
chr1	15284571	15285374
chr1	15352431	15352861
chr1	15424243	15424547
chr1	15432330	15432634
chr1	15432925	15433339
chr1	15610146	15610546
chr1	15723851	15724251
chr1	15795220	15795764
chr1	15800156	15800743
chr1	15834717	15835208
chr1	15835755	15836155
chr1	16143784	16144470
chr1	16145116	16145420
chr1	16155912	16156396
chr1	16164218	16164618
chr1	16181651	16182273
chr1	16328293	16328693
chr1	16334615	16335217
chr1	16644508	16645158
chr1	17128433	17128819
chr1	17233488	17234124
chr1	18021258	18021562
chr1	18464339	18464739
chr1	18480802	18481289
chr1	18938731	18939131
chr1	19210134	19210549
chr1	19412660	19412964
chr1	19427232	19427536
chr1	19430192	19430592
chr1	19436651	19437051
chr1	19445851	19446303
chr1	19504756	19505156
chr1	19547842	19548242
chr1	19596256	19596560
chr1	19619847	19620151
chr1	19815009	19815313
chr1	19815675	19816249
chr1	19925280	19925584
chr1	20426818	20427122
chr1	20476118	20476762
chr1	20493779	20494083
chr1	20634004	20634308
chr1	20784807	20785111
chr1	20786433	20786737
chr1	20896839	20897231
chr1	21239281	21239585
chr1	21251970	21252336
chr1	21263079	21263383
chr1	21276422	21276726
chr1	21329331	21329815
chr1	21338662	21339062
chr1	21345218	21345522
chr1	21586983	21587287
chr1	21623611	21624019
chr1	21638609	21639009
chr1	21666888	21667288
chr1	21776089	21776713
chr1	22257265	22257665
chr1	22259981	22260381
chr1	22262565	22262869
chr1	22342036	22342340
chr1	22348364	22348764
chr1	22412535	22412949
chr1	22414190	22414590
chr1	22450418	22450927
chr1	22451650	22452134
chr1	22689496	22689896
chr1	22728874	22729178
chr1	22751146	22751546
chr1	23018950	23019643
chr1	23187578	23188182
chr1	23377442	23377851
chr1	23402927	23403327
chr1	23403791	23404191
chr1	23417547	23417851
chr1	23421758	23422357
chr1	23424645	23424949
chr1	23591463	23591891
chr1	23619456	23619964
chr1	23727474	23727886
chr1	23800419	23801180
chr1	23951578	23952146
chr1	23955163	23955563
chr1	24009416	24009786
chr1	24021498	24021802
chr1	24118367	24118877
chr1	24187168	24187472
chr1	24374687	24375609
chr1	24502268	24502949
chr1	24540958	24541367
chr1	24744935	24745239
chr1	25168367	25168832
chr1	25430024	25430328
chr1	25771427	25771731
chr1	25905419	25905855
chr1	26111472	26111872
chr1	26164159	26164463
chr1	26177280	26177730
chr1	26276349	26276653
chr1	26284767	26285071
chr1	26431962	26432551
chr1	26537809	26538278
chr1	26620655	26621577
chr1	26692129	26692638
chr1	26692877	26693453
chr1	26695252	26695858
chr1	26705726	26706139
chr1	26744098	26744498
chr1	26771536	26772020
chr1	26787668	26787972
chr1	26862816	26863120
chr1	26913863	26914429
chr1	26990580	26990884
chr1	27010858	27011545
chr1	27112157	27112557
chr1	27321902	27322353
chr1	27343460	27343764
chr1	27347174	27347478
chr1	27402363	27402667
chr1	27527074	27527474
chr1	27541816	27542679
chr1	27672187	27672491
chr1	27725965	27726269
chr1	28290899	28291581
chr1	28296585	28297164
chr1	28346208	28346596
chr1	28581407	28582269
chr1	28582901	28583205
chr1	28648134	28649104
chr1	28736614	28737014
chr1	28813071	28813471
chr1	28860217	28860617
chr1	29181846	29182251
chr1	29202758	29203164
chr1	29410467	29410924
chr1	29570049	29570607
chr1	31025166	31025584
chr1	31181479	31181783
chr1	31376872	31377176
chr1	31444810	31445609
chr1	31447221	31447623
chr1	31509079	31509563
chr1	31511229	31511602
chr1	31511907	31512307
chr1	31549775	31550175
chr1	31588747	31589147
chr1	31762670	31763070
chr1	32013370	32013674
chr1	32071837	32072141
chr1	32072837	32073357
chr1	32094807	32095310
chr1	32138860	32139357
chr1	32142630	32143030
chr1	32208869	32209313
chr1	32239709	32240642
chr1	32291765	32292069
chr1	32321755	32322251
chr1	32650831	32651312
chr1	32712192	32712496
chr1	32760057	32760541
chr1	32817133	32817437
chr1	32818113	32818417
chr1	32948821	32949424
chr1	32981690	32981994
chr1	33127071	33127375
chr1	33256787	33257187
chr1	33342275	33342579
chr1	33364025	33364425
chr1	33433734	33434134
chr1	33634854	33635254
chr1	33640328	33640632
chr1	33660297	33660737
chr1	34690363	34690667
chr1	35268686	35269086
chr1	35556127	35556527
chr1	36008501	36008901
chr1	36751532	36752048
chr1	36771568	36771872
chr1	36968729	36969033
chr1	37534351	37534788
chr1	37940101	37940405
chr1	37989953	37990361
chr1	38266020	38266544
chr1	39142612	39143032
chr1	39159221	39159653
chr1	39183752	39184152
chr1	39639671	39639975
chr1	39646287	39646591
chr1	39845543	39845943
chr1	39859902	39860206
chr1	40244972	40245403
chr1	40258021	40258325
chr1	40868261	40868873
chr1	40875650	40876097
chr1	40919411	40919811
chr1	41371750	41372054
chr1	41496194	41496615
chr1	41927192	41927592
chr1	42335119	42335576
chr1	42340073	42340526
chr1	42439903	42440377
chr1	42963017	42963430
chr1	43039383	43039972
chr1	43270355	43270932
chr1	43472415	43473034
chr1	43476010	43476380
chr1	43523106	43523556
chr1	43997316	43997620
chr1	44213174	44213574
chr1	44256424	44256728
chr1	44283473	44283873
chr1	44283994	44284298
chr1	44587822	44588226
chr1	44731050	44731559
chr1	44947384	44947784
chr1	44962686	44963086
chr1	45011893	45012310
chr1	45170289	45170593
chr1	45171996	45172396
chr1	45246797	45247101
chr1	45499996	45500300
chr1	45550639	45550943
chr1	45872108	45872645
chr1	46183019	46183529
chr1	47478052	47478422
chr1	47697042	47697346
chr1	47871730	47872298
chr1	48533006	48533406
chr1	48931667	48931971
chr1	50959890	50960550
chr1	51170324	51170724
chr1	51551824	51552224
chr1	51957570	51957970
chr1	51977221	51977525
chr1	51978264	51978664
chr1	52263507	52263811
chr1	53107607	53108036
chr1	53181973	53182402
chr1	53238398	53238798
chr1	53526576	53526976
chr1	53956709	53957109
chr1	54488083	54488610
chr1	54542344	54542648
chr1	54888441	54888745
chr1	54955383	54955800
chr1	54971351	54971786
chr1	54973147	54973451
chr1	54989502	54989902
chr1	55191206	55191577
chr1	56330349	56330653
chr1	56414672	56415242
chr1	56506373	56506788
chr1	56535956	56536356
chr1	56569600	56570011
chr1	56627486	56627886
chr1	56688411	56688812
chr1	56788143	56788447
chr1	56818729	56819129
chr1	56821080	56821384
chr1	57874391	57875013
chr1	58755547	58755947
chr1	58784083	58784387
chr1	58816040	58816542
chr1	58870358	58870758
chr1	58885306	58885706
chr1	59029417	59029721
chr1	59214786	59215218
chr1	59427164	59427586
chr1	59738209	59738622
chr1	60573672	60574093
chr1	60662566	60662870
chr1	61742248	61742552
chr1	61752960	61753264
chr1	63523091	63523491
chr1	64006696	64007096
chr1	64898052	64898719
chr1	65002751	65003151
chr1	65254386	65254690
chr1	65503543	65503943
chr1	65687804	65688206
chr1	66286394	66286794
chr1	66452059	66452465
chr1	66563461	66563861
chr1	66564323	66564659
chr1	66575677	66576077
chr1	66722377	66722681
chr1	66930189	66930493
chr1	67058385	67058689
chr1	67162948	67163348
chr1	67265068	67265372
chr1	67534589	67534989
chr1	67626372	67626772
chr1	67631630	67632048
chr1	67672331	67672635
chr1	67682592	67683019
chr1	67741133	67741555
chr1	67880125	67880429
chr1	67888260	67888564
chr1	68173360	68173760
chr1	68197769	68198185
chr1	68331123	68331523
chr1	71763246	71763646
chr1	71882692	71883092
chr1	72441602	72441906
chr1	73411525	73412129
chr1	73593403	73593990
chr1	74343228	74343645
chr1	74356567	74356939
chr1	74526828	74527250
chr1	76059436	76059836
chr1	76310011	76310412
chr1	76595152	76595456
chr1	77296853	77297279
chr1	77346990	77347390
chr1	77538913	77539313
chr1	77543732	77544132
chr1	77978765	77979069
chr1	78833419	78833790
chr1	79007711	79008112
chr1	79128689	79128993
chr1	79151089	79151393
chr1	79188359	79188759
chr1	79323225	79323529
chr1	79332910	79333310
chr1	80054152	80054552
chr1	80250734	80251134
chr1	80392452	80392853
chr1	80444961	80445361
chr1	80656181	80656485
chr1	80882551	80882959
chr1	81424138	81424442
chr1	81915942	81916246
chr1	82143266	82143666
chr1	82322759	82323159
chr1	83163997	83164397
chr1	83532057	83532361
chr1	83901570	83901970
chr1	84019563	84019867
chr1	84253904	84254393
chr1	84260779	84261293
chr1	84271356	84271739
chr1	84272385	84272797
chr1	84365660	84366015
chr1	84370931	84371331
chr1	84833118	84833518
chr1	84834445	84834749
chr1	85201508	85202112
chr1	85297903	85298595
chr1	85328938	85329358
chr1	85801543	85801847
chr1	86704310	86704858
chr1	86774513	86774817
chr1	86993226	86993658
chr1	87017938	87018366
chr1	88327708	88328108
chr1	89989771	89990171
chr1	89994735	89995135
chr1	90403214	90403584
chr1	91026364	91026668
chr1	91028318	91028747
chr1	91827545	91827974
chr1	92886910	92887310
chr1	92990800	92991200
chr1	93078969	93079430
chr1	93328848	93329152
chr1	93345614	93346014
chr1	93585113	93585532
chr1	93614523	93614923
chr1	93615627	93616134
chr1	93879079	93879383
chr1	93909388	93910041
chr1	94045575	94045998
chr1	94068220	94068524
chr1	94068983	94069383
chr1	94069613	94070013
chr1	94083578	94084199
chr1	94321760	94322103
chr1	94325719	94326319
chr1	94384018	94384418
chr1	94425894	94426198
chr1	94554569	94554873
chr1	94709925	94710379
chr1	94713811	94714211
chr1	95084367	95084797
chr1	95087158	95087462
chr1	95096154	95096554
chr1	95122264	95122568
chr1	97272084	97272539
chr1	100451411	100451715
chr1	100895821	100896526
chr1	107526710	107527014
chr1	107532298	107532698
chr1	107788793	107789097
chr1	107862126	107862430
chr1	107938604	107939046
chr1	107976739	107977139
chr1	107993896	107994296
chr1	108016370	108016854
chr1	108083371	108083675
chr1	108486772	108487172
chr1	108559803	108560203
chr1	108692084	108692848
chr1	108830469	108830869
chr1	109099860	109100378
chr1	109112629	109113029
chr1	109142229	109142629
chr1	109181353	109181753
chr1	109426059	109426363
chr1	109426498	109426949
chr1	109530353	109530657
chr1	109895867	109896171
chr1	110134130	110134434
chr1	110148711	110149123
chr1	110152010	110152449
chr1	110210101	110210405
chr1	110356439	110356743
chr1	110464407	110464711
chr1	110524182	110524486
chr1	110612085	110612389
chr1	111140105	111140409
chr1	111378770	111379074
chr1	111417777	111418177
chr1	111447018	111447418
chr1	111755279	111756076
chr1	111920141	111920746
chr1	111976283	111976683
chr1	111976874	111977274
chr1	112228791	112229095
chr1	112247149	112247549
chr1	112296844	112297244
chr1	112394079	112394479
chr1	112544007	112544407
chr1	112619553	112619975
chr1	112698849	112699254
chr1	112957236	112957636
chr1	113021658	113021962
chr1	113308389	113308832
chr1	113388678	113388982
chr1	113456941	113457349
chr1	113674586	113674986
chr1	113680283	113680587
chr1	113812232	113812723
chr1	113879505	113879905
chr1	113891386	113891690
chr1	113904656	113905102
chr1	113929268	113929978
chr1	114511161	114511653
chr1	114716655	114716959
chr1	114757400	114758300
chr1	115641752	115642262
chr1	115670840	115671346
chr1	115726140	115726540
chr1	115727823	115728127
chr1	115810602	115810906
chr1	115815789	115816093
chr1	115912168	115912472
chr1	116095976	116096280
chr1	116105998	116106398
chr1	116153093	116153493
chr1	116179402	116180003
chr1	116321768	116322369
chr1	116323455	116324115
chr1	116373111	116373415
chr1	116489249	116489850
chr1	116538680	116538984
chr1	116777882	116778229
chr1	116824543	116824943
chr1	116853699	116854115
chr1	116988813	116989213
chr1	117059741	117060045
chr1	117147062	117147489
chr1	117161967	117162355
chr1	117162826	117163226
chr1	117171810	117172235
chr1	117348916	117349351
chr1	117366792	117367333
chr1	117534968	117535368
chr1	117562577	117562977
chr1	117573672	117573976
chr1	117574422	117574831
chr1	117631506	117632105
chr1	117632348	117632805
chr1	117821789	117822093
chr1	117932656	117932960
chr1	118100919	118101319
chr1	118479384	118479784
chr1	119648090	119648662
chr1	119766361	119766775
chr1	120176380	120176730
chr1	120558697	120559001
chr1	121443056	121443655
chr1	121586461	121586765
chr1	144412473	144412873
chr1	145281027	145281498
chr1	145465448	145465851
chr1	145823980	145824284
chr1	145892003	145892426
chr1	146035488	146035792
chr1	146051779	146052083
chr1	146387298	146387668
chr1	146409809	146410209
chr1	147093390	147093991
chr1	147172415	147172815
chr1	147612386	147612786
chr1	147716936	147717407
chr1	147719438	147719742
chr1	147757199	147757688
chr1	148038580	148038980
chr1	148263353	148263754
chr1	148522531	148522965
chr1	148951854	148952254
chr1	149636630	149636934
chr1	149792956	149793260
chr1	149812132	149812677
chr1	149813525	149813829
chr1	149885587	149886091
chr1	149886391	149887178
chr1	149887660	149888212
chr1	149899398	149900350
chr1	150010527	150010962
chr1	150021267	150021708
chr1	150067516	150067934
chr1	150269076	150269380
chr1	150293677	150293981
chr1	150515936	150516240
chr1	150561316	150561859
chr1	150568163	150568547
chr1	150604762	150605132
chr1	150611499	150611956
chr1	150613547	150614004
chr1	150836204	150836508
chr1	150876554	150877179
chr1	150926171	150926475
chr1	150971300	150971737
chr1	151008250	151008554
chr1	151059549	151059919
chr1	151070410	151070810
chr1	151165801	151166347
chr1	151281278	151281798
chr1	151494739	151495147
chr1	151513608	151514433
chr1	151596550	151596854
chr1	151763216	151764080
chr1	151836650	151836954
chr1	151886901	151887309
chr1	151909209	151910017
chr1	153532672	153533177
chr1	153535958	153536872
chr1	153538393	153538821
chr1	153544959	153545928
chr1	153565707	153566128
chr1	153566376	153566860
chr1	153567615	153568073
chr1	153568371	153568855
chr1	153732151	153732551
chr1	153770764	153771068
chr1	153775185	153775489
chr1	153963938	153964395
chr1	153966484	153966788
chr1	153990706	153991010
chr1	154334445	154335028
chr1	154351433	154351833
chr1	154405718	154406124
chr1	154418215	154418615
chr1	154972555	154973032
chr1	154982984	154983288
chr1	155001042	155001442
chr1	155003876	155004324
chr1	155127147	155127605
chr1	155129061	155129471
chr1	155135029	155136028
chr1	155176370	155176770
chr1	155244655	155245055
chr1	155893641	155894041
chr1	155944663	155945063
chr1	156054498	156055001
chr1	156123164	156124092
chr1	156130184	156130606
chr1	156214319	156214719
chr1	156282040	156283202
chr1	156295569	156295873
chr1	156457243	156457643
chr1	156471591	156471961
chr1	156475553	156475953
chr1	156601303	156601703
chr1	156660132	156660532
chr1	156661335	156661735
chr1	156675634	156676144
chr1	156740994	156741586
chr1	156746882	156747303
chr1	156751682	156752166
chr1	156815409	156815713
chr1	156852518	156852918
chr1	157045929	157046310
chr1	158485526	158485830
chr1	159780763	159781276
chr1	159817660	159817964
chr1	159913583	159913887
chr1	159914334	159914750
chr1	159916239	159916543
chr1	160538938	160539338
chr1	160818437	160818837
chr1	161013753	161014153
chr1	161038818	161039327
chr1	161115170	161115474
chr1	161133003	161133307
chr1	161159290	161159825
chr1	161390045	161390349
chr1	161398024	161398508
chr1	161422000	161422523
chr1	161702211	161702618
chr1	161706310	161706614
chr1	161766006	161766406
chr1	162094242	162094642
chr1	162303012	162303316
chr1	162389346	162389772
chr1	162868975	162869279
chr1	162874040	162874344
chr1	162905735	162906191
chr1	163057352	163057953
chr1	163084515	163084819
chr1	163085586	163085890
chr1	163133761	163134161
chr1	163321549	163322219
chr1	163583774	163584143
chr1	163668586	163668890
chr1	163796222	163796647
chr1	163933493	163933797
chr1	164337880	164338254
chr1	164466534	164466838
chr1	164473549	164474041
chr1	164611813	164612213
chr1	164774968	164775368
chr1	165152240	165152544
chr1	165254428	165254864
chr1	165259191	165259557
chr1	165281495	165281895
chr1	165288498	165288943
chr1	165539326	165539732
chr1	165631774	165632078
chr1	165871491	165871795
chr1	166876128	166876729
chr1	167354781	167355085
chr1	168178639	168179060
chr1	168466079	168466383
chr1	168476650	168476954
chr1	168495569	168495873
chr1	168567623	168567927
chr1	168690314	168690618
chr1	168752077	168752521
chr1	168920430	168920876
chr1	169086718	169087139
chr1	169116103	169116503
chr1	169307198	169307539
chr1	169367650	169368198
chr1	169509334	169509785
chr1	169565668	169566297
chr1	169568487	169568905
chr1	169570085	169570389
chr1	169572206	169572635
chr1	169676048	169676448
chr1	171727821	171728125
chr1	172105127	172105589
chr1	172269060	172269460
chr1	172321515	172321819
chr1	172325655	172325959
chr1	172359699	172360048
chr1	172360461	172361098
chr1	172382002	172382306
chr1	172399389	172399792
chr1	172448938	172449513
chr1	172451061	172451469
chr1	172452627	172453052
chr1	172470158	172470528
chr1	172642849	172643450
chr1	172708538	172708842
chr1	172746259	172746846
chr1	172933912	172934661
chr1	172969567	172969937
chr1	172976279	172976802
chr1	173062162	173062764
chr1	173429977	173430377
chr1	173714765	173715280
chr1	173824563	173825067
chr1	174159255	174159559
chr1	174812792	174813096
chr1	174953848	174954152
chr1	175023282	175023682
chr1	175169291	175169691
chr1	175394771	175395199
chr1	175536412	175536831
chr1	175598009	175598313
chr1	175829910	175830214
chr1	175840343	175840711
chr1	175841874	175842274
chr1	176000340	176000757
chr1	176517498	176517802
chr1	176826271	176826671
chr1	177210055	177210456
chr1	177255395	177255801
chr1	177428682	177428986
chr1	177585621	177585956
chr1	177621476	177621903
chr1	177872503	177872903
chr1	177873262	177873674
chr1	177898120	177898520
chr1	177898839	177899239
chr1	178093458	178093858
chr1	178238799	178239204
chr1	178529994	178530431
chr1	179365819	179366238
chr1	179882383	179882891
chr1	179954531	179955134
chr1	180126759	180127159
chr1	180157658	180158058
chr1	180168026	180168330
chr1	180309236	180309636
chr1	180502337	180503034
chr1	180815249	180815553
chr1	180827198	180827643
chr1	181043469	181043773
chr1	181112472	181112872
chr1	181763826	181764130
chr1	182120607	182121343
chr1	182146391	182146695
chr1	182175323	182175776
chr1	182279697	182280097
chr1	182291702	182292102
chr1	182604157	182604461
chr1	182633732	182634268
chr1	182702838	182703142
chr1	182703577	182703881
chr1	182839119	182839629
chr1	183030116	183030420
chr1	183040067	183040490
chr1	183060429	183060829
chr1	183089062	183089366
chr1	183139589	183139925
chr1	183180621	183181082
chr1	183186916	183187316
chr1	183432600	183432946
chr1	183471130	183471530
chr1	183471846	183472289
chr1	183515064	183515475
chr1	183544824	183545224
chr1	183699602	183700079
chr1	183732479	183732783
chr1	183842449	183842849
chr1	183850778	183851178
chr1	183871227	183871734
chr1	183993185	183993585
chr1	184051474	184051874
chr1	184186155	184186578
chr1	184745871	184746271
chr1	184790882	184791186
chr1	184792514	184792914
chr1	184802990	184803294
chr1	184905629	184905939
chr1	184973767	184974071
chr1	185674277	185674805
chr1	186375210	186375610
chr1	187038904	187039304
chr1	187042553	187042953
chr1	187352160	187352464
chr1	187449589	187449989
chr1	187491318	187491708
chr1	187509011	187509411
chr1	187517500	187518007
chr1	187622022	187622326
chr1	187655121	187655596
chr1	187691429	187691964
chr1	187692869	187693173
chr1	187694386	187694786
chr1	188670886	188671286
chr1	188713257	188713657
chr1	189871539	189871940
chr1	190102942	190103342
chr1	190179829	190180263
chr1	190452301	190452701
chr1	190478594	190478898
chr1	192485792	192486096
chr1	192512666	192513055
chr1	192701014	192701318
chr1	192702102	192702538
chr1	192808574	192809226
chr1	192810568	192810872
chr1	193059248	193059648
chr1	193121627	193122086
chr1	193310615	193310919
chr1	193325745	193326063
chr1	193354968	193355423
chr1	193431551	193432035
chr1	193694466	193694770
chr1	193707656	193707960
chr1	194182072	194182654
chr1	194184501	194184934
chr1	197481094	197481398
chr1	198156830	198157256
chr1	198158848	198159314
chr1	198511972	198512276
chr1	198534581	198534997
chr1	198598749	198599353
chr1	198669014	198669450
chr1	198699132	198699532
chr1	199685354	199685796
chr1	199778299	199778699
chr1	199784148	199784548
chr1	199844570	199844874
chr1	199859528	199859928
chr1	199909064	199909368
chr1	199979118	199979546
chr1	200076221	200076591
chr1	200130595	200130995
chr1	200242490	200242794
chr1	200295994	200296679
chr1	200336406	200336806
chr1	200372040	200372532
chr1	201055687	201055991
chr1	201119772	201120172
chr1	201125012	201125412
chr1	201126545	201127253
chr1	201140213	201140517
chr1	201170453	201171003
chr1	201396953	201397391
chr1	201399212	201399902
chr1	201461124	201461500
chr1	201480486	201480886
chr1	201495950	201496357
chr1	201503477	201503854
chr1	201505173	201505781
chr1	202006049	202006353
chr1	202008142	202008518
chr1	202018422	202019238
chr1	202023013	202023413
chr1	202034917	202035627
chr1	202046189	202046589
chr1	202056942	202057342
chr1	202058091	202058625
chr1	202069648	202070049
chr1	202808332	202808732
chr1	202810741	202811045
chr1	202927089	202927489
chr1	202964936	202965330
chr1	203288606	203288910
chr1	203290381	203290685
chr1	203291172	203291572
chr1	203538050	203538354
chr1	203668423	203668825
chr1	203769474	203769778
chr1	203861299	203861783
chr1	204078298	204078698
chr1	204080369	204080769
chr1	204084285	204084685
chr1	204377244	204377548
chr1	204411670	204412070
chr1	204591691	204592093
chr1	204708445	204708815
chr1	204712397	204712797
chr1	204726154	204726458
chr1	204848752	204849056
chr1	204858270	204858670
chr1	204918796	204919100
chr1	205122114	205122514
chr1	205284751	205285151
chr1	205318584	205318984
chr1	205319697	205320001
chr1	205352336	205352736
chr1	205492208	205492772
chr1	205631761	205632198
chr1	205672106	205672476
chr1	206612121	206612685
chr1	206700791	206701095
chr1	206895983	206896287
chr1	206951341	206951741
chr1	207027175	207027575
chr1	207029649	207030159
chr1	207031910	207032214
chr1	207032608	207033008
chr1	207811989	207812293
chr1	207848221	207848621
chr1	207937977	207938390
chr1	208203458	208203858
chr1	208205997	208206397
chr1	208525491	208525795
chr1	208737236	208737540
chr1	208837266	208837716
chr1	208985885	208986285
chr1	209096031	209096615
chr1	209207617	209207921
chr1	209747740	209748044
chr1	209839877	209840294
chr1	209855398	209856015
chr1	210104146	210104546
chr1	210124193	210124595
chr1	210246499	210246708
chr1	210251129	210251586
chr1	210373904	210374516
chr1	210597783	210598283
chr1	211037044	211037454
chr1	211258875	211259573
chr1	211333914	211334391
chr1	211648351	211648765
chr1	211675845	211676252
chr1	211912147	211912547
chr1	211944711	211945141
chr1	211951857	211952257
chr1	212040730	212041034
chr1	212234664	212234968
chr1	212242559	212242863
chr1	212486043	212486487
chr1	212488468	212488911
chr1	212558618	212559260
chr1	212567201	212567505
chr1	212699480	212699784
chr1	212721544	212721848
chr1	212722516	212722820
chr1	212767378	212767823
chr1	212791674	212792275
chr1	212814529	212814929
chr1	212900000	212900400
chr1	213015769	213016073
chr1	213552071	213552471
chr1	213569267	213569677
chr1	213570403	213570707
chr1	213572949	213573349
chr1	213674957	213675403
chr1	213779305	213779609
chr1	213984304	213984704
chr1	214002419	214002834
chr1	214050544	214051019
chr1	214216786	214217208
chr1	214281483	214281787
chr1	214414669	214415153
chr1	214438039	214438343
chr1	214439494	214439798
chr1	214445928	214446328
chr1	214446951	214447370
chr1	214507000	214507405
chr1	214516383	214516768
chr1	214551715	214552085
chr1	218480584	218481176
chr1	219173675	219174091
chr1	219310274	219310714
chr1	219414224	219414624
chr1	220046441	220046874
chr1	220093856	220094528
chr1	220164543	220164847
chr1	220235483	220235883
chr1	220281144	220281550
chr1	220337224	220337624
chr1	220363190	220363607
chr1	220696753	220697153
chr1	220734484	220734875
chr1	220818797	220819197
chr1	221487781	221488197
chr1	221715402	221716012
chr1	221766257	221766657
chr1	221839874	221840274
chr1	221868956	221869356
chr1	221987899	221988299
chr1	222243819	222244391
chr1	222582120	222582424
chr1	222584923	222585323
chr1	222589706	222590010
chr1	222600325	222600629
chr1	222643994	222644298
chr1	223081232	223081692
chr1	223103104	223103408
chr1	223655170	223655627
chr1	223665577	223665978
chr1	223706299	223706787
chr1	223707176	223707791
chr1	223710528	223710832
chr1	223719513	223719885
chr1	223765226	223765626
chr1	223765815	223766237
chr1	223825694	223825998
chr1	224079595	224079995
chr1	224113134	224113438
chr1	224142885	224143189
chr1	224211507	224211907
chr1	224212699	224213102
chr1	224330254	224330700
chr1	224430535	224430938
chr1	224434638	224435038
chr1	224439024	224439394
chr1	224454346	224454746
chr1	224528913	224529217
chr1	224582053	224582453
chr1	224770294	224770694
chr1	224782836	224783638
chr1	224799091	224799491
chr1	224929654	224929958
chr1	225228833	225229248
chr1	225508440	225508744
chr1	225694160	225694464
chr1	225700120	225700623
chr1	225813456	225813844
chr1	225848577	225848881
chr1	225871461	225871861
chr1	225973151	225973455
chr1	225999233	225999537
chr1	226309076	226309380
chr1	226671323	226671744
chr1	226722306	226722706
chr1	226870525	226871031
chr1	226946904	226947304
chr1	227094457	227094907
chr1	227356585	227357009
chr1	227428848	227429219
chr1	227429821	227430125
chr1	227431910	227432316
chr1	227735138	227735622
chr1	227759418	227759722
chr1	227766119	227766452
chr1	227946258	227946562
chr1	228110112	228110416
chr1	228165540	228165940
chr1	228457587	228458267
chr1	228463673	228463977
chr1	228464438	228464949
chr1	228486842	228487413
chr1	228501011	228501315
chr1	228861075	228861482
chr1	228982619	228982923
chr1	228989916	228990316
chr1	229221169	229221932
chr1	229225378	229225778
chr1	229230573	229231020
chr1	229253231	229253832
chr1	229342347	229342914
chr1	229509581	229509981
chr1	230186172	230186575
chr1	230268184	230268701
chr1	230651276	230651676
chr1	230702969	230703369
chr1	230728920	230729320
chr1	230735541	230735845
chr1	230748132	230748532
chr1	231048966	231049273
chr1	231139170	231139474
chr1	231172560	231172864
chr1	231194928	231195291
chr1	231236178	231236514
chr1	231248761	231249065
chr1	231388024	231388512
chr1	231422221	231422919
chr1	231507824	231508244
chr1	231628183	231628583
chr1	231674580	231674980
chr1	231678025	231678425
chr1	231827357	231827727
chr1	231828093	231828578
chr1	231924130	231924530
chr1	231953912	231954216
chr1	232149805	232150205
chr1	232164330	232164730
chr1	232538204	232538574
chr1	232550089	232550506
chr1	232591360	232591664
chr1	232599031	232599431
chr1	232600410	232600810
chr1	232655303	232655837
chr1	232665206	232665510
chr1	232678497	232678909
chr1	232704717	232705152
chr1	232853879	232854279
chr1	234206903	234207303
chr1	234523509	234523896
chr1	234544479	234545087
chr1	234602826	234603337
chr1	234610795	234611456
chr1	234612582	234612982
chr1	234639181	234639691
chr1	234643214	234643591
chr1	234684288	234684592
chr1	234700163	234700563
chr1	234772367	234772874
chr1	234866358	234866662
chr1	234957270	234957748
chr1	234960728	234961032
chr1	234963340	234963896
chr1	234975071	234975539
chr1	234978662	234979062
chr1	234997171	234997676
chr1	234998405	234998709
chr1	235017710	235018110
chr1	235062426	235062826
chr1	235079444	235079905
chr1	235083569	235083873
chr1	235104104	235104408
chr1	235296039	235296343
chr1	235367323	235367711
chr1	235642348	235642652
chr1	235714172	235714572
chr1	235730816	235731120
chr1	235866243	235866547
chr1	235923446	235924163
chr1	236039712	236040136
chr1	236206213	236206517
chr1	236420978	236421390
chr1	236503090	236503498
chr1	236515139	236515443
chr1	236515598	236515902
chr1	236516985	236517583
chr1	236524342	236524947
chr1	236531682	236532038
chr1	237324722	237325026
chr1	238063478	238063782
chr1	239999049	239999449
chr1	240783746	240784050
chr1	241047927	241048231
chr1	241213071	241213471
chr1	241250478	241250878
chr1	241275923	241276227
chr1	241343940	241344553
chr1	241391992	241392540
chr1	241397162	241397466
chr1	241413437	241413741
chr1	241447332	241447636
chr1	241610189	241610493
chr1	241641650	241642196
chr1	241844623	241844927
chr1	242225661	242226031
chr1	243902262	243902566
chr1	244322773	244323348
chr1	244326810	244327210
chr1	244327605	244327909
chr1	244348032	244348336
chr1	244587405	244587709
chr1	244835193	244835754
chr1	244964414	244964832
chr1	244970739	244971516
chr1	245045486	245045886
chr1	245060771	245061075
chr1	245091698	245092263
chr1	245092925	245093353
chr1	245151158	245151462
chr1	245177005	245177644
chr1	245245270	245245670
chr1	245258328	245258728
chr1	245261869	245262239
chr1	245338125	245338525
chr1	246078582	246078982
chr1	246117167	246117567
chr1	246214905	246215364
chr1	246566287	246567042
chr1	246608642	246609233
chr1	246661593	246661897
chr1	246906729	246907152
chr1	248782300	248782700
chr1	248805336	248805736
chr2	33609	34065
chr2	260735	261039
chr2	271320	271624
chr2	2881543	2882142
chr2	3377647	3378164
chr2	3380156	3380562
chr2	3546124	3546428
chr2	3558598	3558902
chr2	3574816	3575598
chr2	3639148	3639452
chr2	6139968	6140278
chr2	6186756	6187156
chr2	7031707	7032161
chr2	7208366	7208766
chr2	8500550	8500950
chr2	8525730	8526069
chr2	8543657	8544057
chr2	8566738	8567218
chr2	8571891	8572291
chr2	8633821	8634202
chr2	8656154	8656576
chr2	8668666	8668970
chr2	8681897	8682201
chr2	9179139	9179485
chr2	9179809	9180209
chr2	9209987	9210291
chr2	9211460	9211764
chr2	9234762	9235381
chr2	9327844	9328244
chr2	9335336	9335736
chr2	9336865	9337372
chr2	9555501	9556014
chr2	10120169	10120569
chr2	10302821	10303125
chr2	10584351	10584835
chr2	10936149	10936519
chr2	11387825	11388225
chr2	11466014	11466675
chr2	11583275	11583695
chr2	11663483	11663787
chr2	11676141	11676541
chr2	11744155	11744491
chr2	11746393	11746659
chr2	11753511	11753815
chr2	11830216	11830616
chr2	11930489	11930793
chr2	12177238	12177542
chr2	14635460	14635764
chr2	14781196	14781500
chr2	14863469	14863869
chr2	14927190	14927494
chr2	15038210	15038610
chr2	15041475	15041911
chr2	15142135	15142795
chr2	15360215	15360664
chr2	15561197	15561501
chr2	15591700	15592004
chr2	15993248	15993648
chr2	17083987	17084392
chr2	18546611	18547020
chr2	18551179	18551579
chr2	18611610	18612077
chr2	18751971	18752328
chr2	18752656	18753274
chr2	18777162	18777605
chr2	18796553	18796857
chr2	18800335	18800750
chr2	18824471	18824883
chr2	18970512	18971039
chr2	18971691	18972061
chr2	19140723	19141206
chr2	19419552	19419856
chr2	19442662	19443062
chr2	19475624	19476024
chr2	19504380	19504825
chr2	19580869	19581224
chr2	19611958	19612358
chr2	19711432	19711736
chr2	20051974	20052278
chr2	20052575	20053174
chr2	20184137	20184537
chr2	20350870	20351174
chr2	20593296	20593805
chr2	21047148	21047548
chr2	21070237	21070836
chr2	21103532	21103932
chr2	21197336	21197640
chr2	21412993	21413410
chr2	21422983	21423287
chr2	21427607	21427911
chr2	21442084	21442388
chr2	23070003	23070403
chr2	23404553	23404857
chr2	23491614	23491918
chr2	23549158	23549462
chr2	23554422	23554822
chr2	24076019	24076599
chr2	25361963	25362267
chr2	25618558	25619258
chr2	25664738	25665042
chr2	25672755	25673165
chr2	25685845	25686149
chr2	25786965	25787269
chr2	25885906	25886306
chr2	25977830	25978230
chr2	26012107	26012772
chr2	26033503	26033807
chr2	26068617	26068921
chr2	26244569	26245053
chr2	26342816	26343271
chr2	26562322	26562722
chr2	26630972	26631342
chr2	26687799	26688400
chr2	26758012	26758382
chr2	27071614	27071918
chr2	27293361	27293761
chr2	27321028	27321332
chr2	27370294	27370598
chr2	27428158	27428851
chr2	27663598	27664079
chr2	27771482	27772117
chr2	27955113	27955417
chr2	28068062	28068480
chr2	28269033	28269630
chr2	28392647	28393220
chr2	28508046	28508687
chr2	28621460	28621860
chr2	28633729	28634099
chr2	28652253	28652802
chr2	28716272	28716576
chr2	28870136	28870713
chr2	28894309	28894735
chr2	29106874	29107296
chr2	29117708	29118222
chr2	29123698	29124068
chr2	29165537	29165841
chr2	29523276	29523721
chr2	29748108	29748471
chr2	29806432	29806821
chr2	29811450	29811863
chr2	30217946	30218365
chr2	30464580	30464884
chr2	30664914	30665408
chr2	30685905	30686308
chr2	31107978	31108282
chr2	31163061	31163538
chr2	32010713	32011197
chr2	32063242	32063771
chr2	32229674	32230074
chr2	32232038	32232342
chr2	32248232	32248632
chr2	32289141	32289541
chr2	32356524	32357306
chr2	32805233	32805537
chr2	33069904	33070515
chr2	33197607	33197911
chr2	33275720	33276024
chr2	33291076	33291777
chr2	36403778	36404182
chr2	36785141	36785628
chr2	36889736	36890136
chr2	37103732	37104132
chr2	37350054	37350454
chr2	37585073	37585591
chr2	37588273	37588734
chr2	37617462	37617862
chr2	37624370	37624770
chr2	37780958	37781337
chr2	37786896	37787200
chr2	37802907	37803391
chr2	38690765	38691135
chr2	39411675	39412075
chr2	39448053	39448453
chr2	39467865	39468268
chr2	39492179	39492593
chr2	39508306	39508610
chr2	39513620	39514048
chr2	39516546	39516945
chr2	39550647	39551234
chr2	39568614	39568918
chr2	39646311	39646711
chr2	39661859	39662163
chr2	39664672	39665274
chr2	39689868	39690350
chr2	39850170	39850474
chr2	39871317	39871833
chr2	39881457	39881871
chr2	40096376	40096746
chr2	40178993	40179393
chr2	42046035	42046435
chr2	42054805	42055252
chr2	42055892	42056292
chr2	42072359	42072759
chr2	42084214	42084644
chr2	42092421	42092725
chr2	42095889	42096193
chr2	42117861	42118261
chr2	42125978	42126282
chr2	42132728	42133367
chr2	42167558	42167958
chr2	42195573	42195973
chr2	42196886	42197190
chr2	42217294	42217694
chr2	42222353	42222657
chr2	42249900	42250300
chr2	42327154	42327458
chr2	42474741	42475186
chr2	42493869	42494269
chr2	42810163	42810857
chr2	42979591	42979995
chr2	43041867	43042268
chr2	43293769	43294202
chr2	43360195	43360499
chr2	43389860	43390164
chr2	43463167	43463772
chr2	43634671	43635110
chr2	43759126	43759731
chr2	43774077	43774381
chr2	44090614	44091028
chr2	44233478	44233848
chr2	44361814	44362557
chr2	44429088	44429392
chr2	44433778	44434149
chr2	45238162	45238562
chr2	45273468	45273868
chr2	45274391	45274863
chr2	45275463	45276202
chr2	45312322	45312722
chr2	45353897	45354201
chr2	45459149	45459549
chr2	45611080	45611480
chr2	45850636	45850940
chr2	45930476	45930876
chr2	45938811	45939208
chr2	46306393	46306697
chr2	46307231	46307535
chr2	46309226	46309757
chr2	46409093	46409642
chr2	46481647	46481951
chr2	46645164	46645468
chr2	46893590	46894034
chr2	46988204	46988711
chr2	47176394	47177103
chr2	47191877	47192247
chr2	47225399	47225807
chr2	47226678	47227078
chr2	47250629	47251067
chr2	47265158	47265462
chr2	47344983	47345383
chr2	47369027	47369331
chr2	47782951	47783255
chr2	48111386	48111805
chr2	48221958	48222358
chr2	48314727	48315031
chr2	50438386	50438690
chr2	50584246	50584550
chr2	50594209	50594609
chr2	50596541	50596971
chr2	51012936	51013420
chr2	51209344	51209648
chr2	51684075	51684475
chr2	52034677	52035077
chr2	52686939	52687339
chr2	52881657	52882027
chr2	52934426	52934837
chr2	52970684	52970988
chr2	53104179	53104618
chr2	54043952	54044352
chr2	54545761	54546161
chr2	54572242	54572546
chr2	54574090	54574843
chr2	54575538	54575938
chr2	54691560	54692161
chr2	54871727	54872166
chr2	54872843	54873147
chr2	54899635	54900146
chr2	55048816	55049120
chr2	55051169	55051592
chr2	55109352	55109924
chr2	55111741	55112154
chr2	55148398	55148702
chr2	55154768	55155168
chr2	55159268	55159690
chr2	55232651	55232955
chr2	55269018	55269502
chr2	55419602	55420146
chr2	55617244	55617946
chr2	55839184	55839588
chr2	55843132	55843702
chr2	56084533	56084968
chr2	58042534	58043004
chr2	58261252	58261556
chr2	60480460	60480764
chr2	60533032	60533432
chr2	61017078	61017801
chr2	61443692	61443996
chr2	61630944	61631344
chr2	61707940	61708340
chr2	62527878	62528278
chr2	62569961	62570698
chr2	62577943	62578343
chr2	62578827	62579400
chr2	62705335	62705639
chr2	63192934	63193238
chr2	63981728	63982128
chr2	63984246	63984550
chr2	64019238	64019542
chr2	64021658	64022007
chr2	64062900	64063300
chr2	64158506	64158810
chr2	64196906	64197306
chr2	64214598	64215212
chr2	64263311	64263681
chr2	64312292	64312596
chr2	64453107	64453524
chr2	64524220	64524524
chr2	64606454	64606854
chr2	64643283	64643587
chr2	64653529	64654846
chr2	64767710	64768150
chr2	64831160	64831905
chr2	65065188	65065492
chr2	65070490	65070794
chr2	65301002	65301402
chr2	65329531	65329931
chr2	65349913	65350316
chr2	65366566	65366966
chr2	65373390	65373694
chr2	65377862	65378166
chr2	65382803	65383203
chr2	65383683	65384083
chr2	65411508	65411812
chr2	65417079	65417383
chr2	65436050	65436943
chr2	65567334	65567638
chr2	65577002	65577572
chr2	65612707	65613011
chr2	65671631	65672083
chr2	65724775	65725175
chr2	65728768	65729172
chr2	66024418	66024839
chr2	66305785	66306185
chr2	66433409	66433713
chr2	66523056	66523392
chr2	66573573	66573877
chr2	66717374	66717678
chr2	67037649	67038049
chr2	67259526	67259926
chr2	67401089	67401489
chr2	67446558	67447185
chr2	67463813	67464390
chr2	67561545	67561955
chr2	68062695	68062999
chr2	68157507	68157991
chr2	68565795	68566195
chr2	68730815	68731215
chr2	69039897	69040201
chr2	69046228	69046752
chr2	69082710	69083080
chr2	69469348	69469652
chr2	69483781	69484291
chr2	69500042	69500442
chr2	69508884	69509284
chr2	69724674	69725074
chr2	69765047	69765351
chr2	69770229	69770634
chr2	69779271	69779800
chr2	69781420	69781840
chr2	69946521	69947056
chr2	70108834	70109234
chr2	70135877	70136609
chr2	70248418	70249275
chr2	70684812	70685212
chr2	70807266	70807570
chr2	70994375	70995167
chr2	71276449	71277024
chr2	71871596	71871900
chr2	71882921	71883405
chr2	72077838	72078238
chr2	73234097	73234687
chr2	74198299	74198993
chr2	74440559	74440863
chr2	74441911	74442215
chr2	74454568	74455471
chr2	74482874	74483493
chr2	74529642	74530230
chr2	74740714	74741283
chr2	74764630	74765522
chr2	74866019	74866711
chr2	74958379	74958989
chr2	75076079	75076626
chr2	75096491	75096795
chr2	75153276	75153676
chr2	75481401	75481705
chr2	77746782	77747182
chr2	81087554	81088010
chr2	81910936	81911240
chr2	82055901	82056205
chr2	82120070	82120470
chr2	82120606	82121126
chr2	82139947	82140386
chr2	82215371	82215771
chr2	82790689	82791357
chr2	82795533	82795837
chr2	82879871	82880175
chr2	83079014	83079431
chr2	83081792	83082220
chr2	83115563	83115963
chr2	84613163	84613467
chr2	84919863	84920311
chr2	84925754	84926176
chr2	84971732	84972036
chr2	85248813	85249213
chr2	85327776	85328176
chr2	85420891	85421746
chr2	85499083	85499483
chr2	85561351	85561835
chr2	85584984	85585601
chr2	85587507	85587907
chr2	85589932	85590332
chr2	85602430	85603311
chr2	85742485	85742885
chr2	85758607	85758911
chr2	85772319	85772823
chr2	85963786	85964090
chr2	86017902	86018206
chr2	86036060	86036364
chr2	86199256	86199881
chr2	86213092	86213396
chr2	86214161	86214561
chr2	86440595	86441242
chr2	86556478	86556878
chr2	86616515	86617089
chr2	86623670	86624070
chr2	88481895	88482465
chr2	88599986	88600585
chr2	88691365	88691967
chr2	95913330	95913744
chr2	95915167	95915471
chr2	96260353	96260755
chr2	96427994	96428464
chr2	96638197	96638567
chr2	97936210	97936610
chr2	98356646	98357166
chr2	98435691	98436030
chr2	98704753	98705057
chr2	98713661	98713965
chr2	98768662	98769107
chr2	98828754	98829154
chr2	98869845	98870149
chr2	98909460	98909764
chr2	99336291	99336857
chr2	99337073	99337570
chr2	99490005	99490709
chr2	99507792	99508310
chr2	99735372	99735676
chr2	99748318	99748718
chr2	100067724	100068531
chr2	100291135	100291535
chr2	100302371	100302843
chr2	100633253	100633707
chr2	100780123	100780427
chr2	100780694	100781094
chr2	100876369	100876673
chr2	100883140	100883567
chr2	100902841	100903177
chr2	101064837	101065444
chr2	101106587	101106891
chr2	101117373	101117677
chr2	101120639	101121039
chr2	101124898	101125425
chr2	101152817	101153121
chr2	101360213	101360793
chr2	101517386	101517786
chr2	101566789	101567189
chr2	101570469	101570869
chr2	101654985	101655289
chr2	101822132	101822532
chr2	102033993	102034393
chr2	103370695	103371096
chr2	105325695	105325999
chr2	105337139	105337654
chr2	105385770	105386170
chr2	105393700	105394100
chr2	105449071	105449671
chr2	105455037	105455437
chr2	105455630	105456030
chr2	105591137	105591582
chr2	105644367	105644679
chr2	105712499	105713506
chr2	105910891	105911291
chr2	105919292	105919703
chr2	106161940	106162310
chr2	107002357	107003058
chr2	108370115	108370430
chr2	108385683	108386053
chr2	108609276	108609583
chr2	108632666	108633066
chr2	108635644	108635948
chr2	108652459	108652859
chr2	108662125	108662555
chr2	108678432	108678736
chr2	108689124	108689524
chr2	108719227	108719769
chr2	109136569	109136873
chr2	109175363	109175667
chr2	109187474	109187874
chr2	109214065	109214435
chr2	109217265	109217669
chr2	109218306	109218938
chr2	109226177	109226577
chr2	109230923	109231227
chr2	109261255	109261655
chr2	109437276	109437676
chr2	109613932	109614685
chr2	109644548	109645032
chr2	110105942	110106342
chr2	110713612	110713916
chr2	110768645	110769045
chr2	110771054	110771454
chr2	110811838	110812238
chr2	110991973	110992373
chr2	111007773	111008173
chr2	111025127	111025527
chr2	111120538	111121146
chr2	111416459	111416763
chr2	111659503	111660102
chr2	111698903	111699387
chr2	111975055	111975656
chr2	112274958	112275752
chr2	112493836	112494140
chr2	112644393	112644953
chr2	112645206	112646282
chr2	112737043	112737443
chr2	112804136	112804536
chr2	113698240	113698544
chr2	113818135	113819152
chr2	113874244	113874548
chr2	113877621	113878021
chr2	113966883	113967187
chr2	113968173	113968651
chr2	113974722	113975122
chr2	113977889	113978615
chr2	113980998	113981302
chr2	114006476	114006876
chr2	114022290	114022594
chr2	114076913	114077217
chr2	114181519	114181823
chr2	114754913	114755351
chr2	116809087	116809391
chr2	116810071	116810471
chr2	117934010	117934429
chr2	118085359	118086024
chr2	119366256	119366915
chr2	119425868	119426268
chr2	119715763	119716163
chr2	120067134	120067504
chr2	120399118	120399495
chr2	120445514	120445914
chr2	120465944	120466409
chr2	120542031	120542335
chr2	120564483	120565042
chr2	120596866	120597170
chr2	120669101	120669873
chr2	121036181	121036587
chr2	121707471	121707891
chr2	121772268	121772867
chr2	121776980	121777419
chr2	121779103	121779476
chr2	121825283	121825683
chr2	122433111	122433511
chr2	122643634	122644071
chr2	122682996	122683396
chr2	122748582	122749013
chr2	122853357	122853661
chr2	122959841	122960244
chr2	122960953	122961353
chr2	123015168	123015612
chr2	123513661	123514061
chr2	123530182	123530486
chr2	123546388	123546788
chr2	123644112	123644630
chr2	123670281	123670681
chr2	123732615	123732945
chr2	124034245	124034645
chr2	124039862	124040199
chr2	124570903	124571207
chr2	124573260	124573564
chr2	124665303	124665709
chr2	124823415	124823815
chr2	125086546	125087104
chr2	125543997	125544397
chr2	125696713	125697017
chr2	125730835	125731235
chr2	125736481	125736785
chr2	125979908	125980308
chr2	125983517	125983942
chr2	126159900	126160300
chr2	126194304	126194608
chr2	126290247	126290551
chr2	126996645	126997045
chr2	127000973	127001373
chr2	127064846	127065296
chr2	127423040	127423344
chr2	127701143	127701543
chr2	127811067	127811371
chr2	127907706	127908106
chr2	128090908	128091509
chr2	128228832	128229232
chr2	128306196	128306690
chr2	128309551	128309855
chr2	128318602	128319337
chr2	128375155	128375757
chr2	130129134	130129774
chr2	130241009	130241409
chr2	130371767	130372371
chr2	130744452	130744852
chr2	130824576	130824880
chr2	130864778	130865082
chr2	130885089	130885393
chr2	132581853	132582253
chr2	133326608	133326912
chr2	133450008	133450312
chr2	133505151	133505521
chr2	133817898	133818923
chr2	134234560	134234960
chr2	134359420	134360284
chr2	134411943	134412492
chr2	134432144	134432887
chr2	134558307	134558611
chr2	134678100	134678404
chr2	134683437	134684014
chr2	134918622	134918926
chr2	135664805	135665205
chr2	135876291	135876696
chr2	135984833	135985543
chr2	136105010	136105410
chr2	136248207	136248607
chr2	136327515	136327819
chr2	137748614	137748918
chr2	137873935	137874335
chr2	137929600	137929904
chr2	137964034	137964454
chr2	138060156	138060556
chr2	138072224	138072648
chr2	138122158	138123118
chr2	138136221	138136621
chr2	138294320	138294757
chr2	138491196	138491596
chr2	138501519	138502057
chr2	139356967	139357367
chr2	140473768	140474152
chr2	140622284	140622588
chr2	140658690	140659123
chr2	140687690	140688149
chr2	142472447	142472751
chr2	142602500	142602937
chr2	144403977	144404421
chr2	144596243	144596671
chr2	145431496	145431896
chr2	145561173	145561573
chr2	145563726	145564126
chr2	147234688	147235102
chr2	147345209	147345622
chr2	147416114	147416665
chr2	147450813	147451213
chr2	147844207	147844607
chr2	147851621	147851925
chr2	148244522	148245128
chr2	148259648	148259952
chr2	148876747	148877051
chr2	148900485	148900789
chr2	149020425	149020998
chr2	149064456	149064856
chr2	149081014	149081318
chr2	149098785	149099089
chr2	149125037	149125341
chr2	149157406	149158009
chr2	149366201	149366830
chr2	149431377	149431770
chr2	149733966	149734379
chr2	150043136	150043440
chr2	150088494	150088864
chr2	150133645	150133949
chr2	150167753	150168058
chr2	150214529	150215013
chr2	150229039	150229343
chr2	150230037	150230451
chr2	150292856	150293256
chr2	150340028	150340428
chr2	150400296	150400696
chr2	150480210	150480514
chr2	150485987	150486424
chr2	150526848	150527268
chr2	150565065	150565465
chr2	150586843	150587243
chr2	150598412	150598827
chr2	150624120	150624520
chr2	150644536	150644840
chr2	150812563	150813062
chr2	151120097	151120497
chr2	151409645	151410079
chr2	151638590	151638987
chr2	151641896	151642296
chr2	151760105	151760505
chr2	151852992	151853296
chr2	151878974	151879385
chr2	151886220	151886632
chr2	152401991	152402391
chr2	152405224	152405705
chr2	152432365	152432971
chr2	152473165	152473589
chr2	152482007	152482407
chr2	152486136	152486449
chr2	153059704	153060074
chr2	154447703	154448007
chr2	154449926	154450230
chr2	154836618	154836983
chr2	155070511	155070921
chr2	155143838	155144238
chr2	155157794	155158098
chr2	155190397	155190701
chr2	155197195	155197795
chr2	156182130	156182530
chr2	156300406	156300806
chr2	156332690	156332994
chr2	156341069	156341469
chr2	156435667	156436444
chr2	156455564	156456023
chr2	156863059	156863429
chr2	156864148	156864548
chr2	156935642	156936012
chr2	156940788	156941202
chr2	157052935	157053340
chr2	157182862	157183413
chr2	157260380	157260780
chr2	157876168	157876999
chr2	157899144	157899448
chr2	158079724	158080028
chr2	158130895	158131295
chr2	158181105	158181659
chr2	158189523	158189923
chr2	158232403	158232887
chr2	158391899	158392299
chr2	158457787	158458382
chr2	158507217	158507521
chr2	158539236	158539540
chr2	158598862	158599543
[truncated: 9,958 more rows]

## Sheet: TEAD peaks - Active YAP BON-1
Supplementary Table 1. YAP and TEAD DNA-binding sites from ChIP-seq. DNA-binding sites were detected using the ENCODE Transcription Factor ChIP-seq pipeline. Each control or experimental condition represents ChIP-sequencing performed in duplicate.
chromosome	start	end
chr1	921073	921473
chr1	923744	923962
chr1	1000027	1000427
chr1	1006484	1006890
chr1	1013053	1013537
chr1	1014119	1014720
chr1	1019450	1019850
chr1	1024625	1025221
chr1	1079381	1079781
chr1	1116041	1116557
chr1	1264788	1265188
chr1	1265357	1265757
chr1	1300445	1300845
chr1	1307796	1308358
chr1	1318228	1318828
chr1	1371927	1372327
chr1	1375078	1375871
chr1	1399264	1400005
chr1	1407000	1407761
chr1	1433133	1433533
chr1	1462501	1462920
chr1	2212532	2212945
chr1	3219217	3219617
chr1	3221949	3222349
chr1	3229329	3229729
chr1	3313063	3313495
chr1	3320532	3320932
chr1	3323114	3323598
chr1	3380491	3380891
chr1	3456564	3457077
chr1	3531357	3531757
chr1	3613393	3613793
chr1	3697882	3698304
chr1	3900287	3900687
chr1	3924962	3925410
chr1	3948379	3948779
chr1	6025160	6025643
chr1	6026102	6026611
chr1	6116160	6116560
chr1	6157738	6158138
chr1	6205842	6206321
chr1	6235938	6236338
chr1	6270034	6270434
chr1	6353565	6353965
chr1	6360576	6360976
chr1	6412845	6413245
chr1	6554271	6554798
chr1	6625060	6625460
chr1	6701586	6702271
chr1	6724219	6724974
chr1	6807793	6808193
chr1	6859335	6859735
chr1	6859975	6860581
chr1	7223608	7224210
chr1	7262695	7263095
chr1	7267516	7267916
chr1	7277983	7278383
chr1	7300995	7301410
chr1	7332104	7332570
chr1	7333634	7334034
chr1	7335257	7335657
chr1	7339946	7340346
chr1	7401857	7402282
chr1	7717681	7718104
chr1	7783926	7784326
chr1	8005140	8005579
chr1	8006229	8006629
chr1	8017558	8017958
chr1	8019953	8020344
chr1	8027376	8027892
chr1	8040604	8041004
chr1	8044253	8044653
chr1	8061232	8061697
chr1	8070330	8070730
chr1	8075355	8075755
chr1	8077249	8077568
chr1	8078238	8078638
chr1	8094445	8094845
chr1	8096556	8096979
chr1	8154649	8155049
chr1	8167179	8167579
chr1	8169717	8170745
chr1	8182267	8182781
chr1	8189981	8190351
chr1	8211923	8212349
chr1	8238010	8238468
chr1	8258980	8259500
chr1	8312156	8312556
chr1	8396864	8397264
chr1	8456308	8456708
chr1	8463289	8463689
chr1	8525906	8526316
chr1	8545035	8545469
chr1	8626414	8626829
chr1	8668246	8668550
chr1	8681260	8681660
chr1	8693076	8693476
chr1	8702132	8702532
chr1	8703238	8703947
chr1	8705090	8705490
chr1	8707002	8707240
chr1	8712088	8712800
chr1	8740164	8740468
chr1	8741929	8742429
chr1	8822789	8823220
chr1	8913397	8913797
chr1	8986199	8986599
chr1	9009759	9010159
chr1	9074979	9075390
chr1	9112960	9113360
chr1	9115737	9116137
chr1	9124345	9124745
chr1	9180188	9180588
chr1	9194061	9194461
chr1	9294421	9294821
chr1	9300087	9300487
chr1	9401796	9402199
chr1	9435116	9435516
chr1	9436269	9436669
chr1	9438441	9438841
chr1	9671521	9671891
chr1	9804279	9804583
chr1	9877995	9878395
chr1	9890401	9890801
chr1	9892499	9892803
chr1	9898822	9899222
chr1	9942820	9943658
chr1	10031538	10031931
chr1	10034488	10034888
chr1	10056165	10056565
chr1	10210146	10210727
chr1	10211867	10212267
chr1	10263666	10264066
chr1	10430214	10430767
chr1	10474685	10475085
chr1	10508562	10508873
chr1	10510943	10511343
chr1	10528406	10528806
chr1	10599468	10599868
chr1	10724243	10724876
chr1	10796506	10796955
chr1	10848158	10848558
chr1	10968458	10968858
chr1	11011861	11013012
chr1	11236896	11237296
chr1	11273116	11273516
chr1	11470754	11471358
chr1	11568684	11569084
chr1	11653288	11653688
chr1	11805755	11806155
chr1	11821517	11821887
chr1	11909498	11909898
chr1	11934474	11934874
chr1	11944235	11944635
chr1	12040432	12041038
chr1	12346795	12347394
chr1	12356003	12356426
chr1	12381235	12381635
chr1	12386172	12386476
chr1	12415066	12415466
chr1	12461379	12461570
chr1	12478051	12478634
chr1	12480745	12481346
chr1	12485509	12485909
chr1	12528245	12528909
chr1	12549116	12549516
chr1	12549848	12550228
chr1	12604388	12604692
chr1	12615951	12616335
chr1	12618233	12618800
chr1	12618912	12619312
chr1	12636445	12637066
chr1	12654639	12655039
chr1	13759102	13759686
chr1	14535617	14536017
chr1	14929502	14929902
chr1	15088692	15089092
chr1	15090429	15090772
chr1	15093491	15093891
chr1	15139822	15140449
chr1	15141892	15142300
chr1	15151370	15151770
chr1	15174287	15174687
chr1	15179013	15179608
chr1	15181505	15181905
chr1	15284571	15285374
chr1	15330139	15330539
chr1	15352431	15352861
chr1	15409722	15410122
chr1	15432925	15433339
chr1	15453199	15453599
chr1	15526032	15527143
chr1	15610146	15610546
chr1	15617285	15617903
chr1	15620242	15620642
chr1	15678536	15679022
chr1	15723851	15724251
chr1	15764407	15764807
chr1	15780628	15781028
chr1	15787990	15788506
chr1	15795220	15795764
chr1	15796457	15797172
chr1	15799039	15799439
chr1	15800156	15800743
chr1	15808945	15809414
chr1	15834717	15835208
chr1	15835755	15836155
chr1	15847436	15847836
chr1	15849322	15849722
chr1	16067231	16067631
chr1	16120969	16121369
chr1	16138828	16139228
chr1	16143784	16144470
chr1	16145116	16145420
chr1	16146272	16146608
chr1	16154916	16155375
chr1	16155912	16156396
chr1	16164218	16164618
chr1	16173603	16173939
chr1	16181651	16182273
chr1	16187685	16188085
chr1	16328293	16328693
chr1	16334615	16335217
chr1	16348776	16349176
chr1	16352407	16352823
chr1	16366900	16367548
chr1	16375547	16375947
chr1	16440433	16441061
chr1	16513821	16514221
chr1	16595193	16595593
chr1	16644508	16645158
chr1	17128433	17128819
chr1	17233488	17234124
chr1	17237329	17237729
chr1	17550953	17551378
chr1	17551905	17552617
chr1	17560028	17560428
chr1	17580068	17580588
chr1	17587513	17588631
chr1	18408883	18409283
chr1	18417391	18417791
chr1	18464339	18464739
chr1	18480802	18481289
chr1	18535517	18535917
chr1	18618512	18618912
chr1	18902317	18902857
chr1	18938731	18939131
chr1	19210134	19210549
chr1	19385815	19386219
chr1	19412660	19412964
chr1	19427232	19427536
chr1	19430192	19430592
chr1	19436651	19437051
chr1	19440450	19440850
chr1	19445851	19446303
chr1	19448587	19449203
chr1	19450871	19451271
chr1	19485716	19486116
chr1	19504756	19505156
chr1	19547842	19548242
chr1	19619847	19620151
chr1	19640482	19640882
chr1	19815009	19815313
chr1	19815675	19816249
chr1	19863741	19864150
chr1	19872221	19872621
chr1	20212922	20213322
chr1	20255734	20256134
chr1	20358652	20359052
chr1	20476118	20476762
chr1	20480241	20480641
chr1	20482399	20482903
chr1	20494321	20494721
chr1	20496117	20496517
chr1	20613817	20614217
chr1	20634004	20634308
chr1	20696729	20697129
chr1	20698500	20698900
chr1	20732944	20733630
chr1	20896839	20897231
chr1	21013595	21013995
chr1	21022218	21022618
chr1	21212027	21212548
chr1	21251970	21252336
chr1	21266206	21266606
chr1	21268331	21268731
chr1	21276422	21276726
chr1	21303360	21303760
chr1	21319710	21320110
chr1	21324514	21324998
chr1	21329331	21329815
chr1	21338662	21339062
chr1	21368467	21368867
chr1	21614711	21615111
chr1	21623611	21624019
chr1	21638609	21639009
chr1	21659022	21659516
chr1	21666888	21667288
chr1	21675987	21676387
chr1	21776089	21776713
chr1	21782963	21783783
chr1	21788008	21788408
chr1	21816921	21817321
chr1	21869785	21870185
chr1	21931103	21931577
chr1	21973037	21973437
chr1	21997791	21998191
chr1	22025471	22026274
chr1	22052478	22052878
chr1	22144397	22144797
chr1	22228633	22229033
chr1	22257265	22257665
chr1	22259499	22259899
chr1	22259981	22260381
chr1	22348364	22348764
chr1	22412535	22412949
chr1	22414190	22414590
chr1	22418876	22419276
chr1	22434734	22435134
chr1	22435999	22436399
chr1	22447632	22448243
chr1	22450418	22450927
chr1	22451650	22452134
chr1	22613906	22614506
chr1	22689496	22689896
chr1	22717043	22717443
chr1	22750461	22750861
chr1	22751146	22751546
chr1	22978294	22978694
chr1	23018950	23019643
chr1	23108866	23109266
chr1	23187578	23188182
chr1	23377442	23377851
chr1	23402927	23403327
chr1	23403791	23404191
chr1	23421758	23422357
chr1	23525799	23526199
chr1	23547201	23547601
chr1	23559424	23559834
chr1	23562230	23562630
chr1	23591463	23591891
chr1	23592536	23592936
chr1	23667265	23667665
chr1	23727474	23727886
chr1	23778242	23778642
chr1	23790077	23790507
chr1	23798937	23800310
chr1	23800419	23801180
chr1	23919870	23920371
chr1	23951578	23952146
chr1	23955163	23955563
chr1	23957115	23957529
chr1	23958838	23959443
chr1	23984449	23984849
chr1	24009416	24009786
chr1	24018763	24019133
chr1	24021498	24021802
chr1	24022784	24023184
chr1	24266368	24266966
chr1	24283809	24284209
chr1	24374687	24375609
chr1	24417685	24418085
chr1	24438389	24438789
chr1	24502268	24502949
chr1	24540958	24541367
chr1	24568005	24568405
chr1	24724789	24725189
chr1	25168367	25168832
chr1	25501240	25501399
chr1	25729763	25730163
chr1	25737109	25737509
chr1	25859299	25859699
chr1	25890446	25890901
chr1	25892363	25892763
chr1	25905419	25905855
chr1	25998106	25998506
chr1	26111472	26111872
chr1	26161550	26162238
chr1	26177280	26177730
chr1	26350696	26351096
chr1	26351580	26352236
chr1	26404568	26405170
chr1	26472821	26473504
chr1	26537809	26538278
chr1	26692129	26692638
chr1	26695252	26695858
chr1	26702379	26702779
chr1	26705726	26706139
chr1	26744098	26744498
chr1	26768746	26769146
chr1	26771536	26772020
chr1	26783859	26784475
chr1	26864931	26865331
chr1	26907570	26907970
chr1	26913863	26914429
chr1	26960260	26960660
chr1	26961833	26962233
chr1	26986684	26987084
chr1	26990580	26990884
chr1	26999381	26999781
chr1	27000590	27000990
chr1	27010858	27011545
chr1	27012852	27013252
chr1	27018311	27018711
chr1	27027579	27027979
chr1	27112157	27112557
chr1	27117689	27118089
chr1	27118870	27119270
chr1	27154822	27155726
chr1	27163096	27163496
chr1	27192041	27192441
chr1	27321902	27322353
chr1	27342876	27343276
chr1	27428567	27429168
chr1	27489895	27490379
chr1	27520625	27521025
chr1	27527074	27527474
chr1	27528073	27528473
chr1	27539810	27540743
chr1	27541816	27542679
chr1	27563558	27563958
chr1	27568521	27568921
chr1	27603922	27604322
chr1	27772801	27773583
chr1	27817226	27817626
chr1	27875166	27875566
chr1	27914281	27914813
chr1	27970890	27971290
chr1	28170018	28170418
chr1	28249526	28249926
chr1	28290899	28291581
chr1	28296585	28297164
chr1	28328596	28329392
chr1	28343396	28343796
chr1	28346208	28346596
chr1	28351545	28351945
chr1	28373518	28373918
chr1	28374490	28374890
chr1	28417299	28417699
chr1	28437888	28438315
chr1	28505600	28506318
chr1	28507595	28507995
chr1	28526792	28527192
chr1	28538279	28538679
chr1	28552706	28553486
chr1	28581407	28582269
chr1	28606893	28606993
chr1	28648134	28649104
chr1	28736614	28737014
chr1	28813071	28813471
chr1	28860217	28860617
chr1	28871927	28872327
chr1	28877079	28877479
chr1	28884951	28885351
chr1	28956202	28956602
chr1	29181846	29182251
chr1	29202758	29203164
chr1	29271605	29272289
chr1	29410467	29410924
chr1	29570049	29570607
chr1	29682872	29683272
chr1	30006235	30006752
chr1	30888387	30888787
chr1	30966751	30967151
chr1	30975084	30975484
chr1	31025166	31025584
chr1	31040037	31040437
chr1	31155348	31155914
chr1	31162691	31163091
chr1	31170721	31171121
chr1	31182461	31182861
chr1	31390017	31390417
chr1	31394677	31395280
chr1	31422680	31423080
chr1	31444810	31445609
chr1	31447221	31447623
chr1	31471481	31471881
chr1	31511229	31511602
chr1	31511907	31512307
chr1	31520661	31521061
chr1	31549775	31550175
chr1	31562994	31563411
chr1	31573775	31574175
chr1	31575754	31576248
chr1	31577817	31578217
chr1	31581886	31582089
chr1	31588747	31589147
chr1	31669618	31670018
chr1	31701033	31701433
chr1	31761841	31762241
chr1	31762670	31763070
chr1	31855443	31855843
chr1	31931651	31932051
chr1	31932396	31932796
chr1	31934585	31934985
chr1	32072837	32073357
chr1	32094807	32095310
chr1	32104036	32104436
chr1	32133441	32134003
chr1	32138860	32139357
chr1	32142630	32143030
chr1	32179723	32180123
chr1	32208869	32209313
chr1	32239709	32240642
chr1	32241302	32241702
chr1	32290228	32290628
chr1	32321755	32322251
chr1	32361893	32362494
chr1	32650831	32651312
chr1	32716650	32717050
chr1	32753851	32754251
chr1	32754777	32755177
chr1	32759533	32759692
chr1	32760057	32760541
chr1	32760858	32761600
chr1	32933950	32934350
chr1	32939653	32940053
chr1	32948821	32949424
chr1	32953525	32953925
chr1	32980979	32981379
chr1	32981690	32981994
chr1	32992384	32992784
chr1	33080778	33081178
chr1	33149773	33150173
chr1	33182462	33182862
chr1	33256787	33257187
chr1	33338868	33339268
chr1	33342275	33342579
chr1	33347014	33347616
chr1	33364025	33364425
chr1	33433734	33434134
chr1	33472416	33472816
chr1	33586120	33586520
chr1	33599574	33599974
chr1	33634854	33635254
chr1	33640328	33640632
chr1	33660297	33660737
chr1	33815092	33815492
chr1	33818044	33818444
chr1	34590157	34590557
chr1	34859568	34860052
chr1	35268686	35269086
chr1	35556127	35556527
chr1	35641379	35641779
chr1	36008501	36008901
chr1	36150717	36151117
chr1	36386460	36387062
chr1	36464141	36464625
chr1	36751532	36752048
chr1	36831312	36831712
chr1	37038764	37039164
chr1	37322766	37323166
chr1	37479631	37480031
chr1	37534351	37534788
chr1	37697168	37697568
chr1	37739142	37739542
chr1	37755203	37755603
chr1	37807439	37807839
chr1	38266020	38266544
chr1	38969051	38969451
chr1	38985390	38985790
chr1	39111848	39112248
chr1	39142612	39143032
chr1	39158332	39158967
chr1	39159221	39159653
chr1	39170720	39171120
chr1	39178565	39178974
chr1	39183752	39184152
chr1	39192038	39192438
chr1	39272267	39272667
chr1	39387386	39387786
chr1	39395362	39395762
chr1	39398502	39398929
chr1	39566806	39567176
chr1	39567326	39567726
chr1	39646287	39646591
chr1	39722528	39722928
chr1	39799887	39800287
chr1	39845543	39845943
chr1	39846179	39846579
chr1	39852869	39853269
chr1	39893141	39893565
chr1	40004718	40005118
chr1	40155880	40156280
chr1	40244185	40244585
chr1	40244972	40245403
chr1	40709489	40709977
chr1	40864071	40864471
chr1	40868261	40868873
chr1	40875650	40876097
chr1	40899513	40899913
chr1	40919411	40919811
chr1	41238435	41238835
chr1	41342026	41342426
chr1	41418914	41419331
chr1	41496194	41496615
chr1	41665280	41665702
chr1	41670453	41670888
chr1	41862259	41862659
chr1	41862869	41863344
chr1	41880256	41880656
chr1	41881994	41882394
chr1	41927192	41927592
chr1	42146912	42147530
chr1	42165746	42166377
chr1	42214554	42214954
chr1	42222224	42222632
chr1	42335119	42335576
chr1	42335811	42336495
chr1	42340073	42340526
chr1	42439903	42440377
chr1	42463051	42463451
chr1	42484414	42484814
chr1	42936353	42936753
chr1	42940969	42941369
chr1	42941724	42942124
chr1	42963017	42963430
chr1	42967082	42967482
chr1	43039383	43039972
chr1	43134139	43134555
chr1	43206836	43207182
chr1	43241531	43241973
chr1	43270355	43270932
chr1	43472415	43473034
chr1	43476010	43476380
chr1	43523106	43523556
chr1	43582176	43582576
chr1	43969779	43970391
chr1	43974667	43975067
chr1	44154607	44155049
chr1	44213174	44213574
chr1	44283473	44283873
chr1	44327783	44328212
chr1	44568235	44568635
chr1	44584187	44584587
chr1	44587822	44588226
chr1	44674275	44674675
chr1	44682173	44682573
chr1	44731050	44731559
chr1	44807520	44808032
chr1	44924741	44925141
chr1	44946765	44947165
chr1	44947384	44947784
chr1	44962686	44963086
chr1	44986377	44986777
chr1	45011893	45012310
chr1	45134374	45134774
chr1	45162389	45162789
chr1	45171996	45172396
chr1	45206378	45206778
chr1	45246797	45247101
chr1	45266276	45266676
chr1	45335919	45336347
chr1	45339777	45340177
chr1	45521810	45522210
chr1	45872108	45872645
chr1	45881557	45881957
chr1	45979111	45979511
chr1	46181363	46181967
chr1	46183019	46183529
chr1	46303324	46303724
chr1	46643341	46643741
chr1	46668052	46668452
chr1	46757650	46758050
chr1	46929370	46929770
chr1	47478052	47478422
chr1	47569807	47570222
chr1	47771574	47771974
chr1	47809731	47810131
chr1	47866916	47867316
chr1	47871730	47872298
chr1	47927156	47927556
chr1	48533006	48533406
chr1	48931667	48931971
chr1	49162895	49163295
chr1	49346865	49347265
chr1	50180998	50181398
chr1	50228916	50229316
chr1	50246862	50247262
chr1	50493779	50494179
chr1	50603568	50603968
chr1	50621028	50621428
chr1	50829278	50829678
chr1	50873601	50874001
chr1	50950447	50950847
chr1	50959890	50960550
chr1	51063120	51063520
chr1	51070026	51070426
chr1	51070757	51071157
chr1	51170324	51170724
chr1	51551824	51552224
chr1	51569762	51570211
chr1	51661174	51661574
chr1	51737311	51737711
chr1	51957570	51957970
chr1	51968641	51969041
chr1	51969287	51969687
chr1	51977221	51977525
chr1	51978264	51978664
chr1	52037500	52037900
chr1	52190102	52190502
chr1	52263507	52263811
chr1	52281561	52281961
chr1	52404342	52404742
chr1	53107607	53108036
chr1	53181973	53182402
chr1	53238398	53238798
chr1	53249583	53249983
chr1	53325949	53326349
chr1	53526576	53526976
chr1	53942465	53942865
chr1	53956709	53957109
chr1	53957197	53957642
chr1	53968100	53968641
chr1	54015985	54016604
chr1	54124391	54124791
chr1	54256719	54257119
chr1	54326576	54326976
chr1	54348346	54348746
chr1	54376718	54377118
chr1	54488083	54488610
chr1	54715612	54716047
chr1	54794435	54794835
chr1	54888441	54888745
chr1	54934899	54935332
chr1	54955383	54955800
chr1	54971351	54971786
chr1	54989502	54989902
chr1	55191206	55191577
chr1	55215237	55215637
chr1	55429062	55429485
chr1	55443503	55443948
chr1	55447484	55447884
chr1	55812313	55812713
chr1	55827373	55827773
chr1	56064749	56065149
chr1	56298001	56298371
chr1	56325845	56326245
chr1	56330349	56330653
chr1	56331818	56332218
chr1	56414672	56415242
chr1	56506373	56506788
chr1	56508479	56508879
chr1	56535956	56536356
chr1	56569600	56570011
chr1	56579510	56579910
chr1	56627486	56627886
chr1	56688411	56688812
chr1	56788143	56788447
chr1	56811256	56811827
chr1	56818729	56819129
chr1	57385356	57385756
chr1	57464665	57465267
chr1	57874391	57875013
chr1	58263585	58263765
chr1	58395333	58395733
chr1	58753196	58753596
chr1	58755547	58755947
chr1	58763093	58763493
chr1	58803872	58804272
chr1	58804891	58805291
chr1	58815097	58815497
chr1	58870358	58870758
chr1	58885306	58885706
chr1	58899143	58899543
chr1	58901073	58901473
chr1	59026543	59026943
chr1	59029417	59029721
chr1	59143126	59143526
chr1	59143827	59144227
chr1	59151014	59151414
chr1	59214786	59215218
chr1	59427164	59427586
chr1	59481978	59482378
chr1	59605753	59606153
chr1	59738209	59738622
chr1	59892799	59893199
chr1	60573672	60574093
chr1	61089430	61089830
chr1	61092629	61093029
chr1	61133030	61133430
chr1	61322749	61323149
chr1	61337913	61338345
chr1	61754541	61754941
chr1	62122226	62122643
chr1	62279114	62279514
chr1	62428297	62428697
chr1	62690248	62690648
chr1	62783768	62784276
chr1	63523091	63523491
chr1	63616481	63616881
chr1	63628696	63628814
chr1	63641185	63641585
chr1	63691904	63692304
chr1	63701183	63701583
chr1	63705097	63705497
chr1	63731676	63732076
chr1	63906240	63906640
chr1	63969577	63969977
chr1	64006696	64007096
chr1	64514259	64514659
chr1	64898052	64898719
chr1	64915814	64916214
chr1	64981546	64981946
chr1	64983178	64983783
chr1	65002751	65003151
chr1	65339879	65340279
chr1	65417750	65418120
chr1	65423970	65424614
chr1	65425713	65426083
chr1	65467568	65467968
chr1	65474196	65474596
chr1	65503543	65503943
chr1	65509763	65510163
chr1	65514016	65514416
chr1	65687804	65688206
chr1	65949890	65950290
chr1	66206757	66207157
chr1	66285823	66286223
chr1	66286394	66286794
chr1	66291459	66291859
chr1	66451229	66451629
chr1	66452059	66452465
chr1	66467621	66468021
chr1	66520093	66520493
chr1	66540686	66541086
chr1	66542719	66543119
chr1	66543421	66543821
chr1	66563461	66563861
chr1	66564323	66564659
chr1	66570193	66570793
chr1	66575677	66576077
chr1	66616918	66617318
chr1	66980807	66981207
chr1	67060704	67061192
chr1	67105459	67105859
chr1	67137502	67137902
chr1	67162948	67163348
chr1	67190438	67190838
chr1	67314747	67315147
chr1	67534589	67534989
chr1	67535420	67535820
chr1	67540632	67541312
chr1	67572132	67572764
chr1	67626372	67626772
chr1	67631630	67632048
chr1	67678029	67678429
chr1	67682592	67683019
chr1	67685131	67685531
chr1	67686648	67687048
chr1	67691615	67692015
chr1	67697686	67698086
chr1	67711100	67711500
chr1	67736162	67736562
chr1	67741133	67741555
chr1	67748602	67749002
chr1	67749497	67749939
chr1	67752255	67752655
chr1	67764558	67764958
chr1	67880125	67880429
chr1	67888260	67888564
chr1	67890071	67890181
chr1	67897544	67897944
chr1	67908315	67908715
chr1	67948156	67948556
chr1	68111844	68112244
chr1	68173360	68173760
chr1	68174184	68174312
chr1	68197769	68198185
chr1	68331123	68331523
chr1	68384445	68384845
chr1	71763246	71763646
chr1	71882692	71883092
chr1	71883650	71884050
chr1	72125813	72126213
chr1	72282693	72283093
chr1	72483041	72483441
chr1	73065603	73066003
chr1	73411525	73412129
chr1	73593403	73593990
chr1	73611600	73612000
chr1	73803285	73803885
chr1	74343228	74343645
chr1	74356567	74356939
chr1	74526828	74527250
chr1	74686913	74687313
chr1	74693503	74693903
chr1	74712873	74713273
chr1	74724931	74725331
chr1	74731295	74731695
chr1	74732976	74733376
chr1	75588725	75589125
chr1	75724597	75724997
chr1	75735995	75736395
chr1	76059436	76059836
chr1	76068483	76068883
chr1	76310011	76310412
chr1	76687241	76687843
chr1	76705554	76705954
chr1	76998542	76998912
chr1	77012074	77012474
chr1	77031092	77031492
chr1	77296853	77297279
chr1	77333501	77333901
chr1	77342744	77343144
chr1	77346990	77347390
chr1	77347624	77348024
chr1	77370868	77371268
chr1	77447746	77447909
chr1	77538913	77539313
chr1	77543732	77544132
chr1	77762033	77762433
chr1	77834683	77835083
chr1	78005713	78006113
chr1	78828577	78829052
chr1	78833419	78833790
chr1	79007711	79008112
chr1	79040920	79041521
chr1	79042093	79042493
chr1	79079799	79080402
chr1	79128689	79128993
chr1	79151089	79151393
chr1	79161208	79161319
chr1	79188359	79188759
chr1	79190134	79190534
chr1	79255579	79255686
chr1	79262640	79263040
chr1	79323225	79323529
chr1	79332910	79333310
chr1	79568444	79568844
chr1	79745965	79746365
chr1	80054152	80054552
chr1	80250734	80251134
chr1	80358184	80358584
chr1	80392452	80392853
chr1	80444961	80445361
chr1	80776315	80776715
chr1	80882551	80882959
chr1	81424138	81424442
chr1	81453382	81453782
chr1	81525081	81525481
chr1	81681521	81681921
chr1	81682434	81683035
chr1	81702913	81703313
chr1	81915942	81916246
chr1	82143266	82143666
chr1	82162633	82163033
chr1	82321703	82322103
chr1	82322759	82323159
chr1	82485735	82486135
chr1	83033655	83034055
chr1	83102656	83103056
chr1	83163997	83164397
chr1	83500946	83501346
chr1	83532057	83532361
chr1	83901570	83901970
chr1	83998896	83999462
chr1	84103398	84103798
chr1	84247424	84247885
chr1	84253904	84254393
chr1	84260779	84261293
chr1	84271356	84271739
chr1	84272385	84272797
chr1	84286035	84286435
chr1	84365660	84366015
chr1	84370931	84371331
chr1	84620853	84621253
chr1	84833118	84833518
chr1	84834445	84834749
chr1	85147020	85147420
chr1	85200892	85201292
chr1	85201508	85202112
chr1	85225044	85225444
chr1	85275054	85275454
chr1	85295168	85295568
chr1	85297903	85298595
chr1	85313992	85314392
chr1	85325960	85326360
chr1	85328938	85329358
chr1	85374167	85374567
chr1	85394299	85394699
chr1	85407128	85407528
chr1	85465018	85465418
chr1	85544676	85545148
chr1	85550761	85551161
chr1	85580460	85581316
chr1	85584155	85584591
chr1	85604184	85604584
chr1	85607127	85607646
chr1	85611890	85612311
chr1	85628692	85629092
chr1	85629605	85630005
chr1	85708200	85708600
chr1	85801543	85801847
chr1	85818441	85818841
chr1	85850171	85850618
chr1	85862473	85862882
chr1	85934580	85934980
chr1	85937320	85937720
chr1	86517286	86517686
chr1	86616548	86616948
chr1	86695390	86695790
chr1	86704310	86704858
chr1	86758663	86759063
chr1	86774513	86774817
chr1	86788381	86788781
chr1	86793005	86793405
chr1	86993226	86993658
chr1	87017938	87018366
chr1	87795207	87795639
chr1	87808200	87808600
chr1	88175798	88175907
chr1	88327708	88328108
chr1	88891389	88891789
chr1	89125892	89126292
chr1	89906669	89907069
chr1	89989771	89990171
chr1	89994735	89995135
chr1	90211112	90211512
chr1	90400467	90400867
chr1	90403214	90403584
chr1	91016233	91016412
chr1	91026364	91026668
chr1	91028318	91028747
chr1	91036982	91037584
chr1	91501247	91501846
chr1	91559872	91560272
chr1	91578241	91578641
chr1	91611340	91611740
chr1	91737005	91737405
chr1	91827545	91827974
chr1	92441653	92442332
chr1	92709730	92710130
chr1	92817312	92817712
chr1	92886910	92887310
chr1	92907952	92908352
chr1	92990800	92991200
chr1	93078969	93079430
chr1	93093378	93093778
chr1	93180336	93180736
chr1	93328848	93329152
chr1	93338269	93338716
chr1	93345614	93346014
chr1	93585113	93585532
chr1	93591465	93592697
chr1	93614523	93614923
chr1	93625502	93625902
chr1	93638481	93638881
chr1	93701599	93702016
chr1	93779564	93780122
chr1	93909388	93910041
chr1	93979916	93980316
chr1	94045575	94045998
chr1	94068220	94068524
chr1	94068983	94069383
chr1	94069613	94070013
chr1	94079169	94079322
chr1	94081852	94082252
chr1	94083578	94084199
chr1	94160823	94161223
chr1	94300159	94300604
chr1	94321760	94322103
chr1	94323970	94324370
chr1	94325719	94326319
chr1	94333203	94333603
chr1	94384018	94384418
chr1	94385399	94385799
chr1	94408451	94408851
chr1	94541728	94542128
chr1	94553310	94553710
chr1	94554569	94554873
chr1	94562828	94563198
chr1	94579855	94580289
chr1	94587468	94587868
chr1	94602907	94603307
chr1	94612028	94612428
chr1	94654079	94654303
chr1	94709925	94710379
chr1	94713811	94714211
chr1	94727919	94728319
chr1	94792942	94793342
chr1	94863894	94864294
chr1	95069296	95069696
chr1	95084367	95084797
chr1	95087158	95087462
chr1	95096154	95096554
chr1	95116715	95117115
chr1	95169539	95169939
chr1	95233996	95234396
chr1	95257715	95258176
chr1	95286413	95286813
chr1	95287834	95288234
chr1	95689923	95690037
chr1	95690507	95690907
chr1	95699525	95699925
chr1	95702711	95703111
chr1	95716173	95716573
chr1	95793675	95794075
chr1	97138152	97138552
chr1	97192873	97193273
chr1	97252556	97252956
chr1	97272084	97272539
chr1	97277834	97278234
chr1	97282605	97283005
chr1	97337100	97337500
chr1	98086699	98087099
chr1	98677344	98677744
chr1	99599656	99599887
chr1	99673819	99674219
chr1	99718958	99719358
chr1	99748423	99748823
chr1	99849872	99850476
chr1	100132727	100133462
chr1	100353923	100354323
chr1	100354963	100355363
chr1	100448314	100448714
chr1	100485805	100486205
chr1	100883891	100884291
chr1	100894717	100895117
chr1	100895821	100896526
chr1	107532298	107532698
chr1	107936480	107936880
chr1	107938604	107939046
chr1	107967725	107968141
chr1	107976739	107977139
chr1	107991704	107992104
chr1	107993896	107994296
chr1	108016370	108016854
chr1	108034424	108034824
chr1	108051961	108052361
chr1	108126751	108127151
chr1	108199227	108199631
chr1	108486772	108487172
chr1	108503000	108503484
chr1	108536830	108537230
chr1	108559803	108560203
chr1	108584388	108584788
chr1	108692084	108692848
chr1	108830469	108830869
chr1	108831169	108831569
chr1	108865477	108865999
chr1	108963272	108963712
chr1	109060578	109060978
chr1	109099860	109100378
chr1	109112629	109113029
chr1	109113817	109114217
chr1	109142229	109142629
chr1	109181353	109181753
chr1	109197289	109197689
chr1	109299140	109299540
chr1	109383178	109383367
chr1	109386379	109386779
chr1	109392986	109393386
chr1	109426498	109426949
chr1	109441128	109441528
chr1	109483902	109484302
chr1	109548083	109548567
chr1	109564459	109564859
chr1	109567826	109568226
chr1	109610947	109611347
chr1	109725568	109725668
chr1	109731766	109732166
chr1	109959860	109960383
chr1	109960412	109960812
chr1	109961576	109962051
chr1	109984530	109985132
chr1	110136955	110137355
chr1	110148711	110149123
chr1	110152010	110152449
chr1	110159205	110159605
chr1	110272115	110272515
chr1	110321081	110321481
chr1	110324647	110325063
chr1	110338314	110338714
chr1	110356439	110356743
chr1	110393855	110394255
chr1	110407440	110408163
chr1	111045180	111045580
chr1	111099191	111099591
chr1	111417777	111418177
chr1	111447018	111447418
chr1	111449245	111449747
chr1	111541783	111542183
chr1	111576601	111577001
chr1	111592947	111593347
chr1	111704722	111705122
chr1	111738360	111738760
chr1	111755279	111756076
chr1	111920141	111920746
chr1	111976283	111976683
chr1	111976874	111977274
chr1	111988372	111988772
chr1	112247149	112247549
chr1	112296844	112297244
chr1	112342603	112343003
chr1	112394079	112394479
chr1	112397083	112397483
chr1	112404270	112404670
chr1	112515619	112516019
chr1	112544007	112544407
chr1	112619553	112619975
chr1	112637239	112637639
chr1	112698849	112699254
chr1	112704969	112705369
chr1	112707019	112707624
chr1	112849350	112849750
chr1	112957236	112957636
chr1	113072797	113073550
chr1	113308389	113308832
chr1	113320285	113320685
chr1	113456941	113457349
chr1	113519578	113519978
chr1	113674586	113674986
chr1	113680283	113680587
chr1	113794416	113794816
chr1	113804676	113805076
chr1	113812232	113812723
chr1	113879505	113879905
chr1	113904656	113905102
chr1	113928101	113928501
chr1	113929268	113929978
chr1	113979123	113979523
chr1	114511161	114511653
chr1	114581479	114581879
chr1	115314778	115315178
chr1	115317640	115318040
chr1	115323416	115323816
chr1	115411745	115412145
chr1	115430690	115431090
chr1	115545913	115546361
chr1	115630377	115630777
chr1	115670840	115671346
chr1	115714565	115714965
chr1	115726140	115726540
chr1	115727823	115728127
chr1	115782989	115783389
chr1	115811182	115811796
chr1	116105998	116106398
chr1	116115598	116115800
chr1	116122932	116123332
chr1	116139045	116139445
chr1	116153093	116153493
chr1	116171144	116171544
chr1	116172738	116173138
chr1	116179402	116180003
chr1	116286653	116287053
chr1	116311986	116312744
chr1	116321768	116322369
chr1	116323455	116324115
chr1	116330191	116330591
chr1	116377881	116378281
chr1	116418531	116418931
chr1	116475211	116475611
chr1	116489249	116489850
chr1	116535747	116536147
chr1	116538680	116538984
chr1	116648317	116648717
chr1	116772708	116773108
chr1	116777882	116778229
chr1	116824543	116824943
chr1	116827147	116827547
chr1	116853699	116854115
chr1	116877994	116878594
chr1	116988813	116989213
chr1	117013245	117013645
chr1	117093222	117093622
chr1	117121661	117122061
chr1	117147062	117147489
chr1	117161967	117162355
chr1	117162826	117163226
chr1	117166127	117166527
chr1	117171810	117172235
chr1	117348916	117349351
chr1	117364316	117364716
chr1	117534968	117535368
chr1	117562577	117562977
chr1	117570838	117571459
chr1	117574422	117574831
chr1	117590333	117590733
chr1	117612786	117613186
chr1	117616370	117616770
chr1	117631506	117632105
chr1	117632348	117632805
chr1	117656992	117657392
chr1	117735007	117735407
chr1	117740542	117740942
chr1	117754015	117754415
chr1	117821789	117822093
chr1	117826353	117826753
chr1	117922673	117923073
chr1	117932656	117932960
chr1	118097704	118098104
chr1	118100919	118101319
chr1	118147548	118147948
chr1	118327217	118327617
chr1	118479384	118479784
chr1	118481100	118481500
chr1	118486286	118486686
chr1	119279350	119279782
chr1	119730982	119731382
chr1	119766361	119766775
chr1	119782895	119783295
chr1	119816343	119816743
chr1	119829219	119829619
chr1	121443056	121443655
chr1	121444089	121444489
chr1	121595085	121595485
chr1	144412473	144412873
chr1	144519732	144520108
chr1	144551613	144552311
chr1	145281027	145281498
chr1	145465448	145465851
chr1	145711165	145711566
chr1	145740257	145740830
chr1	145782430	145782800
chr1	145858907	145859421
chr1	145892003	145892426
chr1	145927292	145927692
chr1	145963285	145963685
chr1	145979341	145979940
chr1	145996483	145996883
chr1	145997117	145997532
chr1	146038947	146039620
chr1	146376761	146377535
chr1	146409809	146410209
chr1	147093390	147093991
chr1	147168645	147169254
chr1	147172415	147172815
chr1	147327150	147327550
chr1	147515384	147515784
chr1	147579583	147580069
chr1	147599337	147600036
chr1	147612386	147612786
chr1	147716936	147717407
chr1	147757199	147757688
chr1	147833225	147833625
chr1	147851173	147851573
chr1	148038580	148038980
chr1	148166514	148166914
chr1	148263353	148263754
chr1	148452842	148453242
chr1	148522531	148522965
chr1	148951854	148952254
chr1	149812132	149812677
chr1	149813525	149813829
chr1	149885587	149886091
chr1	149886391	149887178
chr1	149887660	149888212
chr1	149888412	149888608
chr1	149899398	149900350
chr1	149927499	149928045
chr1	149939178	149939677
chr1	149978618	149979018
chr1	150010527	150010962
chr1	150021267	150021708
chr1	150066973	150067373
chr1	150067516	150067934
chr1	150192042	150192442
chr1	150487039	150487641
chr1	150535971	150536390
chr1	150561316	150561859
chr1	150568163	150568547
chr1	150578506	150579008
chr1	150604762	150605132
chr1	150611499	150611956
chr1	150613547	150614004
chr1	150667810	150668210
chr1	150810656	150811539
chr1	150836204	150836508
chr1	150876554	150877179
chr1	150971300	150971737
chr1	150971843	150972243
chr1	150979355	150979889
chr1	150981704	150982104
chr1	151013047	151013447
chr1	151070410	151070810
chr1	151165801	151166347
chr1	151190010	151190410
chr1	151195251	151195653
chr1	151196065	151196524
chr1	151197883	151198486
chr1	151254652	151255052
chr1	151459243	151459710
chr1	151494739	151495147
chr1	151510018	151510508
chr1	151511008	151511612
chr1	151513608	151514433
chr1	151516244	151516682
chr1	151539616	151540016
chr1	151542677	151543109
chr1	151547035	151547782
chr1	151548811	151549211
chr1	151569736	151570136
chr1	151579677	151580077
chr1	151582100	151582500
chr1	151585572	151585972
chr1	151594365	151594765
chr1	151596550	151596854
chr1	151611154	151611576
chr1	151716780	151717180
chr1	151763216	151764080
chr1	151839625	151840025
chr1	151886901	151887309
chr1	151909209	151910017
chr1	151988447	151988817
chr1	151992398	151992819
chr1	151998833	151999257
chr1	152034539	152034939
chr1	152035097	152035497
chr1	152036727	152037127
chr1	152048030	152048430
chr1	152107938	152108338
chr1	152108738	152109138
chr1	152162850	152163250
chr1	152752108	152752645
chr1	153515823	153516223
chr1	153532672	153533177
chr1	153535958	153536872
chr1	153538393	153538821
chr1	153540743	153541143
chr1	153544959	153545928
chr1	153549132	153549532
chr1	153565707	153566128
chr1	153566376	153566860
chr1	153567157	153567557
chr1	153567615	153568073
chr1	153568371	153568855
chr1	153608144	153608544
chr1	153608821	153609450
chr1	153671909	153672309
chr1	153697233	153697633
chr1	153728786	153729186
chr1	153732151	153732551
chr1	153742369	153742739
chr1	153768331	153768731
chr1	153923112	153923512
chr1	153963256	153963936
chr1	154183052	154183452
chr1	154196885	154197285
chr1	154220282	154220905
chr1	154272258	154272742
chr1	154334445	154335028
chr1	154351433	154351833
chr1	154356683	154357083
chr1	154405096	154405496
chr1	154418215	154418615
chr1	154558697	154559097
chr1	154813480	154813880
chr1	154877433	154877833
chr1	154932122	154932522
chr1	154941355	154941755
chr1	154972555	154973032
chr1	155001042	155001442
chr1	155003876	155004324
chr1	155127147	155127605
chr1	155129061	155129471
chr1	155129787	155130242
chr1	155135029	155136028
chr1	155176370	155176770
chr1	155227515	155227915
chr1	155241064	155241464
chr1	155244655	155245055
chr1	155277213	155277613
chr1	155308719	155309119
chr1	155562864	155563348
chr1	155651434	155651834
chr1	155652055	155652455
chr1	155892739	155893139
chr1	155893641	155894041
chr1	155940692	155941092
chr1	155941271	155941671
chr1	155944663	155945063
chr1	156003415	156003815
chr1	156054498	156055001
chr1	156086215	156086615
chr1	156089786	156090186
chr1	156114200	156114600
chr1	156118257	156118657
chr1	156123164	156124092
chr1	156130184	156130606
chr1	156212892	156213395
chr1	156214319	156214719
chr1	156282040	156283202
chr1	156346671	156347071
chr1	156398369	156398769
chr1	156421522	156421922
chr1	156456291	156456830
chr1	156457243	156457643
chr1	156471591	156471961
chr1	156475553	156475953
chr1	156501281	156501724
chr1	156503311	156503711
chr1	156504868	156505268
chr1	156571441	156571841
chr1	156601303	156601703
chr1	156660132	156660532
chr1	156661335	156661735
chr1	156663161	156663561
chr1	156664307	156664815
chr1	156675634	156676144
chr1	156677873	156678273
chr1	156728572	156729137
chr1	156740994	156741586
chr1	156746882	156747303
chr1	156751682	156752166
chr1	156766825	156767462
chr1	156852518	156852918
chr1	156968542	156968942
chr1	157138290	157139017
chr1	157274820	157275220
chr1	157359653	157360053
chr1	157390664	157391064
chr1	157498041	157498441
chr1	157966148	157966396
chr1	157968558	157968958
chr1	158019384	158019916
chr1	158038141	158038541
chr1	159598125	159598525
chr1	159817660	159817964
chr1	159823271	159823671
chr1	159900386	159900786
chr1	159913583	159913887
chr1	159914334	159914750
chr1	159916239	159916543
chr1	159970982	159971382
chr1	160031342	160032256
chr1	160124761	160125149
chr1	160261561	160261961
chr1	160343021	160343713
chr1	160538938	160539338
chr1	160637848	160638248
chr1	160813224	160813624
chr1	160816743	160817143
chr1	160818437	160818837
chr1	160826465	160826867
chr1	161013753	161014153
chr1	161021087	161021487
chr1	161021941	161022341
chr1	161398024	161398508
chr1	161427958	161428358
chr1	161702211	161702618
chr1	161766006	161766406
chr1	162055161	162055561
chr1	162074487	162074887
chr1	162094242	162094642
chr1	162131932	162132332
chr1	162136722	162137141
chr1	162145336	162145736
chr1	162240565	162240965
chr1	162285345	162285482
chr1	162303012	162303316
chr1	162305932	162306332
chr1	162347327	162347727
chr1	162349826	162350232
chr1	162373857	162374257
chr1	162381437	162381837
chr1	162389346	162389772
chr1	162790247	162790647
chr1	162823819	162824219
chr1	162874040	162874344
chr1	162902928	162903328
chr1	162905735	162906191
chr1	163035666	163036066
chr1	163057352	163057953
chr1	163133761	163134161
chr1	163321549	163322219
chr1	163472288	163472688
chr1	163583774	163584143
chr1	163796222	163796647
chr1	164058184	164058584
chr1	164064537	164064937
chr1	164279540	164279940
chr1	164337880	164338254
chr1	164428966	164429366
chr1	164473549	164474041
chr1	164601989	164602389
chr1	164602666	164603066
chr1	164611813	164612213
chr1	164637909	164638522
chr1	164651668	164652267
chr1	164659932	164660534
chr1	164683246	164683681
chr1	164706614	164707014
chr1	164726236	164726636
chr1	164748443	164748843
chr1	164765493	164765893
chr1	164771665	164772065
chr1	164774968	164775368
chr1	165050208	165050608
chr1	165092528	165092928
chr1	165144812	165145212
chr1	165254428	165254864
chr1	165259191	165259557
chr1	165281495	165281895
chr1	165288498	165288943
chr1	165371632	165372032
chr1	165382017	165382417
chr1	165456166	165456566
chr1	165539326	165539732
chr1	165703629	165704029
chr1	165768730	165769130
chr1	165773249	165773649
chr1	165858308	165858708
chr1	165898812	165899212
chr1	166876128	166876729
chr1	167220061	167220461
chr1	167233410	167233810
chr1	167553054	167553454
chr1	167715259	167715659
chr1	167817120	167817520
chr1	167821864	167822264
chr1	167935860	167936653
chr1	168178639	168179060
chr1	168225728	168226128
chr1	168408826	168409226
chr1	168469655	168470055
chr1	168491765	168492165
chr1	168495569	168495873
chr1	168498177	168498577
chr1	168499626	168500026
chr1	168506443	168506843
chr1	168557288	168557688
chr1	168569427	168569827
chr1	168571817	168571919
chr1	168582954	168583354
chr1	168693909	168694309
chr1	168709987	168710387
chr1	168751205	168751357
chr1	168752077	168752521
chr1	168803770	168804170
chr1	168834534	168834934
chr1	168861613	168862013
chr1	168907019	168907419
chr1	168910424	168910824
chr1	168920430	168920876
chr1	169086718	169087139
chr1	169102551	169102951
chr1	169105619	169106019
chr1	169106229	169106743
chr1	169113484	169113986
chr1	169116103	169116503
chr1	169132616	169132738
chr1	169287923	169288323
chr1	169307198	169307539
chr1	169367650	169368198
chr1	169486008	169486408
chr1	169509334	169509785
chr1	169525365	169525765
chr1	169529278	169529648
chr1	169539012	169539440
chr1	169565668	169566297
chr1	169568487	169568905
chr1	169570085	169570389
chr1	169572206	169572635
chr1	169676048	169676448
chr1	169794584	169795111
chr1	169893910	169894310
chr1	171781074	171781474
chr1	171817633	171818033
chr1	171850976	171851376
chr1	171852254	171852654
chr1	172005807	172006257
chr1	172040414	172040814
chr1	172105127	172105589
chr1	172167946	172168346
chr1	172254861	172255296
chr1	172269060	172269460
chr1	172275445	172275845
chr1	172286607	172287007
chr1	172321515	172321819
chr1	172322501	172322901
chr1	172325655	172325959
chr1	172343768	172344168
chr1	172350814	172351214
chr1	172352465	172352865
chr1	172356601	172357001
chr1	172359699	172360048
chr1	172360461	172361098
chr1	172382002	172382306
chr1	172383557	172383957
chr1	172399389	172399792
chr1	172417523	172417923
chr1	172448938	172449513
chr1	172451061	172451469
chr1	172452627	172453052
chr1	172460008	172460552
chr1	172467088	172467488
chr1	172467583	172467983
chr1	172470158	172470528
chr1	172483471	172483871
chr1	172499644	172500044
chr1	172533037	172533437
chr1	172601202	172601602
chr1	172603757	172604157
chr1	172638821	172639221
chr1	172642849	172643450
chr1	172643834	172644234
chr1	172703763	172704163
chr1	172717699	172718099
chr1	172719588	172719988
chr1	172746259	172746846
chr1	172847822	172848222
chr1	172886019	172886419
chr1	172895785	172896185
chr1	172906748	172907148
chr1	172917888	172918489
chr1	172933912	172934661
chr1	172955345	172955745
chr1	172969567	172969937
chr1	172976279	172976802
chr1	172980388	172980788
chr1	173062162	173062764
chr1	173123051	173123707
chr1	173210663	173211063
chr1	173424724	173425124
chr1	173429977	173430377
chr1	173868164	173868814
chr1	173876674	173877074
chr1	174118847	174119457
chr1	174153673	174154073
chr1	174267252	174267652
chr1	174848625	174849025
chr1	174872805	174872946
chr1	174968559	174968929
chr1	174974607	174975007
chr1	175023282	175023682
chr1	175096242	175096677
chr1	175169291	175169691
chr1	175197579	175197979
chr1	175269141	175269541
chr1	175394771	175395199
chr1	175480410	175480810
chr1	175521182	175521582
chr1	175536412	175536831
chr1	175541006	175541406
chr1	175573464	175573864
chr1	175591704	175592104
chr1	175602231	175602631
chr1	175673288	175673688
chr1	175730277	175730876
chr1	175810264	175810664
chr1	175840343	175840711
chr1	175841874	175842274
chr1	175889739	175890139
chr1	176000340	176000757
chr1	176207068	176207911
chr1	176643527	176643927
chr1	176696220	176696620
chr1	176773040	176773440
chr1	176823932	176824332
chr1	176826271	176826671
chr1	176846435	176846835
chr1	176858412	176858812
chr1	177010283	177010683
chr1	177209368	177209768
chr1	177210055	177210456
chr1	177255395	177255801
chr1	177571722	177572122
chr1	177585621	177585956
chr1	177620677	177621077
chr1	177621476	177621903
chr1	177872503	177872903
chr1	177873262	177873674
chr1	177898120	177898520
chr1	177898839	177899239
chr1	178020778	178021178
chr1	178031647	178032047
chr1	178093458	178093858
chr1	178126917	178127287
chr1	178193012	178193412
chr1	178238799	178239204
chr1	178267571	178268082
chr1	178529994	178530431
chr1	178536776	178537176
chr1	178542087	178542487
chr1	178651067	178651467
chr1	178655712	178656112
chr1	178684688	178685088
chr1	178726133	178726533
chr1	179026062	179026462
chr1	179129115	179129515
chr1	179151967	179152443
chr1	179164570	179164688
chr1	179233568	179233968
chr1	179288025	179288425
chr1	179292438	179292838
chr1	179365819	179366238
chr1	179876205	179876605
chr1	179954531	179955134
chr1	180126759	180127159
chr1	180151473	180151873
chr1	180157658	180158058
chr1	180168879	180169279
chr1	180269806	180270206
chr1	180309236	180309636
chr1	180585477	180585877
chr1	180598556	180598956
chr1	180827198	180827643
chr1	180927834	180928234
chr1	180928665	180929065
chr1	181092920	181093320
chr1	181112472	181112872
chr1	181255484	181255884
chr1	181353681	181354081
chr1	182101315	182102003
chr1	182120607	182121343
chr1	182122665	182123170
chr1	182146391	182146695
chr1	182171097	182171497
chr1	182175323	182175776
chr1	182181114	182181514
chr1	182186318	182186702
chr1	182217951	182218351
chr1	182249228	182249628
chr1	182279697	182280097
chr1	182286827	182287227
chr1	182291702	182292102
chr1	182575525	182575925
chr1	182598426	182598826
chr1	182630625	182631025
chr1	182633732	182634268
chr1	182680857	182681257
chr1	182962572	182962972
chr1	183023816	183024216
chr1	183040067	183040490
chr1	183060429	183060829
chr1	183069950	183070350
chr1	183086950	183087350
chr1	183096928	183097328
chr1	183139589	183139925
chr1	183159942	183160342
chr1	183163303	183163902
chr1	183180621	183181082
chr1	183185505	183186617
chr1	183186916	183187316
chr1	183432600	183432946
chr1	183461434	183461824
chr1	183467745	183468145
chr1	183470118	183470581
chr1	183471130	183471530
chr1	183493648	183494048
chr1	183515064	183515475
chr1	183544824	183545224
chr1	183548085	183548485
chr1	183569098	183569498
chr1	183652845	183653245
chr1	183699602	183700079
chr1	183701990	183702390
chr1	183744890	183745290
chr1	183805034	183805434
chr1	183842449	183842849
chr1	183843308	183843708
chr1	183850778	183851178
chr1	183881647	183882017
chr1	183892397	183892797
chr1	183916065	183916465
chr1	183985621	183986021
chr1	183990912	183991312
chr1	183993185	183993585
chr1	184002167	184002567
chr1	184051474	184051874
chr1	184056967	184057367
chr1	184061607	184062007
chr1	184186155	184186578
chr1	184215409	184215809
chr1	184409088	184409488
chr1	184419270	184419670
chr1	184419886	184420286
chr1	184479295	184479695
chr1	184590362	184590762
chr1	184740328	184740728
chr1	184745871	184746271
chr1	184759092	184759492
chr1	184764389	184764789
chr1	184792514	184792914
chr1	184828239	184828359
chr1	184905629	184905939
chr1	184910004	184910404
chr1	185010951	185011351
chr1	185144234	185144634
chr1	185565328	185565728
chr1	185585813	185586213
chr1	185646258	185646868
chr1	185654557	185655160
chr1	185674277	185674805
chr1	185696769	185697169
chr1	185803159	185803559
chr1	186212490	186212890
chr1	186375210	186375610
chr1	187038904	187039304
chr1	187042553	187042953
chr1	187313163	187313533
chr1	187449589	187449989
chr1	187474355	187474954
chr1	187491318	187491708
chr1	187509011	187509411
chr1	187517500	187518007
chr1	187622022	187622326
chr1	187655121	187655596
chr1	187691429	187691964
chr1	187694386	187694786
chr1	188670886	188671286
chr1	188689569	188689969
chr1	188713257	188713657
chr1	189409672	189410072
chr1	189607087	189607554
chr1	189774762	189775168
chr1	189871539	189871940
chr1	190102942	190103342
chr1	190109193	190109593
chr1	190179829	190180263
chr1	190205736	190206136
chr1	190452301	190452701
chr1	191022902	191023302
chr1	191813498	191814099
chr1	192489776	192490176
chr1	192512666	192513055
chr1	192531035	192531435
chr1	192534098	192534498
chr1	192539702	192540102
chr1	192579082	192579482
chr1	192640081	192640481
chr1	192701014	192701318
chr1	192702102	192702538
chr1	192766250	192766650
chr1	192808574	192809226
chr1	192827094	192827597
chr1	192913080	192913480
chr1	192974787	192975187
chr1	193059248	193059648
chr1	193105409	193105809
chr1	193111524	193111929
chr1	193121627	193122086
chr1	193183102	193183502
chr1	193310615	193310919
chr1	193322207	193322608
chr1	193325745	193326063
chr1	193335920	193336320
chr1	193354968	193355423
chr1	193431551	193432035
chr1	193467665	193468065
chr1	193494481	193494881
chr1	193542562	193542962
chr1	193549026	193549426
chr1	193624869	193625269
chr1	193700987	193701387
chr1	193707656	193707960
chr1	193729736	193730136
chr1	194182072	194182654
chr1	194184501	194184934
chr1	194993636	194994036
chr1	197557309	197557709
chr1	197620745	197621363
chr1	198155203	198155603
chr1	198156830	198157256
chr1	198157516	198158115
chr1	198158848	198159314
chr1	198443396	198443796
chr1	198520485	198520885
chr1	198534581	198534997
chr1	198577495	198577895
chr1	198598749	198599353
chr1	198643808	198644208
chr1	198655530	198655930
chr1	198657670	198658070
chr1	198669014	198669450
chr1	198671220	198671620
chr1	198699132	198699532
chr1	199272665	199273035
chr1	199685354	199685796
chr1	199733077	199733477
chr1	199759431	199759831
chr1	199777145	199777545
chr1	199778299	199778699
chr1	199780956	199781356
chr1	199784148	199784548
chr1	199859528	199859928
chr1	199979118	199979546
chr1	200021549	200021949
chr1	200076221	200076591
chr1	200130595	200130995
chr1	200172848	200173248
chr1	200275431	200275831
chr1	200295994	200296679
chr1	200334675	200335075
chr1	200336406	200336806
chr1	200369680	200370080
chr1	200372040	200372532
chr1	200415933	200416535
chr1	200483478	200483878
chr1	200493301	200493701
chr1	200669475	200670084
chr1	200771929	200772329
chr1	200891292	200891977
chr1	200893423	200893955
chr1	201119772	201120172
chr1	201125012	201125412
chr1	201126545	201127253
[truncated: 24,376 more rows]

## Sheet: YAP peaks - Control H727
Supplementary Table 1. YAP and TEAD DNA-binding sites from ChIP-seq. DNA-binding sites were detected using the ENCODE Transcription Factor ChIP-seq pipeline. Each control or experimental condition represents ChIP-sequencing performed in duplicate.
chromosome	start	end
chr1	8061232	8061697
chr1	8182267	8182781
chr1	8189981	8190351
chr1	8211923	8212349
chr1	9300087	9300487
chr1	12019025	12019325
chr1	12478051	12478634
chr1	12549848	12550228
chr1	14924597	14925151
chr1	15090429	15090772
chr1	15139822	15140449
chr1	15617285	15617903
chr1	15787990	15788506
chr1	15800156	15800743
chr1	15815800	15816100
chr1	16173603	16173939
chr1	16181651	16182273
chr1	16358308	16358608
chr1	16624752	16625052
chr1	16709666	16709966
chr1	16723544	16723844
chr1	22412535	22412949
chr1	23577113	23577483
chr1	23951578	23952146
chr1	24009416	24009786
chr1	28328596	28329392
chr1	28648134	28649104
chr1	29124405	29124776
chr1	29271605	29272289
chr1	29410467	29410924
chr1	29570049	29570607
chr1	32760057	32760541
chr1	41496194	41496615
chr1	42165746	42166377
chr1	42940969	42941369
chr1	43206836	43207182
chr1	47478052	47478422
chr1	54488083	54488610
chr1	55429062	55429485
chr1	59214786	59215218
chr1	61337913	61338345
chr1	74356567	74356939
chr1	74693503	74693903
chr1	78833419	78833790
chr1	80882551	80882959
chr1	84272385	84272797
chr1	85201508	85202112
chr1	85297903	85298595
chr1	85328938	85329358
chr1	85607127	85607646
chr1	85850171	85850618
chr1	119279350	119279782
chr1	151494739	151495147
chr1	153566376	153566860
chr1	159914334	159914750
chr1	175840343	175840711
chr1	178238799	178239204
chr1	183139589	183139925
chr1	184905629	184905939
chr1	192512666	192513055
chr1	198669014	198669450
chr1	201461124	201461500
chr1	201503477	201503854
chr1	202008142	202008518
chr1	209096031	209096615
chr1	214551715	214552085
chr1	218706040	218706465
chr1	220734484	220734875
chr1	225700120	225700623
chr1	227428848	227429219
chr1	227766119	227766452
chr1	229558824	229559124
chr1	231827357	231827727
chr1	233113429	233113929
chr1	234772367	234772874
chr1	234975071	234975539
chr2	1631783	1632219
chr2	14401901	14402201
chr2	15142135	15142795
chr2	15733774	15734126
chr2	19140723	19141206
chr2	19504380	19504825
chr2	19580869	19581224
chr2	26758012	26758382
chr2	28508046	28508687
chr2	29748108	29748471
chr2	30664914	30665408
chr2	39516546	39516945
chr2	46164143	46164591
chr2	47225399	47225807
chr2	55839184	55839588
chr2	55843132	55843702
chr2	58634036	58634406
chr2	65577002	65577572
chr2	65991484	65992086
chr2	66024418	66024839
chr2	69082710	69083080
chr2	74866019	74866711
chr2	74958379	74958989
chr2	82139947	82140386
chr2	84919863	84920311
chr2	85893859	85894259
chr2	86106295	86106595
chr2	96637712	96638048
chr2	98356646	98357166
chr2	100562012	100562312
chr2	101124898	101125425
chr2	101327730	101328171
chr2	106886847	106887221
chr2	107026072	107026477
chr2	111975055	111975656
chr2	120399118	120399495
chr2	121036181	121036587
chr2	121109639	121109939
chr2	122748582	122749013
chr2	133817898	133818923
chr2	138072224	138072648
chr2	138122158	138123118
chr2	147416114	147416665
chr2	158457787	158458382
chr2	164693302	164693732
chr2	167508754	167509104
chr2	167510317	167510708
chr2	172995802	172996202
chr2	175062998	175063368
chr2	180521004	180521682
chr2	185220020	185220404
chr2	191014059	191014624
chr2	191219289	191220105
chr2	200077086	200077555
chr2	205273570	205274038
chr2	207684108	207684523
chr2	207828994	207829458
chr2	207847809	207848197
chr2	211408355	211408858
chr2	212021944	212022312
chr2	212940111	212940685
chr2	218217714	218218014
chr2	219398879	219399524
chr2	221205103	221205676
chr2	221518330	221518744
chr2	223545832	223546177
chr2	224485262	224485793
chr2	230650501	230650871
chr2	230738934	230739321
chr2	234243864	234244561
chr2	234362985	234363355
chr2	234840295	234840718
chr2	234981371	234981929
chr2	236824805	236825349
chr3	8741527	8741927
chr3	30258825	30259435
chr3	30720992	30721413
chr3	34012065	34012465
chr3	57450744	57451114
chr3	94616915	94617288
chr3	116129288	116129688
chr3	116473561	116474135
chr3	129908435	129909008
chr3	134374231	134374715
chr3	134427419	134427832
chr3	150345070	150345440
chr3	151890632	151891245
chr3	161420774	161421156
chr3	171055593	171056067
chr3	172749306	172749820
chr3	178421138	178421593
chr3	182609561	182609931
chr3	188547123	188547493
chr4	11614396	11614800
chr4	14908631	14909038
chr4	25312474	25312976
chr4	27126748	27127221
chr4	27276472	27276833
chr4	34733107	34733515
chr4	39036050	39036499
chr4	39043212	39043618
chr4	39411460	39411760
chr4	41319587	41319957
chr4	52407547	52407993
chr4	53801345	53801804
chr4	54082188	54082601
chr4	69781720	69782120
chr4	71608258	71608632
chr4	74202064	74202635
chr4	74624640	74625056
chr4	95086621	95086991
chr4	101356312	101356721
chr4	111847430	111847787
chr4	113959134	113959537
chr4	123478832	123479426
chr4	140728060	140728495
chr4	150119495	150119884
chr4	163813949	163814349
chr4	188822763	188823068
chr5	1555265	1555754
chr5	5135923	5136293
chr5	5340281	5340698
chr5	14570003	14570389
chr5	21152655	21153148
chr5	28864076	28864430
chr5	37717138	37718219
chr5	39712745	39713264
chr5	52491385	52491728
chr5	57435719	57436134
chr5	58069838	58070211
chr5	58085793	58086129
chr5	61301710	61302172
chr5	81851604	81852287
chr5	90293858	90294437
chr5	93192090	93192503
chr5	94021190	94021802
chr5	95862673	95863147
chr5	98975231	98975631
chr5	123809507	123809939
chr5	123819379	123819765
chr5	124599614	124600002
chr5	124661306	124661914
chr5	125175958	125176610
chr5	125408818	125409843
chr5	127885142	127885708
chr5	127934800	127935209
chr5	136053633	136054020
chr5	137833441	137833824
chr5	139293556	139294141
chr5	142472303	142472782
chr5	142740459	142740848
chr5	143243907	143244372
chr5	143245865	143246316
chr5	143594951	143596118
chr5	143629825	143630211
chr5	143659575	143659948
chr5	143673757	143674508
chr5	143680832	143681168
chr5	143683471	143684023
chr5	144464339	144464639
chr5	145981859	145982297
chr5	146462380	146462680
chr5	147835217	147835782
chr5	148011734	148012160
chr5	148145943	148146285
chr5	149345646	149345946
chr5	150522446	150522841
chr5	150637510	150637912
chr5	151617978	151618445
chr5	155460374	155460943
chr5	159464009	159464435
chr5	160165119	160165509
chr5	160315957	160316327
chr5	163846548	163846948
chr5	173736978	173737410
chr5	174147001	174147371
chr5	175809697	175810432
chr6	2841236	2841638
chr6	11207197	11207766
chr6	16205317	16205751
chr6	21893736	21894159
chr6	22248892	22249330
chr6	22764513	22764862
chr6	26054895	26055274
chr6	40997414	40997859
chr6	45445721	45446405
chr6	52352416	52352829
chr6	63806147	63806785
chr6	74598677	74599093
chr6	93679008	93679407
chr6	106119563	106119999
chr6	117548762	117549148
chr6	119261165	119261625
chr6	131951308	131951683
chr6	142323396	142323794
chr6	142375215	142375728
chr6	157763357	157763854
chr6	169800555	169800977
chr7	7177074	7177459
chr7	8594150	8594557
chr7	10940209	10940609
chr7	13920107	13920563
chr7	16753873	16754173
chr7	16847268	16847942
chr7	17206310	17206731
chr7	19958348	19958767
chr7	19970126	19970508
chr7	20217496	20217987
chr7	20219742	20220266
chr7	20959246	20959730
chr7	21366128	21366614
chr7	22786370	22786792
chr7	36272674	36273394
chr7	36911727	36912331
chr7	36945986	36946646
chr7	37031906	37032285
chr7	41247432	41247930
chr7	44473345	44473768
chr7	46512862	46513548
chr7	46545789	46546219
chr7	46569046	46569494
chr7	47578520	47578933
chr7	47763426	47763939
chr7	47846117	47846517
chr7	48365127	48365478
chr7	50450205	50450505
chr7	50531299	50531711
chr7	50822125	50822527
chr7	50838146	50838446
chr7	51606679	51607143
chr7	54831163	54831553
chr7	54864613	54865154
chr7	54995895	54996392
chr7	55699112	55699482
chr7	65475775	65476123
chr7	67129150	67129600
chr7	72682681	72683095
chr7	72683953	72684353
chr7	72829983	72830423
chr7	74269860	74270302
chr7	74279623	74280029
chr7	74993939	74994316
chr7	82699704	82700171
chr7	84060664	84061097
chr7	84177963	84178324
chr7	88226944	88227454
chr7	88391240	88391630
chr7	90706298	90706865
chr7	93203085	93203871
chr7	93205654	93206036
chr7	94056791	94057221
chr7	94183268	94183823
chr7	98560573	98561007
chr7	100049792	100050092
chr7	100100400	100100979
chr7	100247359	100247729
chr7	101162840	101163170
chr7	108095063	108095562
chr7	108351660	108352090
chr7	112080344	112080833
chr7	119545002	119545510
chr7	121544748	121545179
chr7	130356276	130356706
chr7	130373308	130373699
chr7	130373808	130374274
chr7	134419079	134419479
chr7	142807871	142808354
chr7	142813203	142813723
chr7	146655890	146656332
chr7	146683412	146683812
chr7	147279604	147280349
chr7	155951356	155951904
chr7	158649253	158649664
chr8	2166095	2166395
chr8	8288282	8288869
chr8	27603222	27603592
chr8	29756772	29757213
chr8	31728914	31729335
chr8	35377356	35377773
chr8	35487059	35487410
chr8	37302636	37303054
chr8	37472549	37473011
chr8	37516455	37517057
chr8	38527963	38528380
chr8	41151568	41151959
chr8	48864898	48865341
chr8	52466959	52467363
chr8	53732383	53732753
chr8	53944977	53945370
chr8	57225398	57225829
chr8	59030538	59030920
chr8	59718206	59718612
chr8	60286010	60286346
chr8	61767164	61767554
chr8	72107378	72107778
chr8	73358460	73358796
chr8	81001795	81002326
chr8	81050607	81051010
chr8	89611769	89612192
chr8	99498694	99499158
chr8	100213336	100213736
chr8	101027387	101027809
chr8	101098456	101098939
chr8	101287991	101288552
chr8	101949731	101950344
chr8	102806675	102807102
chr8	112616494	112617001
chr8	119871145	119871829
chr8	121154420	121154790
chr8	121724362	121724875
chr8	121743003	121743516
chr8	121811830	121812237
chr8	123396445	123396947
chr8	123538470	123538865
chr8	123733414	123733781
chr8	123957615	123958022
chr8	124262763	124263294
chr8	126117939	126118275
chr8	127215172	127215748
chr8	128153024	128153427
chr8	128176633	128177278
chr8	128554843	128555340
chr8	130760136	130760756
chr8	131177317	131177631
chr8	132712139	132712439
chr8	133112098	133112484
chr8	133182474	133183012
chr8	133794603	133795111
chr8	134173376	134173676
chr8	141153999	141154627
chr8	142031408	142031828
chr8	143936520	143936890
chr9	35518082	35518779
chr9	36319809	36320209
chr9	36765356	36765769
chr9	78866706	78867076
chr9	81028530	81028930
chr9	81431556	81432233
chr9	81535584	81535996
chr9	82810845	82811269
chr9	82935006	82935388
chr9	89357271	89357607
chr9	96339658	96340070
chr9	96420467	96420966
chr9	97404671	97405155
chr9	102841378	102841756
chr9	107243750	107244166
chr9	111349751	111350121
chr9	111728628	111729022
chr9	114894769	114895195
chr9	119088185	119088686
chr9	128635362	128635889
chr9	129334025	129334605
chr9	136695988	136696288
chr9	137612168	137612647
chr10	984303	984730
chr10	2111870	2112495
chr10	8366328	8366761
chr10	15548488	15548824
chr10	21336906	21337276
chr10	28939863	28940354
chr10	29658927	29659349
chr10	31134668	31135223
chr10	34528218	34528588
chr10	44236772	44237172
chr10	52319072	52319442
chr10	59971878	59972314
chr10	61837209	61837579
chr10	65275313	65275624
chr10	72098576	72099043
chr10	73906665	73907071
chr10	78458962	78459479
chr10	79157511	79158132
chr10	85642397	85642808
chr10	88689878	88690278
chr10	90418796	90419680
chr10	90921165	90921737
chr10	96670880	96671443
chr10	96673610	96674084
chr10	97687248	97687732
chr10	99395906	99396478
chr10	101060576	101061411
chr10	106558382	106558739
chr10	113087379	113087765
chr10	119253600	119254182
chr10	120851042	120851633
chr10	121324743	121325245
chr10	122051639	122052039
chr10	125263627	125264054
chr10	125879215	125879865
chr10	126059478	126059878
chr10	126066550	126066977
chr10	132685365	132685772
chr11	1682196	1682798
chr11	1834123	1834602
chr11	9364189	9364798
chr11	9759658	9760159
chr11	10050541	10050942
chr11	10659620	10660070
chr11	12043973	12044346
chr11	16154707	16155099
chr11	26028542	26028956
chr11	27209530	27209932
chr11	28505244	28505696
chr11	28836212	28836656
chr11	34668188	34668599
chr11	34905607	34905995
chr11	35662987	35663287
chr11	39741083	39741466
chr11	40329201	40329624
chr11	45239322	45239622
chr11	46554173	46554580
chr11	47177054	47177354
chr11	47234301	47234779
chr11	47407778	47408078
chr11	47408144	47408651
chr11	47766862	47767365
chr11	48055774	48056144
chr11	49389188	49389594
chr11	57778470	57778875
chr11	60370793	60371356
chr11	62545548	62546142
chr11	62664679	62665023
chr11	62805197	62805796
chr11	63985818	63986118
chr11	64285005	64285582
chr11	64854914	64855413
chr11	65095809	65096568
chr11	65919181	65919605
chr11	66982047	66982383
chr11	67563607	67564018
chr11	68013216	68013616
chr11	68380130	68380656
chr11	68845419	68845719
chr11	69122738	69123067
chr11	69131538	69131938
chr11	69497200	69497600
chr11	71299290	71299736
chr11	71945271	71945660
chr11	72434134	72434434
chr11	73309061	73309413
chr11	74512991	74513291
chr11	74818043	74818343
chr11	75422229	75422769
chr11	76030288	76030698
chr11	77045924	77046396
chr11	78715429	78716222
chr11	78946923	78947310
chr11	86041865	86042265
chr11	86484220	86484836
chr11	86524126	86524531
chr11	86592831	86593388
chr11	89583537	89583966
chr11	94737217	94737657
chr11	94828112	94828527
chr11	100930202	100930632
chr11	102011118	102011467
chr11	105047219	105047597
chr11	106466786	106467232
chr11	106494931	106495363
chr11	108609774	108610074
chr11	109728024	109728477
chr11	113384566	113385014
chr11	114294986	114295434
chr11	117717844	117718208
chr11	118314974	118315408
chr11	118436034	118436590
chr11	121476324	121476771
chr11	122595834	122596134
chr11	122642342	122642941
chr11	127454760	127455209
chr11	128207834	128208423
chr11	128210464	128211034
chr11	128334279	128334659
chr11	129315742	129316545
chr11	129440049	129440440
chr11	129861669	129862188
chr11	130772568	130773156
chr11	131000292	131000971
chr11	131039613	131039983
chr11	131099083	131099453
chr11	131800867	131801167
chr11	132911104	132911673
chr11	133723099	133723752
chr12	632102	632625
chr12	754085	754385
chr12	1837820	1838244
chr12	2244109	2244605
chr12	4031277	4031683
chr12	7450724	7451062
chr12	10385204	10385601
chr12	12266974	12267455
chr12	17929040	17929410
chr12	19966907	19967332
chr12	23419933	23420233
chr12	24233744	24234044
chr12	24271420	24271720
chr12	24647274	24647574
chr12	24678734	24679094
chr12	24696368	24696668
chr12	24740222	24740522
chr12	24832028	24832530
chr12	24912096	24912396
chr12	24940663	24941128
chr12	24964266	24964566
chr12	25025938	25026238
chr12	25054258	25054558
chr12	25089268	25089661
chr12	25096024	25096324
chr12	25096572	25096872
chr12	25155764	25156553
chr12	25276632	25277053
chr12	25285985	25286285
chr12	25330622	25330922
chr12	25333045	25333345
chr12	25343400	25343700
chr12	25347168	25347468
chr12	25364662	25364962
chr12	26769135	26769544
chr12	27606327	27606627
chr12	27619289	27619716
chr12	27727329	27727629
chr12	28035553	28035889
chr12	29051322	29051622
chr12	29721246	29721546
chr12	30603852	30604152
chr12	30754537	30755337
chr12	30883303	30883906
chr12	31590105	31590405
chr12	31749234	31749677
chr12	31785222	31785522
chr12	31850301	31850601
chr12	32187039	32187529
chr12	32399488	32400302
chr12	32435955	32436325
chr12	32437014	32437350
chr12	32444582	32445293
chr12	32640988	32641288
chr12	32780435	32780735
chr12	38316496	38316888
chr12	38892055	38892489
chr12	45615213	45615716
chr12	46492548	46492924
chr12	46493847	46494247
chr12	51391803	51392103
chr12	52147317	52147707
chr12	52814467	52814900
chr12	52927237	52927811
chr12	52969786	52970422
chr12	53370705	53371650
chr12	54441952	54442252
chr12	56298953	56299253
chr12	57846865	57847254
chr12	58310701	58311276
chr12	58425406	58425978
chr12	58536409	58536709
chr12	58537350	58537720
chr12	58877246	58877576
chr12	60266447	60266923
chr12	62602871	62603317
chr12	63862165	63862592
chr12	64080562	64080962
chr12	64221939	64222367
chr12	65631590	65632069
chr12	65695024	65695394
chr12	65779078	65779452
chr12	65930119	65930514
chr12	67428462	67428862
chr12	67705883	67706278
chr12	67714676	67715117
chr12	70645861	70646287
chr12	72479293	72479593
chr12	79424195	79424886
chr12	79547262	79548415
chr12	85469483	85469945
chr12	89352490	89353247
chr12	89370906	89371325
chr12	89817459	89818029
chr12	90859579	90859956
chr12	91926864	91927442
chr12	92593826	92594271
chr12	93135298	93135729
chr12	93526780	93527176
chr12	93785221	93785797
chr12	94699710	94700075
chr12	94704461	94705333
chr12	95103173	95103626
chr12	96048356	96048774
chr12	97568596	97569018
chr12	101052045	101052603
chr12	103246394	103246794
chr12	103373100	103373540
chr12	103560563	103561003
chr12	105860528	105861081
chr12	108731323	108731852
chr12	108921228	108921528
chr12	110039049	110039428
chr12	110269558	110269968
chr12	111841798	111842282
chr12	113241598	113241998
chr12	117142987	117143400
chr12	117687040	117687490
chr12	118052437	118052837
chr12	119716555	119716933
chr12	120086867	120087267
chr12	120228901	120229487
chr12	120230523	120230936
chr12	120291803	120292103
chr12	121710058	121710437
chr12	122112114	122112712
chr12	122679124	122679524
chr12	124609076	124609502
chr12	124683136	124683564
chr12	124914481	124915162
chr12	130043629	130044135
chr12	131737167	131737768
chr13	19794539	19794994
chr13	21061413	21061778
chr13	23859457	23859857
chr13	34124832	34125401
chr13	40504074	40504456
chr13	40540404	40540774
chr13	42525169	42525539
chr13	59533561	59533967
chr13	67119530	67119930
chr13	75705377	75705747
chr13	79724280	79724952
chr13	80882154	80882586
chr13	93559665	93560241
chr13	95087730	95088384
chr13	101875999	101876372
chr14	20613291	20614050
chr14	22296632	22297116
chr14	22333774	22334368
chr14	22614080	22614641
chr14	22977583	22978266
chr14	22980641	22981130
chr14	29216586	29216886
chr14	29584919	29585482
chr14	29896250	29896921
chr14	33118713	33119044
chr14	37546825	37547509
chr14	49853747	49854154
chr14	51534544	51534923
chr14	52457889	52458460
chr14	53542649	53543019
chr14	53924767	53925185
chr14	55103217	55103587
chr14	60760636	60761039
chr14	61103779	61104149
chr14	62692133	62692590
chr14	62800568	62801007
chr14	65226991	65227310
chr14	65242715	65243115
chr14	67311816	67312302
chr14	68140217	68140660
chr14	69981687	69981987
chr14	70642022	70642322
chr14	73796003	73796382
chr14	74945661	74946061
chr14	75711646	75712038
chr14	75811854	75812258
chr14	77034138	77034675
chr14	77562670	77563077
chr14	78848224	78848612
chr14	81436675	81436975
chr14	82488434	82488810
chr14	82527988	82528479
chr14	87430031	87430432
chr14	87491828	87492303
chr14	88554891	88555302
chr14	92471899	92472271
chr14	94600685	94601086
chr14	95265380	95265962
chr14	96167467	96167844
chr14	100285378	100286032
chr14	100504433	100504777
chr14	103109714	103110086
chr14	104116845	104117215
chr14	105024775	105025297
chr15	36506745	36507115
chr15	39128176	39128757
chr15	53072074	53072448
chr15	53455163	53455615
chr15	59553775	59554778
chr15	59587047	59587455
chr15	59953581	59954004
chr15	60392947	60393315
chr15	61750424	61750997
chr15	62812190	62812647
chr15	64355068	64355368
chr15	64460272	64460732
chr15	66774355	66774728
chr15	66803175	66803560
chr15	66931648	66932474
chr15	67008113	67008413
chr15	67150004	67150889
chr15	67884574	67885190
chr15	68277479	68278092
chr15	69467698	69468123
chr15	69468603	69469269
chr15	69557340	69557910
chr15	69561161	69561652
chr15	69594312	69594964
chr15	70398348	70398680
chr15	70494873	70495259
chr15	70507789	70508394
chr15	70508645	70509038
chr15	70584689	70585127
chr15	70617101	70617498
chr15	70833797	70834195
chr15	74396925	74397363
chr15	76100651	76100951
chr15	76533380	76533781
chr15	76867067	76867367
chr15	81736314	81736614
chr15	82263363	82263952
chr15	84929966	84930378
chr15	85047197	85047749
chr15	86327377	86327820
chr15	87498528	87498922
chr15	87527401	87527821
chr15	87556443	87556991
chr15	92617531	92618176
chr15	95558101	95558509
chr15	95559841	95560218
chr15	97691872	97692413
chr15	98727581	98727985
chr15	98843839	98844265
chr15	98896876	98897217
chr15	99016697	99016997
chr15	99454995	99455395
chr15	99537132	99537432
chr15	99561474	99561774
chr15	100400813	100401113
chr15	100713449	100713832
chr15	100714977	100715467
chr15	100715731	100716076
chr15	100721789	100722558
chr15	101512103	101512403
chr16	138961	139476
chr16	229381	229681
chr16	690247	690731
chr16	1689166	1689522
chr16	1870718	1871144
chr16	1965132	1965432
chr16	2035651	2036056
chr16	2251315	2251999
chr16	2799929	2800328
chr16	2857937	2858922
chr16	3009809	3010228
chr16	3019966	3021385
chr16	3022292	3022670
chr16	4290056	4290747
chr16	4299014	4299580
chr16	4944513	4945206
chr16	14364456	14365103
chr16	19107739	19108135
chr16	22297014	22297537
chr16	27364547	27364976
chr16	48613589	48614007
chr16	52813192	52813608
chr16	53511293	53511711
chr16	57816438	57816819
chr16	66608563	66609033
chr16	67968437	67968837
chr16	68237546	68237908
chr16	68707607	68708008
chr16	68921617	68922042
chr16	70152586	70153002
chr16	72924942	72925268
chr16	73053402	73053880
chr16	73070524	73070954
chr16	75245136	75245601
chr16	77353531	77353931
chr16	79758890	79759374
chr16	81144170	81144548
chr16	81181262	81181825
chr16	84096606	84097000
chr16	84994722	84995206
chr16	85514920	85515451
chr16	87870553	87871025
chr16	87945786	87946123
chr17	1488022	1488409
chr17	2954971	2955566
chr17	2960161	2960622
chr17	3667914	3668353
chr17	7351621	7352222
chr17	8118336	8118759
chr17	17446224	17446658
chr17	18988526	18988916
chr17	26881225	26881525
chr17	29726614	29727040
chr17	32936937	32937337
chr17	40551865	40552300
chr17	40956791	40957161
chr17	40958075	40958458
chr17	41521870	41522319
chr17	41801165	41801816
chr17	45371671	45372155
chr17	48244243	48244631
chr17	59154974	59155390
chr17	61568586	61568956
chr17	66952064	66952525
chr17	72716103	72716468
chr17	78421474	78421890
chr17	81393802	81394219
chr18	267896	268583
chr18	985131	985467
chr18	986543	986950
chr18	3247367	3248029
chr18	3261675	3262068
chr18	5237622	5238191
chr18	5746857	5747341
chr18	6370885	6371326
chr18	9736959	9737904
chr18	9814283	9814746
chr18	12640443	12640853
chr18	23106504	23107335
chr18	23452635	23453005
chr18	33756129	33756702
chr18	34121108	34121526
chr18	35458859	35459437
chr18	35635235	35635607
chr18	48942525	48942950
chr18	52312344	52312747
chr18	52936948	52937367
chr18	54388749	54389146
chr18	54776271	54776641
chr18	58552176	58552552
chr18	58785286	58785920
chr18	58789167	58789587
chr18	60232586	60233144
chr18	67600124	67600504
chr19	290351	290858
chr19	752635	753022
chr19	955036	955428
chr19	956463	957095
chr19	1102437	1103006
chr19	1253017	1253875
chr19	1262387	1263171
chr19	1383293	1384049
chr19	2462927	2463611
chr19	2491388	2491940
chr19	2540622	2541235
chr19	4374563	4375561
chr19	4575323	4575829
chr19	6765890	6766507
chr19	10008814	10009450
chr19	10027556	10028040
chr19	11142561	11143134
chr19	11317671	11318144
chr19	12783776	12784377
chr19	12793611	12794171
chr19	13851145	13851540
chr19	17836013	17836313
chr19	17915965	17916408
chr19	18698785	18699185
chr19	18798290	18798590
chr19	18831953	18832253
chr19	19900140	19900440
chr19	20453131	20453431
chr19	23991137	23991599
chr19	24138902	24139202
chr19	32373709	32374129
chr19	37932175	37932748
chr19	38061355	38061738
chr19	41225848	41226545
chr19	41774515	41774975
chr19	45405535	45406021
chr19	45455733	45456132
chr19	46600761	46601446
chr19	49640598	49641044
chr19	50134186	50134486
chr19	52942920	52943298
chr19	54266045	54266469
chr20	3222675	3223577
chr20	5181507	5182276
chr20	5514161	5514645
chr20	5844205	5844723
chr20	6489299	6489914
chr20	8156587	8157221
chr20	10218404	10218837
chr20	10352424	10352731
chr20	10492169	10492469
chr20	10761699	10762174
chr20	10922953	10923391
chr20	11207700	11208047
chr20	11267283	11267928
chr20	11753521	11753921
chr20	11901113	11901537
chr20	11982580	11982944
chr20	13262730	13263306
chr20	14406433	14406917
chr20	15396269	15396569
chr20	16099622	16099922
chr20	17927840	17929271
chr20	18587808	18588654
chr20	20010375	20010987
chr20	20216025	20216425
chr20	22413645	22414676
chr20	22449466	22449973
chr20	22452393	22453063
chr20	22512318	22512802
chr20	22523696	22524661
chr20	22575410	22575853
chr20	25407399	25407883
chr20	31608442	31609040
chr20	31704438	31704979
chr20	31719831	31720535
chr20	31967802	31968823
chr20	32330237	32330808
chr20	33175166	33175507
chr20	33178609	33179120
chr20	33778589	33778959
chr20	34362763	34363830
chr20	34525744	34526410
chr20	34793310	34793610
chr20	34991107	34991407
chr20	36573159	36573583
chr20	37542208	37543280
chr20	37990466	37991174
chr20	41003170	41003969
chr20	41078329	41078729
chr20	44204952	44205473
chr20	44370540	44371237
chr20	44692908	44693374
chr20	45812593	45812893
chr20	45927712	45928012
chr20	45934459	45935527
chr20	47009117	47009483
chr20	47317131	47317655
chr20	47809740	47810040
chr20	50422334	50423514
chr20	50624510	50625382
chr20	50645585	50645992
chr20	50670472	50670855
chr20	50790629	50791113
chr20	50794621	50795057
chr20	51665821	51666191
chr20	51667060	51667472
chr20	52018668	52018968
chr20	53074778	53075078
chr20	53081357	53081728
chr20	53331453	53332014
chr20	54067588	54068155
chr20	55514442	55514948
chr20	56788212	56788784
chr20	58650782	58651515
chr20	59031928	59032787
chr20	59831004	59831488
chr20	61186043	61186618
chr20	63248740	63249712
chr20	63434847	63435384
chr21	27532146	27532517
chr21	33947691	33948131
chr21	35217549	35218137
chr21	35953560	35954252
chr21	35974877	35975275
chr21	35987640	35987993
chr21	35995440	35995841
chr21	36509003	36509303
chr21	36909953	36910361
chr21	39313474	39314044
chr21	40507986	40508440
chr21	41583221	41583827
chr21	41678294	41678688
chr21	41958062	41958524
chr21	43333293	43333834
chr21	43343021	43343532
chr21	43586042	43586412
chr21	43728306	43729054
chr21	44869904	44870278
chr21	45012367	45012781
chr22	17633256	17633679
chr22	19479128	19479573
chr22	19881191	19881569
chr22	20203558	20203958
chr22	23218738	23219353
chr22	39174813	39175149
chr22	45679349	45679761
chr22	46773862	46774297
chr22	50282475	50282864
chr22	50293351	50294196
chrX	2491605	2492046
chrX	9165926	9166226
chrX	11968514	11968914
chrX	12988856	12989259
chrX	13398434	13398874
chrX	13652354	13652654
chrX	20516180	20516590
chrX	21166605	21166995
chrX	21509976	21510376
chrX	37993185	37993564
chrX	45479840	45480451
chrX	45507013	45507413
chrX	88604467	88605178
chrX	122866563	122866863
chrX	150848881	150849451

## Sheet: YAP peaks - Active YAP H727
Supplementary Table 1. YAP and TEAD DNA-binding sites from ChIP-seq. DNA-binding sites were detected using the ENCODE Transcription Factor ChIP-seq pipeline. Each control or experimental condition represents ChIP-sequencing performed in duplicate.
chromosome	start	end
chr1	1024625	1025221
chr1	5404480	5404790
chr1	8189981	8190351
chr1	8626414	8626829
chr1	11262211	11263058
chr1	11806194	11806474
chr1	11859579	11859949
chr1	15090429	15090772
chr1	15139822	15140449
chr1	15284571	15285374
chr1	15430842	15431122
chr1	15526032	15527143
chr1	15603078	15603358
chr1	15618356	15618636
chr1	15680944	15681224
chr1	15712222	15712502
chr1	15741476	15741756
chr1	15787990	15788506
chr1	16082407	16082687
chr1	16206886	16207735
chr1	16725691	16725971
chr1	16960842	16961220
chr1	19052404	19052774
chr1	23018950	23019643
chr1	23691522	23692006
chr1	23868298	23868779
chr1	23919870	23920371
chr1	23979911	23980853
chr1	24266368	24266966
chr1	24322211	24322581
chr1	24374687	24375609
chr1	25232436	25232806
chr1	28505600	28506318
chr1	28517903	28518183
chr1	28581407	28582269
chr1	28648134	28649104
chr1	29124405	29124776
chr1	29271605	29272289
chr1	39158332	39158967
chr1	39178565	39178974
chr1	40691640	40692219
chr1	41496194	41496615
chr1	41665280	41665702
chr1	42165746	42166377
chr1	42222224	42222632
chr1	43119894	43120264
chr1	43134139	43134555
chr1	43206836	43207182
chr1	43389940	43390220
chr1	43476010	43476380
chr1	53181973	53182402
chr1	53968100	53968641
chr1	54015985	54016604
chr1	54053475	54053755
chr1	54488083	54488610
chr1	55429062	55429485
chr1	59143126	59143526
chr1	83998896	83999462
chr1	85201508	85202112
chr1	85328938	85329358
chr1	85580460	85581316
chr1	85607127	85607646
chr1	94579855	94580289
chr1	108503000	108503484
chr1	144519732	144520108
chr1	145711165	145711566
chr1	150568163	150568547
chr1	151165801	151166347
chr1	151494739	151495147
chr1	151547035	151547782
chr1	151988447	151988817
chr1	151993627	151993997
chr1	159783697	159783977
chr1	164337880	164338254
chr1	173042745	173043359
chr1	178126917	178127287
chr1	182101315	182102003
chr1	183461434	183461824
chr1	183699602	183700079
chr1	197967046	197967626
chr1	201376442	201376891
chr1	201461124	201461500
chr1	201503477	201503854
chr1	202008142	202008518
chr1	202058091	202058625
chr1	204565610	204565980
chr1	205211272	205211899
chr1	205274171	205274639
chr1	205301269	205301753
chr1	206612121	206612685
chr1	212609433	212609713
chr1	214551715	214552085
chr1	218380426	218380833
chr1	218706040	218706465
chr1	229229244	229229614
chr1	230104701	230105161
chr1	234772367	234772874
chr1	236039712	236040136
chr1	246435594	246435964
chr2	1685845	1686233
chr2	6735361	6735641
chr2	18299492	18299892
chr2	20012648	20013172
chr2	20584444	20585026
chr2	26630972	26631342
chr2	28508046	28508687
chr2	28596674	28597363
chr2	32356524	32357306
chr2	37768454	37768897
chr2	37802907	37803391
chr2	44233478	44233848
chr2	45275463	45276202
chr2	45938811	45939208
chr2	47034151	47034672
chr2	48111386	48111805
chr2	58046512	58046882
chr2	60881404	60881841
chr2	62672681	62673091
chr2	63614665	63614945
chr2	64653529	64654846
chr2	65658874	65659274
chr2	66201280	66201650
chr2	69675427	69675865
chr2	72757162	72757742
chr2	74454568	74455471
chr2	74465170	74465450
chr2	75710493	75710924
chr2	75808062	75808502
chr2	82139947	82140386
chr2	84946333	84946755
chr2	84958085	84958485
chr2	85420891	85421746
chr2	85742485	85742885
chr2	96556707	96557122
chr2	101124898	101125425
chr2	105712499	105713506
chr2	106886847	106887221
chr2	108385683	108386053
chr2	109613932	109614685
chr2	109694329	109694702
chr2	112644393	112644953
chr2	113818135	113819152
chr2	120399118	120399495
chr2	120403660	120404071
chr2	127064846	127065296
chr2	127701566	127701939
chr2	128306196	128306690
chr2	128362864	128363234
chr2	129191450	129191820
chr2	129935297	129935577
chr2	130372454	130372734
chr2	133817898	133818923
chr2	138778032	138778322
chr2	142873384	142873810
chr2	143745049	143745449
chr2	149027962	149028332
chr2	149994266	149995042
chr2	150410830	150411530
chr2	150478144	150478514
chr2	158457787	158458382
chr2	162926544	162926953
chr2	170928807	170929383
chr2	171922460	171922740
chr2	173053197	173053711
chr2	173109332	173109871
chr2	201754794	201755164
chr2	207684108	207684523
chr2	213188250	213188530
chr2	219279023	219279795
chr2	226478019	226478723
chr2	229921590	229921870
chr2	230650501	230650871
chr2	231411814	231412264
chr2	231666312	231666796
chr2	232611703	232611983
chr2	234981371	234981929
chr2	234996470	234996840
chr2	236078243	236078733
chr2	236250269	236250697
chr2	237614237	237614614
chr2	238239805	238240085
chr2	238240169	238240449
chr2	240255944	240256314
chr2	240370130	240370535
chr2	240896019	240896389
chr2	241314778	241316231
chr2	241547128	241547498
chr3	8629531	8629901
chr3	29693870	29694240
chr3	29694806	29695176
chr3	46215992	46216409
chr3	50264592	50265108
chr3	58471217	58471685
chr3	58560721	58561163
chr3	70281594	70281994
chr3	94616915	94617288
chr3	101842551	101842921
chr3	111735300	111735700
chr3	112647089	112647489
chr3	125063160	125063485
chr3	126850722	126851092
chr3	134313311	134313717
chr3	134326883	134327253
chr3	134374231	134374715
chr3	134427419	134427832
chr3	136250151	136250431
chr3	138823691	138824097
chr3	150106764	150107368
chr3	170745355	170745744
chr3	171045416	171045835
chr3	171055593	171056067
chr3	172140520	172141089
chr3	174950990	174951390
chr3	194323818	194324188
chr3	195119478	195119875
chr4	617646	618016
chr4	5038005	5038575
chr4	7805482	7805853
chr4	11635390	11635808
chr4	15003444	15003724
chr4	18882534	18882904
chr4	25234024	25234304
chr4	26252402	26252802
chr4	26319687	26319967
chr4	39043212	39043618
chr4	48954705	48955105
chr4	67014605	67014975
chr4	76590216	76590586
chr4	83207709	83208079
chr4	89129180	89129601
chr4	90174665	90175165
chr4	90727941	90728372
chr4	101953934	101954304
chr4	123478832	123479426
chr4	140635602	140636038
chr5	82011	82495
chr5	10551311	10551655
chr5	37272476	37272960
chr5	40552199	40552963
chr5	51226254	51226693
chr5	56278415	56278785
chr5	56347174	56347544
chr5	56637345	56637715
chr5	57366794	57367169
chr5	57435719	57436134
chr5	57698764	57699134
chr5	58069838	58070211
chr5	66741397	66741767
chr5	74632108	74632518
chr5	81751237	81751967
chr5	81851604	81852287
chr5	82387215	82387720
chr5	93192090	93192503
chr5	123819379	123819765
chr5	123819862	123820234
chr5	124660664	124661070
chr5	132293493	132293773
chr5	133006628	133007227
chr5	134525837	134526117
chr5	137295994	137296364
chr5	137760696	137761323
chr5	138178468	138179228
chr5	138542996	138543695
chr5	139198231	139198511
chr5	139637430	139637899
chr5	139649623	139649903
chr5	139696694	139697412
chr5	140107377	140108220
chr5	140253818	140254264
chr5	140400454	140400869
chr5	140557258	140557834
chr5	140639307	140639587
chr5	140967027	140967307
chr5	141702250	141702620
chr5	142215762	142216343
chr5	142324992	142325272
chr5	142680588	142681545
chr5	142713245	142713937
chr5	142740459	142740848
chr5	142771121	142771401
chr5	143243907	143244372
chr5	143279679	143280118
chr5	143396166	143396446
chr5	143403176	143403823
chr5	143567783	143568063
chr5	143629825	143630211
chr5	143673757	143674508
chr5	143683471	143684023
chr5	145981859	145982297
chr5	146182395	146183214
chr5	147509197	147509677
chr5	147565531	147565901
chr5	147835217	147835782
chr5	148145943	148146285
chr5	149002012	149002506
chr5	149345172	149345612
chr5	150474094	150474665
chr5	150522446	150522841
chr5	150637510	150637912
chr5	151115488	151115768
chr5	154190235	154190515
chr5	154287146	154287557
chr5	155419053	155419444
chr5	155460374	155460943
chr5	156693333	156693613
chr5	157290521	157290926
chr5	157390563	157390963
chr5	160887788	160888168
chr5	166358159	166358529
chr5	168314820	168315318
chr5	173766437	173766842
chr5	173824202	173824576
chr5	175706370	175706854
chr5	175809697	175810432
chr5	177086779	177087473
chr5	181222309	181222793
chr5	181243647	181244285
chr6	6687276	6687646
chr6	8085004	8085493
chr6	10451866	10452239
chr6	12592602	12592972
chr6	24313439	24313809
chr6	26054895	26055274
chr6	26388002	26388432
chr6	30695339	30695773
chr6	30914115	30914485
chr6	33781411	33781784
chr6	37353991	37354271
chr6	42222434	42222887
chr6	43804453	43804933
chr6	44002137	44002507
chr6	44313267	44313547
chr6	45445721	45446405
chr6	46062134	46062534
chr6	73580344	73580772
chr6	87444395	87444765
chr6	106119563	106119999
chr6	106820351	106820727
chr6	131951308	131951683
chr6	133631389	133631873
chr6	137697501	137697920
chr6	139587477	139587899
chr6	139708906	139709276
chr6	142375215	142375728
chr6	143745415	143745859
chr6	149855008	149855416
chr7	5591520	5591890
chr7	17130279	17130763
chr7	17206310	17206731
chr7	17542598	17543282
chr7	19970126	19970508
chr7	23465214	23465792
chr7	36128390	36128766
chr7	36161996	36162396
chr7	36949636	36950206
chr7	37031906	37032285
chr7	39733915	39734412
chr7	45691173	45691617
chr7	46145447	46145727
chr7	46468799	46469079
chr7	46485417	46485986
chr7	47575936	47576820
chr7	47604949	47605286
chr7	47623268	47623671
chr7	47763426	47763939
chr7	51045699	51046095
chr7	51315349	51315783
chr7	54831163	54831553
chr7	54967360	54967760
chr7	55132774	55133345
chr7	64665930	64666210
chr7	65745633	65746058
chr7	66844631	66845173
chr7	66996195	66996965
chr7	72682681	72683095
chr7	72683953	72684353
chr7	72828916	72829491
chr7	72924759	72925039
chr7	73521925	73522810
chr7	73564237	73564729
chr7	73578389	73578669
chr7	73742824	73743510
chr7	73830723	73831167
chr7	73855762	73856042
chr7	75914835	75915360
chr7	75956070	75956440
chr7	76047759	76048607
chr7	76108326	76108873
chr7	76314149	76314679
chr7	76423317	76423717
chr7	77695935	77696414
chr7	79283240	79283556
chr7	80210384	80210828
chr7	82745112	82745522
chr7	83524296	83524666
chr7	84025254	84025624
chr7	84529442	84530011
chr7	87152115	87152711
chr7	88226944	88227454
chr7	88291463	88292167
chr7	91264219	91264953
chr7	92057209	92057685
chr7	94129635	94130139
chr7	94183268	94183823
chr7	94580580	94581265
chr7	96321645	96321925
chr7	98679739	98680128
chr7	100081770	100082149
chr7	100100400	100100979
chr7	100539164	100539444
chr7	100705524	100705951
chr7	100942378	100942752
chr7	102395823	102396432
chr7	103149101	103149381
chr7	106718286	106718566
chr7	110386869	110387271
chr7	111424769	111425139
chr7	111560807	111561203
chr7	112420273	112420677
chr7	116354906	116355186
chr7	116671973	116672253
chr7	117004870	117005297
chr7	120857811	120858563
chr7	121544748	121545179
chr7	129224591	129224871
chr7	129958656	129959026
chr7	130356276	130356706
chr7	130887187	130887587
chr7	131088216	131088655
chr7	131538358	131538769
chr7	138890970	138891370
chr7	142813203	142813723
chr7	147412815	147413095
chr7	151632380	151632660
chr7	151687624	151688024
chr7	152464259	152464539
chr7	152588351	152588721
chr7	155951356	155951904
chr8	8296049	8296544
chr8	8461291	8461739
chr8	9303140	9303510
chr8	17801237	17801637
chr8	18720078	18720489
chr8	19291602	19291927
chr8	20441413	20441796
chr8	20832520	20832890
chr8	22367397	22367677
chr8	22597483	22597763
chr8	23452545	23452990
chr8	25195386	25195786
chr8	29555374	29555925
chr8	30082887	30083257
chr8	40524212	40524758
chr8	41073116	41073486
chr8	42492346	42492767
chr8	47737931	47738211
chr8	48637206	48637633
chr8	48921577	48921857
chr8	50139625	50139995
chr8	52466959	52467363
chr8	53944977	53945370
chr8	54022088	54022797
chr8	61767164	61767554
chr8	70610352	70610877
chr8	73293878	73294158
chr8	81050607	81051010
chr8	89902278	89902558
chr8	89984088	89984702
chr8	93880235	93880635
chr8	93917274	93917554
chr8	94896420	94896899
chr8	95133595	95134049
chr8	100415263	100415637
chr8	100721984	100722811
chr8	100900405	100900877
chr8	101098456	101098939
chr8	101287991	101288552
chr8	101437092	101437492
chr8	101454901	101455271
chr8	101492235	101492800
chr8	102023712	102024283
chr8	102655649	102655929
chr8	102806675	102807102
chr8	102810398	102810997
chr8	102864552	102864832
chr8	102906310	102906621
chr8	118209001	118209371
chr8	118332748	118333182
chr8	121164043	121164644
chr8	121743003	121743516
chr8	123396445	123396947
chr8	124372389	124373022
chr8	124474575	124475460
chr8	125637441	125637811
chr8	125648206	125649077
chr8	126066651	126066931
chr8	126375279	126375719
chr8	126556275	126557327
chr8	126557791	126558542
chr8	126998673	126999043
chr8	127215172	127215748
chr8	127737594	127738223
chr8	127919099	127919499
chr8	128035098	128035686
chr8	128153024	128153427
chr8	128176633	128177278
chr8	128314560	128314970
chr8	130016410	130016690
chr8	130262606	130263107
chr8	130483250	130483714
chr8	130497708	130498126
chr8	130499133	130499503
chr8	131032401	131032779
chr8	133112098	133112484
chr8	133341450	133341820
chr8	134858581	134858984
chr8	141153999	141154627
chr8	142726326	142726606
chr8	143431076	143431532
chr8	143597225	143597877
chr8	143815671	143816216
chr8	143940136	143940775
chr8	144103523	144104007
chr8	144104387	144105087
chr8	144373571	144374303
chr9	34989346	34989761
chr9	35518082	35518779
chr9	38047758	38048289
chr9	40991731	40992302
chr9	68500688	68501116
chr9	78866706	78867076
chr9	94921028	94921398
chr9	94922264	94922634
chr9	96420467	96420966
chr9	97714408	97714822
chr9	98791125	98791529
chr9	105911540	105911953
chr9	106799147	106799631
chr9	112041618	112042204
chr9	118643138	118643508
chr9	120730550	120730941
chr9	126373392	126373762
chr9	128098667	128099088
chr9	128191374	128191920
chr9	128635362	128635889
chr9	128875741	128876111
chr9	136572092	136572462
chr10	2111870	2112495
chr10	11875762	11876132
chr10	15200724	15201094
chr10	17673694	17674104
chr10	19021237	19021607
chr10	21174066	21174346
chr10	21292704	21293115
chr10	24762957	24763327
chr10	28532705	28533282
chr10	33237893	33238293
chr10	34528218	34528588
chr10	46396631	46397031
chr10	50605187	50605647
chr10	52883949	52884360
chr10	58468507	58468991
chr10	58856615	58857325
chr10	59971878	59972314
chr10	63629249	63630286
chr10	72688147	72688522
chr10	74056015	74056434
chr10	76583601	76584001
chr10	79157511	79158132
chr10	84632826	84633280
chr10	85686198	85686572
chr10	90931178	90931739
chr10	93288937	93289380
chr10	95675737	95676107
chr10	96670880	96671443
chr10	102642998	102643278
chr10	103231210	103231582
chr10	105585768	105586092
chr10	114367280	114367722
chr10	114389413	114390137
chr10	118046669	118047069
chr10	119271302	119271773
chr10	119650929	119651547
chr10	119786146	119786881
chr10	121511974	121512344
chr10	125064723	125065106
chr10	125159000	125159280
chr10	125231479	125231879
chr10	125263627	125264054
chr10	126902118	126902488
chr10	132407742	132408758
chr10	132482020	132482420
chr10	132516977	132517690
chr10	132685365	132685772
chr11	707696	708332
chr11	844158	844528
chr11	2533702	2534105
chr11	9364189	9364798
chr11	10893780	10894150
chr11	12674250	12674624
chr11	12723717	12724150
chr11	13009748	13010299
chr11	17013522	17013802
chr11	20035491	20036053
chr11	26011444	26011814
chr11	29093428	29093798
chr11	34345101	34345471
chr11	34438687	34438967
chr11	34685284	34685713
chr11	43311916	43312196
chr11	44979846	44980304
chr11	45147147	45147612
chr11	45282094	45282513
chr11	45804983	45805263
chr11	46243058	46243527
chr11	46252542	46253030
chr11	46277884	46278164
chr11	46290661	46291031
chr11	46347746	46348026
chr11	46617772	46618052
chr11	46700292	46701258
chr11	47177054	47177354
chr11	47185888	47186168
chr11	47268794	47270086
chr11	47408144	47408651
chr11	48049896	48050348
chr11	48052240	48052640
chr11	48088125	48088765
chr11	48097108	48097506
chr11	57778470	57778875
chr11	58394281	58394658
chr11	59142545	59142971
chr11	59550352	59550843
chr11	59669190	59669470
chr11	60370793	60371356
chr11	61153307	61153914
chr11	61429615	61430294
chr11	61580736	61581016
chr11	61581220	61581752
chr11	61587413	61587879
chr11	61595089	61595369
chr11	61700119	61700399
chr11	61967462	61967837
chr11	62480615	62481047
chr11	62653317	62653597
chr11	62665473	62665753
chr11	62707520	62707800
chr11	62787228	62787799
chr11	62831503	62831783
chr11	62841307	62841905
chr11	64185906	64186347
chr11	64285005	64285582
chr11	64305838	64306367
chr11	64317592	64317872
chr11	64854914	64855413
chr11	64917671	64918041
chr11	65006848	65007262
chr11	65027363	65027643
chr11	65040875	65041155
chr11	65095809	65096568
chr11	65333543	65334221
chr11	65371090	65371472
chr11	65498796	65499196
chr11	65505749	65506029
chr11	65558421	65558821
chr11	65652852	65653132
chr11	65786547	65786938
chr11	65857484	65857891
chr11	65915683	65916090
chr11	65918660	65918940
chr11	65919181	65919605
chr11	66052039	66052840
chr11	66113100	66113505
chr11	66328308	66328703
chr11	66371358	66371862
chr11	66480330	66480610
chr11	66856710	66856990
chr11	67056615	67057068
chr11	67266775	67267165
chr11	67317459	67317943
chr11	67391882	67392162
chr11	67482611	67483448
chr11	67563607	67564018
chr11	68013216	68013616
chr11	68271952	68272395
chr11	68275714	68276084
chr11	68380130	68380656
chr11	68459983	68460389
chr11	68903715	68904146
chr11	69122738	69123067
chr11	69131538	69131938
chr11	69166781	69167061
chr11	69297300	69297803
chr11	69420495	69420895
chr11	69437034	69437455
chr11	69497200	69497600
chr11	71253325	71253786
chr11	71292992	71293372
chr11	71299290	71299736
chr11	72782403	72782683
chr11	72793654	72794251
chr11	73072767	73073195
chr11	73142347	73142998
chr11	73250349	73250629
chr11	73309061	73309413
chr11	73331281	73331651
chr11	74171153	74171523
chr11	74397890	74398170
chr11	75380593	75381027
chr11	76030288	76030698
chr11	76577282	76577661
chr11	76770776	76771146
chr11	77473739	77474019
chr11	77820561	77820841
chr11	78365295	78365731
chr11	78574351	78574631
chr11	78946923	78947310
chr11	79087182	79087552
chr11	83070314	83070714
chr11	85828122	85828501
chr11	85848005	85848375
chr11	86484220	86484836
chr11	86735723	86736379
chr11	86740607	86741219
chr11	86876681	86877064
chr11	86955949	86956229
chr11	87120959	87121551
chr11	92269033	92269422
chr11	92286680	92287050
chr11	93740965	93741245
chr11	94493533	94493903
chr11	94737217	94737657
chr11	94776459	94776829
chr11	94832647	94833225
chr11	96324910	96325310
chr11	96343239	96343519
chr11	102011118	102011467
chr11	102346926	102347333
chr11	102599807	102600396
chr11	105047219	105047597
chr11	107840665	107841098
chr11	108222406	108222686
chr11	111879013	111879293
chr11	113875522	113875892
chr11	114040733	114041241
chr11	115226599	115226969
chr11	115247453	115247823
chr11	116276544	116276824
chr11	116294662	116295145
chr11	116687402	116687772
chr11	117071429	117071859
chr11	117199045	117199432
chr11	117512536	117512971
chr11	117717844	117718208
chr11	117797140	117797420
chr11	118314974	118315408
chr11	118436034	118436590
chr11	118615344	118615624
chr11	118791700	118791980
chr11	118910405	118910741
chr11	118912202	118912834
chr11	119101793	119102405
chr11	119206051	119206331
chr11	120335958	120336472
chr11	120511103	120511383
chr11	121452112	121452521
chr11	122642342	122642941
chr11	125592014	125592598
chr11	128207834	128208423
chr11	128210464	128211034
chr11	128218946	128219346
chr11	128362142	128362422
chr11	128522259	128522856
chr11	129115618	129116067
chr11	129427382	129427752
chr11	129845950	129846230
chr11	130146288	130146749
chr11	130318349	130318719
chr11	130383556	130383940
chr11	130449031	130449311
chr11	130677528	130677808
chr11	130719517	130719887
chr11	130772568	130773156
chr11	131099083	131099453
chr11	131422532	131422812
chr11	131423697	131424067
chr11	132064958	132065328
chr11	134542376	134542656
chr11	135069854	135070224
chr12	632102	632625
chr12	1350315	1350718
chr12	2959190	2959560
chr12	3310993	3311393
chr12	4031277	4031683
chr12	6376192	6376562
chr12	7970487	7970972
chr12	10634413	10634802
chr12	10722106	10722386
chr12	10723287	10723567
chr12	12266974	12267455
chr12	12804525	12804937
chr12	12872443	12873061
chr12	18383145	18383545
chr12	19971732	19972012
chr12	24873302	24873707
chr12	24940663	24941128
chr12	25072132	25072412
chr12	25126526	25126862
chr12	25194594	25195157
chr12	25196639	25196919
chr12	25198627	25198907
chr12	25242996	25243276
chr12	25249825	25250105
chr12	25250433	25250713
chr12	25251233	25251513
chr12	25257045	25257325
chr12	25257760	25258040
chr12	25277368	25277648
chr12	25289595	25289965
chr12	25319381	25319661
chr12	25333694	25334290
chr12	26091094	26091464
chr12	26769135	26769544
chr12	26938437	26938869
chr12	27243891	27244717
chr12	27345985	27346265
chr12	27523945	27524434
chr12	27969812	27970416
chr12	28021727	28022194
chr12	30763072	30763442
chr12	30795584	30795954
chr12	31590774	31591054
chr12	31749234	31749677
chr12	32187039	32187529
chr12	32399488	32400302
chr12	32437014	32437350
chr12	32461451	32461866
chr12	32891974	32892391
chr12	34022240	34022652
chr12	42961386	42961756
chr12	44525829	44526229
chr12	46494415	46494815
chr12	51217328	51217608
chr12	51391449	51391729
chr12	52069350	52069630
chr12	52147317	52147707
chr12	52192039	52192514
chr12	52215536	52216119
chr12	52230911	52231281
chr12	52280947	52281359
chr12	52307782	52308062
chr12	52814467	52814900
chr12	52901282	52901740
chr12	52904809	52905555
chr12	52907191	52907561
chr12	52925050	52925619
chr12	52927237	52927811
chr12	52945554	52946137
chr12	53180631	53180911
chr12	53220723	53221216
chr12	53252007	53252424
chr12	53268309	53268589
chr12	53727446	53727726
chr12	53770246	53770659
chr12	53844949	53845319
chr12	53974409	53974689
chr12	53977537	53977817
chr12	54259055	54259544
chr12	54279474	54279945
chr12	54280123	54280403
chr12	54867974	54868375
chr12	55619672	55620103
chr12	56081304	56081584
chr12	56152499	56152779
chr12	56157762	56158162
chr12	56190153	56190566
chr12	56261808	56262273
chr12	56266896	56267176
chr12	56526683	56527083
chr12	57112005	57112427
chr12	57782491	57782901
chr12	57846865	57847254
chr12	57865216	57865643
chr12	58310701	58311276
chr12	58425406	58425978
chr12	58877246	58877576
chr12	59940969	59941339
chr12	60266447	60266923
chr12	62260441	62260811
chr12	63806028	63806506
chr12	63862165	63862592
chr12	63889675	63890045
chr12	63918012	63918392
chr12	63922415	63922785
chr12	64037725	64038005
chr12	64818288	64818688
chr12	65169378	65169904
chr12	65695024	65695394
chr12	65779078	65779452
chr12	65876864	65877273
chr12	65896030	65896435
chr12	66169537	66170262
chr12	67716846	67717429
chr12	68344084	68344532
chr12	68686500	68687095
chr12	69053050	69053460
chr12	69239403	69239968
chr12	71397366	71397793
chr12	71686226	71686506
chr12	71947607	71948043
chr12	75511298	75511801
chr12	76559792	76560072
chr12	76720093	76720463
chr12	79206849	79207319
chr12	79420000	79420592
chr12	79424195	79424886
chr12	79547262	79548415
chr12	79691021	79691475
chr12	79764625	79764905
chr12	79858503	79858783
chr12	82358310	82358942
chr12	85821693	85822309
chr12	87566956	87567326
chr12	89450958	89451328
chr12	89709006	89709488
chr12	92602983	92603598
chr12	93441690	93442191
chr12	93570817	93571296
chr12	94459716	94460116
chr12	95073042	95073659
chr12	95103173	95103626
chr12	95623639	95624015
chr12	97556437	97557033
chr12	97568596	97569018
chr12	97575758	97576190
chr12	98515615	98515895
chr12	98857113	98857483
chr12	102120030	102120483
chr12	102567173	102567543
chr12	103560563	103561003
chr12	103931682	103931962
chr12	103956828	103957458
chr12	104371380	104371750
chr12	104790612	104790892
chr12	105445578	105445980
chr12	105860528	105861081
chr12	106030622	106031092
chr12	106133015	106133591
chr12	106139129	106139518
chr12	107093010	107093290
chr12	107093999	107094466
chr12	107760537	107760817
chr12	108302434	108302804
chr12	108562361	108562641
chr12	108855501	108855781
chr12	108907745	108908145
chr12	109586348	109586799
chr12	109648742	109649312
chr12	110039049	110039428
chr12	110247672	110248304
chr12	110269558	110269968
chr12	110281579	110281949
chr12	112013226	112013756
chr12	112382178	112382649
chr12	112538021	112538391
chr12	113221376	113221988
chr12	114611433	114612078
chr12	116277809	116278089
chr12	116910813	116911183
chr12	116916606	116917149
chr12	117142987	117143400
chr12	118052437	118052837
chr12	118062345	118062625
chr12	119410380	119410780
chr12	119613156	119613676
chr12	120194603	120195015
chr12	120228901	120229487
chr12	120230523	120230936
chr12	120686385	120687070
chr12	120929322	120929692
chr12	120978318	120978889
chr12	121399692	121400086
chr12	121467726	121468006
chr12	121582637	121583007
chr12	121712676	121712956
chr12	121748537	121748976
chr12	121772985	121773359
chr12	121794399	121794679
chr12	121803040	121803529
chr12	122021804	122022084
chr12	122366850	122367297
chr12	122400479	122400885
chr12	122526909	122527325
chr12	122752564	122752980
chr12	123364537	123364933
chr12	123365173	123365453
chr12	123584151	123584743
chr12	124863992	124864272
chr12	124884662	124885177
chr12	124913831	124914396
chr12	125519164	125519534
chr12	131830504	131830784
chr12	131896299	131896579
chr12	132083859	132084139
chr13	21061413	21061778
chr13	40504074	40504456
chr13	47069526	47069896
chr13	51764143	51764571
chr13	79767149	79767606
chr13	108777667	108778058
chr13	110448242	110448649
chr13	110485503	110485903
chr13	113897138	113897548
chr13	114314128	114314612
chr14	20613291	20614050
chr14	20683500	20684377
chr14	21383856	21384558
chr14	22296632	22297116
chr14	22614080	22614641
chr14	22807526	22807926
chr14	22977583	22978266
chr14	22980641	22981130
chr14	22982388	22983132
chr14	23694510	23694880
chr14	24113902	24114993
chr14	35877329	35877699
chr14	37122167	37122932
chr14	49505383	49505801
chr14	49633962	49634864
chr14	49966324	49966825
chr14	49987363	49987936
chr14	51396127	51396673
chr14	51638241	51638627
chr14	53542649	53543019
chr14	53924767	53925185
chr14	54252027	54252510
chr14	54565111	54565726
chr14	54565804	54566220
chr14	55103217	55103587
chr14	55605826	55606389
chr14	56224984	56225354
chr14	60094277	60094659
chr14	61355874	61356263
chr14	61755413	61755628
chr14	63642348	63642628
chr14	64806457	64807186
chr14	65226991	65227310
chr14	65242715	65243115
chr14	65412408	65413017
chr14	67167791	67168192
chr14	67674628	67675166
chr14	67816625	67816995
chr14	68577876	68578246
chr14	68594112	68594482
chr14	68784631	68784911
chr14	68977550	68978135
chr14	69740996	69741390
chr14	74438549	74438919
chr14	74763301	74763581
chr14	75126698	75127182
chr14	75427768	75428184
chr14	75453053	75453453
chr14	75560879	75561471
chr14	75648261	75648693
chr14	75711646	75712038
chr14	75811854	75812258
chr14	76918730	76919162
chr14	77313985	77314355
chr14	77707460	77707740
chr14	85439998	85440368
chr14	86404380	86404799
chr14	87430764	87431366
chr14	87434068	87434438
chr14	90501971	90502455
chr14	90645940	90646431
chr14	92513525	92513805
chr14	95468745	95469164
chr14	99412061	99412476
chr14	99574342	99574841
chr14	99579889	99580169
chr14	100214322	100214830
chr14	103109714	103110086
chr14	103629222	103629502
chr14	103921378	103921763
chr14	104687922	104688349
chr15	25883827	25884197
chr15	29924682	29925387
chr15	31024431	31024801
chr15	37101576	37101856
chr15	39580351	39581251
chr15	44663180	44663882
chr15	47812391	47813010
chr15	59828300	59828670
chr15	61555910	61556308
chr15	62850755	62851155
chr15	63018800	63019080
chr15	63038292	63038681
chr15	63038965	63039340
chr15	63048114	63048649
chr15	64387572	64388006
chr15	64894119	64894399
chr15	65054184	65054668
chr15	65286647	65287047
chr15	65365214	65365630
chr15	65610979	65611463
chr15	66294473	66294873
chr15	66356552	66356964
chr15	66504644	66505469
chr15	66748346	66748768
chr15	66765958	66766469
chr15	66774355	66774728
chr15	66834995	66835373
chr15	66842182	66842664
chr15	66883420	66883790
chr15	66931648	66932474
chr15	67044326	67044726
chr15	67049512	67050071
chr15	67105304	67105699
chr15	67148216	67148705
chr15	67884574	67885190
chr15	68228695	68228975
chr15	68257045	68257325
chr15	69467698	69468123
chr15	69468603	69469269
chr15	69594312	69594964
chr15	70097045	70097325
chr15	70494873	70495259
chr15	70584689	70585127
chr15	70617101	70617498
chr15	70617598	70617998
chr15	70781211	70781642
chr15	70789346	70789716
chr15	70833797	70834195
chr15	71444820	71445676
chr15	72230948	72231605
chr15	72685786	72686473
chr15	73388458	73388858
chr15	74388040	74388410
chr15	74396925	74397363
chr15	74422942	74423312
chr15	74531234	74531780
chr15	75647688	75648110
chr15	78077207	78077695
chr15	78149376	78149656
chr15	78618682	78618962
chr15	78860435	78860715
chr15	79170266	79170728
chr15	80060886	80061166
chr15	80403774	80404054
chr15	80494257	80494679
chr15	80695307	80695587
chr15	82146940	82147383
chr15	84747804	84748084
chr15	84929966	84930378
chr15	84980180	84980755
chr15	87369185	87369638
chr15	87527401	87527821
chr15	88546255	88546655
chr15	89101336	89102219
chr15	89498290	89498660
chr15	89785206	89785486
chr15	89893804	89894490
chr15	89913081	89913361
chr15	90954879	90955541
chr15	91954196	91954670
chr15	92617531	92618176
chr15	92655456	92655947
chr15	92745861	92746231
chr15	92809006	92809765
chr15	95770163	95770533
chr15	98727581	98727985
chr15	98800440	98801021
chr15	98843839	98844265
chr15	99100108	99100388
chr15	99123070	99123350
chr15	99251577	99251857
chr15	99315636	99316036
chr15	99565455	99566143
chr15	100063142	100063422
chr15	100714977	100715467
chr15	100720950	100721527
chr15	100721789	100722558
chr15	101250999	101251279
chr15	101439477	101439880
chr16	72589	72876
chr16	78446	78726
chr16	154484	154764
chr16	684883	685163
chr16	690247	690731
chr16	788533	788813
chr16	807581	807861
chr16	1612387	1612667
chr16	1689166	1689522
chr16	1870718	1871144
chr16	1971704	1972544
chr16	2035651	2036056
chr16	2205770	2206050
chr16	2267816	2268200
chr16	2777223	2777985
chr16	2857937	2858922
chr16	2905081	2905595
chr16	2980102	2980796
chr16	3009809	3010228
chr16	3022292	3022670
chr16	3065063	3065504
chr16	4136232	4136716
chr16	4290056	4290747
chr16	4299014	4299580
chr16	4614202	4614482
chr16	4847063	4847670
chr16	4918707	4919107
chr16	4924899	4925437
chr16	4944513	4945206
chr16	5071730	5072302
chr16	13110010	13110696
chr16	14050735	14051116
chr16	19521871	19522330
chr16	21521517	21522001
chr16	23510219	23510499
chr16	24539297	24539577
chr16	28924589	28924869
chr16	29614888	29615258
chr16	29811326	29811696
chr16	29943917	29944534
chr16	30417309	30417589
chr16	30659074	30659354
chr16	30805224	30805504
chr16	30814223	30814784
chr16	31138890	31139226
chr16	47143304	47143674
chr16	47888109	47888558
chr16	51839979	51840404
chr16	51994526	51995010
chr16	52611914	52612316
chr16	57300394	57300878
chr16	57304035	57304589
chr16	57624261	57624641
chr16	57802114	57802978
chr16	66152892	66153262
chr16	66513081	66513494
chr16	67561957	67562558
chr16	67847813	67848093
chr16	68237546	68237908
chr16	68790182	68790584
chr16	69565374	69566544
chr16	70346603	70347092
chr16	70694025	70694466
chr16	71564502	71564782
chr16	71808793	71809259
chr16	72942059	72942664
chr16	73053402	73053880
chr16	73232319	73232848
chr16	73298561	73298961
chr16	75029871	75030242
chr16	75647288	75648000
chr16	77298584	77299041
chr16	77300267	77300656
chr16	77353531	77353931
chr16	77556206	77556583
chr16	78211893	78212280
chr16	78461658	78462034
chr16	81511283	81511699
chr16	82653942	82654312
chr16	85353841	85354211
chr16	85514920	85515451
chr16	85554825	85555105
chr16	85612126	85612547
chr16	86741426	86741831
chr16	87779049	87779555
chr16	87870553	87871025
chr16	87945786	87946123
chr16	88332013	88332495
chr16	88388300	88388700
chr16	88650808	88651088
chr16	88784433	88785048
chr16	89720775	89721161
chr16	89816798	89817078
chr16	89972563	89973079
chr16	90019187	90019467
chr17	694177	694681
chr17	951720	952163
chr17	954661	955083
chr17	1488022	1488409
chr17	1714507	1714882
chr17	1715160	1715440
chr17	1829764	1830044
chr17	2399607	2400195
chr17	2954971	2955566
chr17	2960161	2960622
chr17	3888721	3889001
chr17	6241412	6241782
chr17	8118336	8118759
chr17	8221251	8221758
chr17	9648177	9648581
chr17	15920738	15921228
chr17	17446224	17446658
chr17	18261550	18261830
chr17	18858128	18858408
chr17	18988526	18988916
chr17	19063722	19064002
chr17	28227595	28227965
chr17	28720039	28720319
chr17	28725158	28725438
chr17	28728262	28728542
chr17	29292902	29293272
chr17	29390048	29390328
chr17	30378954	30379234
chr17	30450678	30451048
chr17	30708180	30708758
chr17	31269688	31270088
chr17	40551123	40551527
chr17	40956791	40957161
chr17	40958075	40958458
chr17	41521870	41522319
chr17	41786176	41786711
chr17	41801165	41801816
chr17	44186852	44187132
chr17	44899438	44899718
chr17	45146844	45147214
chr17	45160891	45161171
chr17	45171274	45171758
chr17	45371671	45372155
chr17	46192964	46193244
chr17	46286894	46287351
chr17	47305517	47306088
chr17	47649866	47650146
chr17	47895772	47896615
chr17	48429813	48430093
chr17	48498135	48498558
chr17	49022395	49023017
chr17	49570045	49570325
chr17	49708231	49708511
chr17	55454938	55455508
chr17	59154974	59155390
chr17	75261401	75261771
chr17	75430295	75430711
chr17	76641514	76641820
chr17	77140188	77140608
chr17	78421474	78421890
chr17	81393802	81394219
chr17	83083673	83084043
chr18	267896	268583
chr18	1015184	1015598
chr18	3247367	3248029
chr18	3256682	3257052
chr18	3261675	3262068
chr18	3450101	3450478
chr18	3451451	3451731
chr18	3602852	3603348
chr18	3623822	3624215
chr18	4039400	4039804
chr18	5237622	5238191
chr18	5746857	5747341
chr18	6719415	6719785
chr18	8125089	8125459
chr18	8341668	8342129
chr18	8732592	8733052
chr18	8890877	8891356
chr18	9814283	9814746
chr18	10122051	10122331
chr18	11732910	11733190
chr18	12946637	12947067
chr18	22348560	22348995
chr18	22466021	22467019
chr18	23106504	23107335
chr18	23422811	23423281
chr18	23452635	23453005
chr18	26090380	26091032
chr18	38025438	38025808
chr18	48998125	48998526
chr18	55001680	55002050
chr18	58785286	58785920
chr18	74316560	74317098
chr19	752635	753022
chr19	782446	783095
chr19	952559	952929
chr19	955036	955428
chr19	956463	957095
chr19	1183893	1184492
chr19	1253017	1253875
chr19	1265331	1265783
chr19	1383293	1384049
chr19	1848542	1848822
chr19	1864070	1864350
chr19	2050996	2051412
chr19	2462927	2463611
chr19	2491388	2491940
chr19	2540622	2541235
chr19	3093950	3094349
chr19	3762606	3762886
chr19	3984888	3985721
chr19	4374563	4375561
chr19	4723493	4724266
chr19	4724535	4724839
chr19	5828322	5828602
chr19	6765890	6766507
chr19	7888049	7888329
chr19	8444902	8445182
chr19	8459773	8460359
chr19	9474955	9475394
chr19	9621371	9621651
chr19	9784574	9785409
chr19	9835488	9835768
chr19	10008814	10009450
chr19	10027556	10028040
chr19	10333347	10333627
chr19	10503316	10503596
chr19	10852141	10852545
chr19	10960187	10960643
chr19	11090743	11091023
chr19	11137605	11137885
chr19	11264386	11264786
chr19	11338584	11338864
chr19	12052174	12052454
chr19	12112268	12112668
chr19	12333547	12333827
chr19	12783776	12784377
chr19	12793611	12794171
chr19	12801542	12801912
chr19	12919373	12919653
chr19	13149891	13150659
chr19	13151461	13152402
chr19	13152798	13153314
chr19	13154150	13154575
chr19	13167583	13167953
chr19	13847634	13848039
chr19	13853384	13854076
chr19	13987153	13987433
chr19	14419420	14419943
chr19	14502650	14503020
chr19	14689772	14690255
chr19	15177476	15177756
chr19	15200207	15200487
chr19	15297337	15297907
chr19	15432647	15433050
chr19	15452839	15453119
chr19	16076312	16076685
chr19	16097894	16098264
chr19	16254622	16254902
chr19	16469327	16469607
chr19	16492899	16493349
chr19	16569947	16570227
chr19	16572126	16572406
chr19	16829365	16829645
chr19	17075228	17075799
chr19	17245260	17245630
chr19	17303141	17303421
chr19	17334453	17335089
chr19	17511550	17512465
chr19	17555651	17555931
chr19	17796465	17797068
chr19	17932615	17933213
chr19	18110171	18110693
chr19	18193273	18193643
chr19	18280494	18280864
chr19	18281271	18281551
chr19	18291940	18292310
chr19	18340201	18341095
chr19	18374224	18374967
chr19	18419992	18420272
chr19	18557629	18557909
chr19	18616948	18617228
chr19	18637511	18637791
chr19	18831953	18832253
chr19	18941503	18941965
chr19	19329741	19330021
chr19	19366672	19366952
chr19	19377785	19378186
chr19	19385333	19385613
chr19	19405477	19405757
chr19	19663742	19664395
chr19	20423560	20423840
chr19	21222393	21222775
chr19	21358947	21359227
chr19	29760262	29760542
chr19	32373709	32374129
chr19	33048895	33049469
chr19	33078071	33078643
chr19	34481441	34481811
chr19	36489466	36489746
chr19	37466985	37467737
chr19	38300689	38301150
chr19	38849446	38850147
chr19	40421154	40421570
chr19	41223452	41223822
chr19	41225848	41226545
chr19	42313265	42313545
chr19	45376290	45376705
chr19	45455733	45456132
chr19	45769055	45769504
chr19	46211224	46211718
chr19	46600761	46601446
chr19	46890684	46891251
chr19	47729476	47730057
chr19	48634458	48634942
chr19	49640598	49641044
chr19	49765516	49765886
chr19	53058294	53058574
chr19	53612782	53613062
chr19	53869178	53869565
chr19	55581799	55582319
chr19	57916560	57916840
chr19	58519689	58520173
chr19	58558744	58559321
chr20	289863	290313
chr20	571627	572216
chr20	1118330	1119048
chr20	1466676	1467231
chr20	2652206	2653196
chr20	3222675	3223577
chr20	3820032	3821040
chr20	3847113	3847613
chr20	3888767	3890082
chr20	4138048	4138471
chr20	4148431	4149248
chr20	5610688	5611378
chr20	5910932	5911770
chr20	6489299	6489914
chr20	6698039	6698684
chr20	6705060	6705462
chr20	10352424	10352731
chr20	10353414	10353784
chr20	10660193	10660780
chr20	10708859	10709229
chr20	10848974	10849472
chr20	10922953	10923391
chr20	11207700	11208047
chr20	11891054	11891563
chr20	11982580	11982944
chr20	14337422	14338009
chr20	14712340	14712718
chr20	15496504	15497193
chr20	16654795	16655307
chr20	17568764	17569451
chr20	17569832	17570239
chr20	18137568	18138105
chr20	18144668	18145466
chr20	19737012	19737459
chr20	19767109	19767439
chr20	20016678	20016958
chr20	21125856	21126281
chr20	22413645	22414676
chr20	22512033	22512313
chr20	22580320	22580600
chr20	22775727	22776140
chr20	22795872	22796272
chr20	23361625	23362190
chr20	23362253	23362823
chr20	23637619	23637899
chr20	25407399	25407883
chr20	25623217	25624563
chr20	25696385	25696665
chr20	25719329	25719609
chr20	26009903	26010183
chr20	31514027	31514556
chr20	31572166	31573537
chr20	31603564	31604566
chr20	31663556	31663966
chr20	31695843	31696663
chr20	31704438	31704979
chr20	31712623	31713083
chr20	31719831	31720535
chr20	31720751	31721031
chr20	31722626	31724266
chr20	31967802	31968823
chr20	32207656	32207961
chr20	32475224	32475757
chr20	33178609	33179120
chr20	33193365	33193645
chr20	33443789	33444260
chr20	33663212	33663865
chr20	33778589	33778959
chr20	33789484	33789927
chr20	33796888	33797258
chr20	33909493	33909863
chr20	34216068	34216468
chr20	34302591	34303540
chr20	34390556	34391203
chr20	34525744	34526410
chr20	35263104	35263504
chr20	35277900	35278642
chr20	35320335	35320836
chr20	35454687	35454967
chr20	35541392	35541672
chr20	35616069	35616349
chr20	35617204	35617484
chr20	35742220	35742830
chr20	35954236	35954921
chr20	36573159	36573583
chr20	36951387	36952072
chr20	37095869	37096471
chr20	37542208	37543280
chr20	38165435	38165715
chr20	38925874	38926847
chr20	41137137	41137417
chr20	41693283	41693938
chr20	43138508	43138981
chr20	44059893	44060173
chr20	44210357	44210841
chr20	44210930	44211358
chr20	44692908	44693374
chr20	44745903	44746183
chr20	44885277	44885909
chr20	45254245	45254525
chr20	45415850	45416500
chr20	45778982	45779740
chr20	45971400	45972102
chr20	46364038	46364647
chr20	46985253	46985659
chr20	47318977	47319416
chr20	47359033	47359714
chr20	47441141	47441541
chr20	47453124	47453539
chr20	48284686	48285309
chr20	49915022	49916014
chr20	49936051	49936799
chr20	50120883	50121253
chr20	50165954	50166638
chr20	50422334	50423514
chr20	50670472	50670855
chr20	50741948	50742318
chr20	50764568	50764848
chr20	50790629	50791113
chr20	51667060	51667472
chr20	54067588	54068155
chr20	57692978	57693348
chr20	57693545	57693825
chr20	57693855	57694135
chr20	57695010	57695380
chr20	57810718	57811114
chr20	58944547	58944978
chr20	59831004	59831488
chr20	61186043	61186618
chr20	62355684	62356340
chr20	62361707	62362191
chr20	62972332	62972612
chr20	63248740	63249712
chr20	63434847	63435384
chr21	14699852	14700468
chr21	34545215	34545651
chr21	35953560	35954252
chr21	37849778	37850148
chr21	38171641	38172166
chr21	38913063	38913694
chr21	39030399	39030883
chr21	41678294	41678688
chr21	41954087	41954367
chr21	42234663	42235082
chr21	42733169	42733783
chr21	43333293	43333834
chr21	43343021	43343532
chr21	45012367	45012781
chr22	18038395	18038765
chr22	19432253	19432737
chr22	19881191	19881569
chr22	20393932	20394212
chr22	20418221	20418501
chr22	20568967	20569388
chr22	21938297	21938577
chr22	23281706	23281986
chr22	23893917	23894460
chr22	23895341	23895621
chr22	30206938	30207332
chr22	35629810	35630183
chr22	37032775	37033298
chr22	37905209	37905489
chr22	39174813	39175149
chr22	39176192	39176568
chr22	40826981	40827381
chr22	41290644	41291074
chr22	49952330	49952700
chr22	50293351	50294196
chrX	4830849	4831303
chrX	9462913	9463331
chrX	10017830	10018254
chrX	10755484	10755854
chrX	11968514	11968914
chrX	12988856	12989259
chrX	13334533	13334903
chrX	13398434	13398874
chrX	20029761	20030164
chrX	21166605	21166995
chrX	24870148	24870518
chrX	38006229	38006850
chrX	39897499	39897921
chrX	40647984	40648264
chrX	41332911	41333397
chrX	43703359	43703776
chrX	46325402	46325819
chrX	46327590	46327870
chrX	46566845	46567215
chrX	48487387	48487770
chrX	56751135	56751562
chrX	88604467	88605178
chrX	112834028	112834308
chrX	120316856	120317280
chrX	123665253	123665655

## Sheet: TEAD peaks - Control H727
Supplementary Table 1. YAP and TEAD DNA-binding sites from ChIP-seq. DNA-binding sites were detected using the ENCODE Transcription Factor ChIP-seq pipeline. Each control or experimental condition represents ChIP-sequencing performed in duplicate.
chromosome	start	end
chr1	921073	921473
chr1	923744	923962
chr1	8061232	8061697
chr1	8182267	8182781
chr1	8189981	8190351
chr1	8197873	8198209
chr1	8211923	8212349
chr1	8525906	8526316
chr1	8741929	8742429
chr1	8822789	8823220
chr1	9824142	9824478
chr1	12040432	12041038
chr1	12478051	12478634
chr1	12549116	12549516
chr1	12549848	12550228
chr1	12615951	12616335
chr1	14700043	14700379
chr1	14731948	14732328
chr1	14924597	14925151
chr1	14929502	14929902
chr1	15090429	15090772
chr1	15139822	15140449
chr1	15284571	15285374
chr1	15352431	15352861
chr1	15526032	15527143
chr1	15610146	15610546
chr1	15617285	15617903
chr1	15787990	15788506
chr1	15795220	15795764
chr1	15796457	15797172
chr1	15800156	15800743
chr1	15832058	15832394
chr1	15834717	15835208
chr1	16085345	16085681
chr1	16143784	16144470
chr1	16145565	16145901
chr1	16146272	16146608
chr1	16154916	16155375
chr1	16155912	16156396
chr1	16156882	16157218
chr1	16173603	16173939
chr1	16181651	16182273
chr1	16352407	16352823
chr1	16440433	16441061
chr1	18354651	18354987
chr1	18480802	18481289
chr1	20896839	20897231
chr1	21623611	21624019
chr1	21776089	21776713
chr1	22412535	22412949
chr1	22750461	22750861
chr1	23916525	23916861
chr1	23951578	23952146
chr1	24018763	24019133
chr1	24374687	24375609
chr1	24540958	24541367
chr1	24705628	24705964
chr1	25239831	25240547
chr1	26620655	26621577
chr1	28296585	28297164
chr1	28328596	28329392
chr1	28346208	28346596
chr1	28505600	28506318
chr1	28581407	28582269
chr1	28648134	28649104
chr1	28751078	28751414
chr1	29124405	29124776
chr1	29202758	29203164
chr1	29271605	29272289
chr1	29410467	29410924
chr1	29570049	29570607
chr1	31483440	31483776
chr1	31511229	31511602
chr1	32760057	32760541
chr1	35268686	35269086
chr1	36751532	36752048
chr1	38266020	38266544
chr1	39408971	39409307
chr1	40244972	40245403
chr1	40248038	40248374
chr1	40709489	40709977
chr1	40868261	40868873
chr1	40875650	40876097
chr1	40979851	40980435
chr1	41496194	41496615
chr1	42035523	42035859
chr1	42146912	42147530
chr1	42165746	42166377
chr1	42340073	42340526
chr1	42456632	42456968
chr1	42657882	42658417
chr1	42940969	42941369
chr1	43206836	43207182
chr1	43476010	43476380
chr1	47837467	47837803
chr1	47871730	47872298
chr1	53107607	53108036
chr1	53146209	53146589
chr1	54015985	54016604
chr1	54347167	54347503
chr1	54488083	54488610
chr1	55429062	55429485
chr1	55443503	55443948
chr1	56569600	56570011
chr1	58816040	58816542
chr1	59214786	59215218
chr1	59427164	59427586
chr1	61318187	61318523
chr1	61337913	61338345
chr1	62783768	62784276
chr1	66564323	66564659
chr1	73593403	73593990
chr1	74526828	74527250
chr1	74531608	74531944
chr1	78828577	78829052
chr1	80882551	80882959
chr1	84271356	84271739
chr1	84272385	84272797
chr1	84365660	84366015
chr1	85201508	85202112
chr1	85297903	85298595
chr1	85328938	85329358
chr1	85850171	85850618
chr1	93078969	93079430
chr1	93701599	93702016
chr1	93779564	93780122
chr1	93909388	93910041
chr1	94045575	94045998
chr1	96362519	96362938
chr1	111739620	111739956
chr1	113308389	113308832
chr1	116777882	116778229
chr1	146038947	146039620
chr1	147579583	147580069
chr1	147716936	147717407
chr1	149887660	149888212
chr1	150010527	150010962
chr1	150021267	150021708
chr1	150578506	150579008
chr1	150611499	150611956
chr1	151195251	151195653
chr1	151494739	151495147
chr1	151510018	151510508
chr1	151512649	151513408
chr1	151513608	151514433
chr1	152752108	152752645
chr1	153510968	153511400
chr1	153566376	153566860
chr1	153963256	153963936
chr1	153963938	153964395
chr1	155127147	155127605
chr1	156130184	156130606
chr1	156501281	156501724
chr1	156503311	156503711
chr1	159914334	159914750
chr1	162349826	162350232
chr1	162905735	162906191
chr1	165259191	165259557
chr1	172359699	172360048
chr1	172448938	172449513
chr1	172460008	172460552
chr1	172746259	172746846
chr1	175840343	175840711
chr1	178238799	178239204
chr1	182101315	182102003
chr1	182175323	182175776
chr1	182186318	182186702
chr1	183139589	183139925
chr1	183471130	183471530
chr1	183699602	183700079
chr1	187691429	187691964
chr1	190179829	190180263
chr1	192512666	192513055
chr1	193354968	193355423
chr1	198669014	198669450
chr1	201461124	201461500
chr1	201503477	201503854
chr1	202008142	202008518
chr1	202018422	202019238
chr1	202034917	202035627
chr1	202235881	202236217
chr1	202964936	202965330
chr1	204708445	204708815
chr1	205301269	205301753
chr1	205631761	205632198
chr1	207337076	207337676
chr1	209096031	209096615
chr1	211258875	211259573
chr1	211643572	211643908
chr1	211675845	211676252
chr1	212608212	212608957
chr1	214446951	214447370
chr1	214516383	214516768
chr1	214551715	214552085
chr1	216600888	216601224
chr1	218706040	218706465
chr1	220734484	220734875
chr1	223719513	223719885
chr1	223765815	223766237
chr1	224212699	224213102
chr1	225700120	225700623
chr1	227428848	227429219
chr1	228457587	228458267
chr1	228486842	228487413
chr1	228861075	228861482
chr1	229221169	229221932
chr1	230084583	230085020
chr1	230104701	230105161
chr1	230751571	230751941
chr1	230978897	230979393
chr1	231236178	231236514
chr1	231423658	231424058
chr1	232704717	232705152
chr1	233112858	233113228
chr1	233113429	233113929
chr1	234544479	234545087
chr1	234610795	234611456
chr1	234612582	234612982
chr1	234643214	234643591
chr1	234772367	234772874
chr1	234970692	234971583
chr1	234975071	234975539
chr1	234997171	234997676
chr1	236531682	236532038
chr1	241641650	241642196
chr1	244326810	244327210
chr1	246608642	246609233
chr2	1625304	1625727
chr2	1631783	1632219
chr2	3574816	3575598
chr2	5021151	5021576
chr2	5057802	5058138
chr2	6506271	6506641
chr2	6865704	6866040
chr2	7031707	7032161
chr2	8525730	8526069
chr2	8633821	8634202
chr2	9168213	9168583
chr2	9179139	9179485
chr2	9234762	9235381
chr2	10493544	10493983
chr2	11344792	11345276
chr2	11744155	11744491
chr2	11746393	11746659
chr2	14693905	14694308
chr2	14711750	14712332
chr2	14756770	14757322
chr2	14866918	14867329
chr2	15142135	15142795
chr2	15733774	15734126
chr2	17593871	17594294
chr2	18751971	18752328
chr2	18800335	18800750
chr2	18970512	18971039
chr2	19140723	19141206
chr2	19504380	19504825
chr2	19580869	19581224
chr2	20579249	20579742
chr2	25672755	25673165
chr2	26758012	26758382
chr2	27663598	27664079
chr2	28392647	28393220
chr2	28508046	28508687
chr2	28613993	28614449
chr2	29748108	29748471
chr2	30361804	30362610
chr2	32010713	32011197
chr2	33291076	33291777
chr2	37585073	37585591
chr2	37790455	37790882
chr2	37802907	37803391
chr2	39516546	39516945
chr2	43041867	43042268
chr2	43634671	43635110
chr2	43759126	43759731
chr2	44090614	44091028
chr2	44291407	44291961
chr2	44361814	44362557
chr2	45274391	45274863
chr2	45275463	45276202
chr2	46032968	46033380
chr2	46164143	46164591
chr2	47034151	47034672
chr2	47191877	47192247
chr2	47225399	47225807
chr2	52879556	52879959
chr2	52881657	52882027
chr2	53104179	53104618
chr2	54871727	54872166
chr2	54899635	54900146
chr2	55109352	55109924
chr2	55779589	55780056
chr2	55839184	55839588
chr2	55843132	55843702
chr2	58608787	58609123
chr2	58634036	58634406
chr2	60533032	60533432
chr2	64653529	64654846
chr2	64831160	64831905
chr2	65577002	65577572
chr2	65991484	65992086
chr2	66523056	66523392
chr2	67463813	67464390
chr2	67871977	67872400
chr2	69082710	69083080
chr2	69781420	69781840
chr2	69946521	69947056
chr2	74198299	74198993
chr2	74764630	74765522
chr2	74866019	74866711
chr2	74958379	74958989
chr2	75076079	75076626
chr2	82120606	82121126
chr2	82139947	82140386
chr2	84905572	84905972
chr2	84919863	84920311
chr2	84922117	84922453
chr2	84925754	84926176
chr2	85420891	85421746
chr2	85499083	85499483
chr2	85504768	85505596
chr2	85584984	85585601
chr2	85602430	85603311
chr2	85742485	85742885
chr2	86274879	86275289
chr2	88481895	88482465
chr2	88691365	88691967
chr2	89814809	89815145
chr2	95525702	95526038
chr2	96556707	96557122
chr2	96637712	96638048
chr2	98356646	98357166
chr2	99336291	99336857
chr2	100891806	100892253
chr2	100902841	100903177
chr2	101124898	101125425
chr2	101327730	101328171
chr2	102708868	102709311
chr2	105447460	105447890
chr2	106996183	106996583
chr2	107002357	107003058
chr2	108385683	108386053
chr2	108621757	108622140
chr2	111975055	111975656
chr2	112274958	112275752
chr2	112644393	112644953
chr2	113968173	113968651
chr2	113977889	113978615
chr2	117814339	117814761
chr2	118443451	118443787
chr2	119492105	119492524
chr2	120465944	120466409
chr2	120669101	120669873
chr2	121036181	121036587
chr2	122643634	122644071
chr2	122748582	122749013
chr2	124039862	124040199
chr2	127100447	127101325
chr2	127411088	127411674
chr2	128306196	128306690
chr2	130241009	130241409
chr2	130371767	130372371
chr2	131092515	131092851
chr2	131093094	131093888
chr2	132416415	132416985
chr2	133817898	133818923
chr2	134432144	134432887
chr2	134683437	134684014
chr2	137928785	137929140
chr2	138072224	138072648
chr2	140473768	140474152
chr2	140650892	140651292
chr2	142873384	142873810
chr2	144596243	144596671
chr2	147416114	147416665
chr2	150526848	150527268
chr2	151638590	151638987
chr2	152405224	152405705
chr2	157052935	157053340
chr2	158232403	158232887
chr2	158457787	158458382
chr2	158727175	158727599
chr2	158994906	158995242
chr2	161102747	161103174
chr2	161123711	161124090
chr2	162582468	162582838
chr2	163085657	163086014
chr2	164693302	164693732
chr2	164842052	164842466
chr2	165953663	165954147
chr2	166614566	166614902
chr2	166784372	166784777
chr2	166862768	166863132
chr2	167510317	167510708
chr2	168211086	168211833
chr2	169476514	169476850
chr2	169584122	169584723
chr2	170123095	170123501
chr2	172232584	172233120
chr2	172234854	172235255
chr2	172253167	172253537
chr2	172994251	172994675
chr2	172995802	172996202
chr2	173347373	173347773
chr2	173354509	173354919
chr2	175062998	175063368
chr2	175233168	175233589
chr2	177263420	177264119
chr2	177264597	177265024
chr2	179106646	179107183
chr2	180521004	180521682
chr2	180742776	180743221
chr2	181791253	181791635
chr2	187547327	187547830
chr2	190809107	190809718
chr2	191014059	191014624
chr2	191050013	191050595
chr2	191219289	191220105
chr2	191303688	191304131
chr2	197499891	197500121
chr2	199100498	199100948
chr2	200077086	200077555
chr2	200318948	200319521
chr2	200319969	200320376
chr2	200405980	200406350
chr2	205273570	205274038
chr2	205700804	205701204
chr2	207258468	207258987
chr2	207684108	207684523
chr2	207828994	207829458
chr2	207847809	207848197
chr2	208025262	208025762
chr2	208595291	208595627
chr2	208609114	208609498
chr2	209473797	209474167
chr2	211408355	211408858
chr2	212021944	212022312
chr2	212915260	212915681
chr2	212940111	212940685
chr2	215619044	215619645
chr2	215930848	215931280
chr2	217047331	217047667
chr2	217331560	217331978
chr2	218448912	218449341
chr2	219245257	219245873
chr2	219398879	219399524
chr2	220619524	220619905
chr2	221205103	221205676
chr2	222842501	222843046
chr2	223545832	223546177
chr2	223724043	223724379
chr2	223908970	223909306
chr2	223957222	223957706
chr2	224485262	224485793
chr2	229408408	229408808
chr2	230650501	230650871
chr2	230737734	230738129
chr2	230738934	230739321
chr2	230794094	230794745
chr2	231672626	231673162
chr2	231786264	231786822
chr2	232301006	232301397
chr2	234145955	234146551
chr2	234243864	234244561
chr2	234291783	234292228
chr2	234305005	234305416
chr2	234362985	234363355
chr2	234840295	234840718
chr2	234981371	234981929
chr2	236871367	236871969
chr2	237025032	237025611
chr2	237178448	237178867
chr2	237714984	237715354
chr2	237723565	237724049
chr2	238169658	238170034
chr2	238439451	238439902
chr3	4744458	4744943
chr3	5023211	5023599
chr3	6750803	6751141
chr3	11719395	11719825
chr3	12841487	12841885
chr3	13106592	13107021
chr3	14406839	14407187
chr3	16060331	16060707
chr3	23945742	23946246
chr3	27114752	27115157
chr3	27360488	27360839
chr3	30258825	30259435
chr3	30720992	30721413
chr3	32045206	32045542
chr3	32216099	32216515
chr3	34012065	34012465
chr3	41278127	41278463
chr3	45199927	45200349
chr3	46935422	46935870
chr3	46976860	46977327
chr3	48989612	48990023
chr3	52154625	52155038
chr3	54696272	54696608
chr3	58471217	58471685
chr3	63192263	63192694
chr3	64501404	64501782
chr3	64552028	64552457
chr3	64825530	64826060
chr3	65956126	65956515
chr3	66038664	66039257
chr3	71026891	71027361
chr3	71208501	71209162
chr3	73572379	73572795
chr3	78992398	78992798
chr3	79297213	79297613
chr3	80733637	80734052
chr3	94616915	94617288
chr3	94648717	94649243
chr3	97927764	97928151
chr3	98733966	98734366
chr3	99931052	99931441
chr3	101925583	101925936
chr3	102113361	102113761
chr3	112074918	112075390
chr3	116129288	116129688
chr3	116425101	116425446
chr3	116473561	116474135
chr3	117893549	117894149
chr3	123605109	123605594
chr3	124834722	124835350
chr3	129316168	129316544
chr3	129399378	129399749
chr3	129908435	129909008
chr3	130395904	130396240
chr3	134364048	134364462
chr3	134374231	134374715
chr3	134846849	134847229
chr3	135965330	135965715
chr3	142595456	142595964
chr3	149386913	149387334
chr3	149752302	149752800
chr3	150345070	150345440
chr3	151890632	151891245
chr3	156555070	156555485
chr3	156826605	156827070
chr3	159785276	159785671
chr3	161420774	161421156
chr3	168096097	168096445
chr3	170222104	170222539
chr3	170307892	170308295
chr3	171002075	171002647
chr3	171045416	171045835
chr3	171055593	171056067
chr3	171806433	171806997
chr3	172140520	172141089
chr3	172203881	172204281
chr3	172750170	172750690
chr3	176759986	176760389
chr3	177286056	177286457
chr3	177602521	177603063
chr3	178421138	178421593
chr3	178705971	178706434
chr3	180252711	180253111
chr3	182212390	182212990
chr3	182261372	182261708
chr3	186783168	186783635
chr3	188547123	188547493
chr3	189316284	189316729
chr3	189324607	189325183
chr4	693103	693439
chr4	3671811	3672214
chr4	4418856	4419192
chr4	5134594	5134930
chr4	5365620	5366064
chr4	8315707	8316278
chr4	10006824	10007305
chr4	11011249	11011666
chr4	11614396	11614800
chr4	15303072	15303450
chr4	21205944	21206320
chr4	23818016	23818567
chr4	25064952	25065288
chr4	25068907	25069625
chr4	25312474	25312976
chr4	26821732	26822068
chr4	26857268	26857774
chr4	26860365	26861083
chr4	27126748	27127221
chr4	27276472	27276833
chr4	37951638	37951974
chr4	38133052	38133482
chr4	38666991	38667565
chr4	39036050	39036499
chr4	39527083	39527628
chr4	39539024	39539849
chr4	40191508	40191929
chr4	40475604	40476040
chr4	41319587	41319957
chr4	52407547	52407993
chr4	52659329	52659665
chr4	53188116	53188583
chr4	53455791	53456191
chr4	53781594	53782055
chr4	53801345	53801804
chr4	54082188	54082601
chr4	71608258	71608632
chr4	74202064	74202635
chr4	74624640	74625056
chr4	74654131	74654581
chr4	74661545	74662194
chr4	77921699	77922087
chr4	78661953	78662353
chr4	79848243	79848910
chr4	83255570	83255951
chr4	84418207	84418684
chr4	84582317	84582717
chr4	87025587	87026078
chr4	87304705	87305041
chr4	90174665	90175165
chr4	95304955	95305343
chr4	98572749	98573096
chr4	101256218	101256618
chr4	101356312	101356721
chr4	101365601	101366008
chr4	101914834	101915170
chr4	102620894	102621373
chr4	107279706	107280325
chr4	108650313	108650647
chr4	110534010	110534375
chr4	111847430	111847787
chr4	113959134	113959537
chr4	119659622	119659995
chr4	123478832	123479426
chr4	123545292	123545628
chr4	128601271	128601810
chr4	140037355	140037763
chr4	140154050	140154553
chr4	150119495	150119884
chr4	150664999	150665335
chr4	151099364	151099770
chr4	154617745	154618115
chr4	167196366	167196801
chr4	169251500	169251936
chr4	178462817	178463153
chr4	183098817	183099217
chr4	186685757	186686177
chr4	188986229	188986644
chr5	1555265	1555754
chr5	5340281	5340698
chr5	10555338	10555758
chr5	10981654	10983058
chr5	14035866	14036422
chr5	14038350	14038777
chr5	17305899	17306334
chr5	28864076	28864430
chr5	30607233	30607733
chr5	34191426	34191762
chr5	37717138	37718219
chr5	39712745	39713264
chr5	42950576	42950971
chr5	51226254	51226693
chr5	52491385	52491728
chr5	52491803	52492322
chr5	52710410	52710951
chr5	54807483	54807865
chr5	56123760	56124181
chr5	56638178	56638716
chr5	57435719	57436134
chr5	58069838	58070211
chr5	58085793	58086129
chr5	58127278	58127698
chr5	58440833	58441260
chr5	59661887	59662614
chr5	61301710	61302172
chr5	68528762	68529154
chr5	69521221	69521562
chr5	73371172	73371572
chr5	74632108	74632518
chr5	82387215	82387720
chr5	83563629	83564008
chr5	90293858	90294437
chr5	90309099	90309499
chr5	90899157	90899591
chr5	91332316	91332716
chr5	93078722	93079249
chr5	93192090	93192503
chr5	93606032	93606469
chr5	94021190	94021802
chr5	94362597	94362933
chr5	94385786	94386254
chr5	95862673	95863147
chr5	97183239	97183573
chr5	102807913	102808287
chr5	107519930	107520360
chr5	123809507	123809939
chr5	123819379	123819765
chr5	124661306	124661914
chr5	124742205	124742575
chr5	124764916	124765321
chr5	125137516	125137886
chr5	125175958	125176610
chr5	125317216	125317616
chr5	125402796	125403392
chr5	125408818	125409843
chr5	126594922	126595606
chr5	126776650	126777065
chr5	127885142	127885708
chr5	127934800	127935209
chr5	133735284	133735664
chr5	134511018	134511584
chr5	136058154	136058814
chr5	137192502	137192838
chr5	137306894	137307230
chr5	137589890	137590226
chr5	137760696	137761323
chr5	138754141	138754541
chr5	139293556	139294141
chr5	139294333	139294821
chr5	139561168	139562152
chr5	139651148	139651791
chr5	139651920	139652256
chr5	139655727	139656097
chr5	139686383	139686719
chr5	139696694	139697412
chr5	139708551	139708887
chr5	139765190	139765526
chr5	140107377	140108220
chr5	140244904	140245240
chr5	140319960	140320296
chr5	140718714	140719337
chr5	141222986	141223322
chr5	141524641	141525175
chr5	141618084	141618518
chr5	142108850	142109186
chr5	142472303	142472782
chr5	142649869	142650205
chr5	142680588	142681545
chr5	142740459	142740848
chr5	142896001	142896543
chr5	142922307	142922793
chr5	143243907	143244372
chr5	143245865	143246316
chr5	143404321	143404917
chr5	143594951	143596118
chr5	143629825	143630211
chr5	143646964	143647396
chr5	143659575	143659948
chr5	143673757	143674508
chr5	143679699	143680172
chr5	143680832	143681168
chr5	143683471	143684023
chr5	143698422	143698918
chr5	143846914	143847250
chr5	145981859	145982297
chr5	146451360	146451696
chr5	147565531	147565901
chr5	147567885	147568312
chr5	147835217	147835782
chr5	148011734	148012160
chr5	148145943	148146285
chr5	148147449	148148049
chr5	149227455	149227825
chr5	150522446	150522841
chr5	150542871	150543264
chr5	150637510	150637912
chr5	150778518	150779007
chr5	155315183	155315519
chr5	155460374	155460943
chr5	155628276	155628612
chr5	155631121	155631457
chr5	156391153	156391562
chr5	156584594	156585248
chr5	156742119	156742522
chr5	157290521	157290926
chr5	159464009	159464435
chr5	160260871	160261607
chr5	160315957	160316327
chr5	160887788	160888168
chr5	163846548	163846948
chr5	168314820	168315318
chr5	170571459	170572028
chr5	172564267	172564706
chr5	172659851	172660670
chr5	173766437	173766842
chr5	173824202	173824576
chr5	174065894	174066476
chr5	174147001	174147371
chr5	175706370	175706854
chr5	175809697	175810432
chr5	176822229	176822671
chr5	177599818	177600302
chr5	179818848	179819389
chr5	179820589	179821186
chr5	179914025	179914361
chr6	1609011	1609347
chr6	2246170	2246729
chr6	2434095	2434481
chr6	2476318	2476702
chr6	2764775	2765111
chr6	2841236	2841638
chr6	6758882	6759228
chr6	8085004	8085493
chr6	11207197	11207766
chr6	12009049	12009419
chr6	12010949	12011409
chr6	16205317	16205751
chr6	19465179	19465614
chr6	21003799	21004138
chr6	21022368	21023161
chr6	21949046	21949478
chr6	22148050	22148451
chr6	22248892	22249330
chr6	22448390	22448801
chr6	22764513	22764862
chr6	22954947	22955347
chr6	26026912	26027595
chr6	26031720	26032394
chr6	26054895	26055274
chr6	26103629	26104268
chr6	26122774	26123372
chr6	26156176	26156664
chr6	26188806	26189415
chr6	26285273	26285905
chr6	26295921	26296698
chr6	27020269	27020605
chr6	27823729	27824167
chr6	27831511	27831881
chr6	30075849	30076252
chr6	30744387	30744969
chr6	30769660	30770050
chr6	33781411	33781784
chr6	35259437	35260197
chr6	36874484	36875018
chr6	40997414	40997859
chr6	42226684	42227114
chr6	42316001	42316397
chr6	43668151	43668663
chr6	43698942	43699390
chr6	43704746	43705212
chr6	43927037	43927465
chr6	45445721	45446405
chr6	51679080	51679542
chr6	52352416	52352829
chr6	56399425	56400127
chr6	56683987	56684378
chr6	57047916	57048252
chr6	62721334	62721873
chr6	63806147	63806785
chr6	64301606	64301942
chr6	65760248	65760648
chr6	73580344	73580772
chr6	74534500	74534871
chr6	74598677	74599093
chr6	80404948	80405284
chr6	80638594	80639198
chr6	84976880	84977216
chr6	85361320	85361748
chr6	88823980	88824361
chr6	90219395	90219999
chr6	93679008	93679407
chr6	100491932	100492408
chr6	101083587	101083923
chr6	107607093	107607499
chr6	110180148	110180471
chr6	110509593	110510064
chr6	113690636	113691044
chr6	116070993	116071439
chr6	116072338	116072748
chr6	117414803	117415139
chr6	119261165	119261625
chr6	128520441	128521042
chr6	131938012	131938382
chr6	131951308	131951683
chr6	133609720	133610193
chr6	133631389	133631873
chr6	134105789	134106247
chr6	136889805	136890142
chr6	138231574	138231910
chr6	138468656	138469059
chr6	139764676	139765083
chr6	139881795	139882195
chr6	139925998	139926608
chr6	142323396	142323794
chr6	142375215	142375728
chr6	142885329	142885836
chr6	143450484	143450968
chr6	144330594	144330964
chr6	146980909	146981458
chr6	147081160	147081587
chr6	147135455	147135908
chr6	149855008	149855416
chr6	151044778	151045178
chr6	151059956	151060499
chr6	152458696	152459084
chr6	152746126	152746730
chr6	156437597	156437964
chr6	157531035	157531721
chr6	157763357	157763854
chr6	157981463	157981875
chr6	158040367	158040857
chr6	158518463	158518799
chr6	158853413	158853891
chr6	160810115	160810641
chr6	162099788	162100124
chr6	164109124	164109529
chr6	166006018	166006241
chr6	167342086	167342561
chr6	169800555	169800977
chr6	170297175	170297670
chr7	1537054	1537538
chr7	2670991	2671391
chr7	5549225	5549561
chr7	7099567	7099959
chr7	7114782	7115255
chr7	7177074	7177459
chr7	7566303	7566913
chr7	8594150	8594557
chr7	10940209	10940609
chr7	12706897	12707396
chr7	12801175	12801744
chr7	13724912	13725479
chr7	13839100	13839460
chr7	13920107	13920563
chr7	13949465	13949851
chr7	16847268	16847942
chr7	16926877	16927213
chr7	17130279	17130763
chr7	17206310	17206731
chr7	17600301	17600785
chr7	19958348	19958767
chr7	19970126	19970508
chr7	20217496	20217987
chr7	20241382	20241833
chr7	20330506	20330842
chr7	20625568	20625904
chr7	20959246	20959730
chr7	20998272	20998705
chr7	22350784	22351341
chr7	22359232	22359673
chr7	22378077	22378413
chr7	22433822	22434274
chr7	22442203	22442744
chr7	22786370	22786792
chr7	29190440	29190823
chr7	29376230	29376614
chr7	29987908	29988333
chr7	31408379	31408795
chr7	32043646	32044019
chr7	32045227	32045629
chr7	33669234	33669823
chr7	34748367	34748737
chr7	35555956	35556360
chr7	36272674	36273394
chr7	36911727	36912331
chr7	36945986	36946646
chr7	37031906	37032285
chr7	39016549	39017036
chr7	39084350	39084686
chr7	39565484	39565903
chr7	40986398	40986945
chr7	41107676	41108155
chr7	41148502	41148886
chr7	41247432	41247930
chr7	41372122	41372458
chr7	41573046	41573462
chr7	43926557	43926893
chr7	44409818	44410384
chr7	44473345	44473768
chr7	44986446	44987105
chr7	45978136	45978592
chr7	46545789	46546219
chr7	46569046	46569494
chr7	47482870	47483278
chr7	47575936	47576820
chr7	47578520	47578933
chr7	47734312	47734648
chr7	47763426	47763939
chr7	47786503	47787085
chr7	48365127	48365478
chr7	48390190	48390526
chr7	48390759	48391095
chr7	50531299	50531711
chr7	50583283	50583619
chr7	50821473	50821873
chr7	50822125	50822527
chr7	50826738	50827143
chr7	51045699	51046095
chr7	51265669	51266214
chr7	51376391	51376965
chr7	51606679	51607143
chr7	54864613	54865154
chr7	54995895	54996392
chr7	55031056	55031437
chr7	55065735	55066136
chr7	55365753	55366477
chr7	55694430	55695031
chr7	55699112	55699482
chr7	65475775	65476123
chr7	65761272	65761754
chr7	65798934	65799270
chr7	66592152	66592552
chr7	66782926	66783262
chr7	66996195	66996965
chr7	67129150	67129600
chr7	67302716	67303052
chr7	71577395	71577731
chr7	71604949	71605285
chr7	72683953	72684353
chr7	72829983	72830423
chr7	73557981	73558540
chr7	73742248	73742723
chr7	73742824	73743510
chr7	73830723	73831167
chr7	73851482	73851900
chr7	74269860	74270302
chr7	74279623	74280029
chr7	74993939	74994316
chr7	75675949	75676285
chr7	75914835	75915360
chr7	76108326	76108873
chr7	76178159	76178559
chr7	76291503	76291943
chr7	76314149	76314679
chr7	76396717	76397053
chr7	76728625	76728961
chr7	80210384	80210828
chr7	80278029	80278489
chr7	80335370	80335723
chr7	80361904	80362577
chr7	80876805	80877228
chr7	80921046	80921584
chr7	80942208	80942671
chr7	81155823	81156255
chr7	82049947	82050505
chr7	82158306	82158642
chr7	82594212	82594572
chr7	82699704	82700171
chr7	84056184	84056608
chr7	84060664	84061097
chr7	84177963	84178324
chr7	84529442	84530011
chr7	87152115	87152711
chr7	87465198	87465632
chr7	88219879	88220429
chr7	88226944	88227454
chr7	88391240	88391630
chr7	90706298	90706865
chr7	92057209	92057685
chr7	92752232	92752669
chr7	92831942	92832413
chr7	93203085	93203871
chr7	93205654	93206036
chr7	93209661	93210031
chr7	93212870	93213274
chr7	94056791	94057221
chr7	94129635	94130139
chr7	94183268	94183823
chr7	94508431	94508799
chr7	98560573	98561007
chr7	98617081	98617517
chr7	99208027	99208552
chr7	99616740	99617076
chr7	100003823	100004443
chr7	100100400	100100979
chr7	100119264	100119650
chr7	100942378	100942752
chr7	101882991	101883662
chr7	102875744	102876170
chr7	102991621	102992105
chr7	103487414	103488014
chr7	104983774	104984350
chr7	105012549	105013149
chr7	105975944	105976381
chr7	106042812	106043148
chr7	107164183	107164519
chr7	108015092	108015490
chr7	108027946	108028629
chr7	108358591	108358961
chr7	112001154	112001743
chr7	112080344	112080833
chr7	112420273	112420677
chr7	115447537	115447937
chr7	115461433	115461769
chr7	116772504	116773026
chr7	116810382	116810870
chr7	117588297	117588728
chr7	119472445	119472781
chr7	119545002	119545510
chr7	121314223	121314724
chr7	121530394	121531034
chr7	121544748	121545179
chr7	122679186	122679608
chr7	123748810	123749349
chr7	123798012	123798870
chr7	130356276	130356706
chr7	130365671	130366367
chr7	130373308	130373699
chr7	130373808	130374274
chr7	130887187	130887587
chr7	130901309	130901709
chr7	130996906	130997302
chr7	131088216	131088655
chr7	131145747	131146147
chr7	131188496	131188993
chr7	134368879	134369315
chr7	134431807	134432242
chr7	135170438	135171129
chr7	137954768	137955104
chr7	138002028	138002627
chr7	138316596	138317046
chr7	140231517	140231853
chr7	141483034	141483438
chr7	142813203	142813723
chr7	146635782	146636118
chr7	146655890	146656332
chr7	146937747	146938207
chr7	147279604	147280349
chr7	148941085	148941421
chr7	150800447	150800713
chr7	150830819	150831303
chr7	151028293	151028967
chr7	151248557	151248957
chr7	151251526	151251926
chr7	151687624	151688024
chr7	151736274	151736814
chr7	155509978	155510314
chr7	155951356	155951904
chr7	156461026	156461362
chr7	157011604	157011968
chr7	158432592	158433405
chr7	158581498	158582134
chr7	158649253	158649664
chr7	158818418	158819124
chr8	6560474	6561155
chr8	6852336	6852771
chr8	8288282	8288869
chr8	8296049	8296544
chr8	8461291	8461739
chr8	8806063	8806516
chr8	8852045	8852457
chr8	12726523	12726955
chr8	15493994	15494330
chr8	15506687	15507077
chr8	19438496	19438866
chr8	19677971	19678803
chr8	20712929	20713265
chr8	21266197	21266660
chr8	22203809	22204195
chr8	23068874	23069463
chr8	23303989	23304325
chr8	27603222	27603592
chr8	27614552	27615099
chr8	29555374	29555925
chr8	29607280	29607682
chr8	29635123	29635493
chr8	29637507	29637878
chr8	29738520	29738903
chr8	29756772	29757213
chr8	29773087	29773709
chr8	29773888	29774424
chr8	29887502	29887916
chr8	29975073	29975584
chr8	29990856	29991256
chr8	30315547	30316054
chr8	31755348	31755748
chr8	35022756	35023222
chr8	35377356	35377773
chr8	35487059	35487410
chr8	35716822	35717222
chr8	35872198	35872773
chr8	37110860	37111273
chr8	37243045	37243425
chr8	37302636	37303054
chr8	37472549	37473011
chr8	37516455	37517057
chr8	38527963	38528380
chr8	40162388	40162766
chr8	40174766	40175182
chr8	40524212	40524758
chr8	41151568	41151959
chr8	42497012	42497675
chr8	42543009	42543450
chr8	47353074	47353410
chr8	48370706	48371042
chr8	52342532	52342868
chr8	52466959	52467363
chr8	53843132	53843596
chr8	53944977	53945370
chr8	56999258	56999594
chr8	57225398	57225829
chr8	57804264	57804745
chr8	57823835	57824186
chr8	59030538	59030920
chr8	59394663	59395070
chr8	59718206	59718612
chr8	60286010	60286346
chr8	60651963	60652299
chr8	61054068	61054404
chr8	61767164	61767554
chr8	65634375	65634711
chr8	66315612	66316035
chr8	67343943	67344279
chr8	67462636	67463099
chr8	72107378	72107778
chr8	73346460	73346860
chr8	73358460	73358796
chr8	73419988	73420324
chr8	74073170	74073602
chr8	79820161	79820561
chr8	79963402	79963918
chr8	80085142	80085730
chr8	80256920	80257320
chr8	81001795	81002326
chr8	81026464	81026864
chr8	81050607	81051010
chr8	81123311	81123899
chr8	81193916	81194284
chr8	81360614	81361042
chr8	86290118	86290454
chr8	89611769	89612192
chr8	89757760	89758096
chr8	93700745	93701081
chr8	93935878	93936283
chr8	94242553	94243091
chr8	94357638	94358062
chr8	94640830	94641233
chr8	95066690	95067351
chr8	99498694	99499158
chr8	100213336	100213736
chr8	100487867	100488285
chr8	100868606	100869125
chr8	101051425	101051966
chr8	101098456	101098939
chr8	101287991	101288552
chr8	101412532	101412868
chr8	101492235	101492800
chr8	101607522	101608517
chr8	101761001	101761624
chr8	101949731	101950344
chr8	102806675	102807102
chr8	102807395	102807864
chr8	103021190	103021526
chr8	103136032	103136433
chr8	106257923	106258259
chr8	107116659	107117054
chr8	108600280	108600804
chr8	109424759	109425095
chr8	112026665	112027056
chr8	112616494	112617001
chr8	117672003	117672489
chr8	118111661	118112135
chr8	118914278	118914680
chr8	119655116	119655467
chr8	119722024	119722360
chr8	119871145	119871829
chr8	119916597	119916977
chr8	119919619	119920054
chr8	120809659	120810083
chr8	121154420	121154790
chr8	121348817	121349187
chr8	121724362	121724875
chr8	121811830	121812237
chr8	122781117	122781517
chr8	123396445	123396947
chr8	123538470	123538865
chr8	123733414	123733781
chr8	123957615	123958022
chr8	124180359	124180759
chr8	124199978	124200576
chr8	124262120	124262520
chr8	124262763	124263294
chr8	124440324	124440747
chr8	124573370	124573770
chr8	124626745	124627225
chr8	124866462	124866896
chr8	125125754	125126357
chr8	125219266	125219667
chr8	125386236	125386647
chr8	125410630	125411047
chr8	125528737	125529073
chr8	125664369	125664896
chr8	125686266	125686983
chr8	125833074	125833540
chr8	126117939	126118275
chr8	126133363	126133797
chr8	126557791	126558542
chr8	127215172	127215748
chr8	127218801	127219297
chr8	128035098	128035686
chr8	128153024	128153427
chr8	128167127	128167984
chr8	128176633	128177278
chr8	128554325	128554661
chr8	128554843	128555340
chr8	130760136	130760756
chr8	131033225	131033658
chr8	131340832	131341333
chr8	131364091	131364491
chr8	131903899	131904617
chr8	132675376	132675827
chr8	133112098	133112484
chr8	133182474	133183012
chr8	133216412	133216820
chr8	133679541	133680081
chr8	133794603	133795111
chr8	133796539	133796875
chr8	133954447	133954901
chr8	135515500	135516085
chr8	140048738	140049187
chr8	141153999	141154627
chr8	142031408	142031828
chr8	142086073	142086409
chr8	142867669	142868005
chr8	143055868	143056268
chr8	143940136	143940775
chr8	144078332	144079110
chr8	144409151	144409530
chr9	16413493	16413873
chr9	20382699	20383177
chr9	24041281	24041617
chr9	33161539	33162030
chr9	34073135	34073535
chr9	34989346	34989761
chr9	35518082	35518779
chr9	36319809	36320209
chr9	38047758	38048289
chr9	38682677	38683115
chr9	42430948	42431318
chr9	42475427	42475797
chr9	68500688	68501116
chr9	72210607	72210963
chr9	75993373	75993709
chr9	78866706	78867076
chr9	78923905	78924639
chr9	79489615	79490001
chr9	79668081	79668419
chr9	81028530	81028930
chr9	81431556	81432233
chr9	81535584	81535996
chr9	81587568	81587986
chr9	82810845	82811269
chr9	82935006	82935388
chr9	85408524	85408860
chr9	87570738	87571160
chr9	89357271	89357607
chr9	89556549	89557148
chr9	89603617	89604089
chr9	94166527	94167172
chr9	94259109	94259810
chr9	95074512	95074912
chr9	95317479	95317982
chr9	95510782	95511306
chr9	96168957	96169293
chr9	96339658	96340070
chr9	96419282	96419682
chr9	96420467	96420966
chr9	97404671	97405155
chr9	98791125	98791529
chr9	99821577	99821977
chr9	102841378	102841756
chr9	106892637	106893009
chr9	107213546	107214007
chr9	107243750	107244166
chr9	107504590	107505135
chr9	107509202	107509649
chr9	107639039	107639439
chr9	107755276	107755678
chr9	108271925	108272394
chr9	108477499	108477913
chr9	109507419	109507819
chr9	109817881	109818312
chr9	111348693	111349096
chr9	111349751	111350121
chr9	112125868	112126444
chr9	113620492	113620972
chr9	114099169	114099773
chr9	114894769	114895195
chr9	114908130	114908500
chr9	115495281	115495681
chr9	116870537	116870937
chr9	117491427	117491978
chr9	119088185	119088686
chr9	120730550	120730941
chr9	122931419	122931848
chr9	123678567	123678903
chr9	126419359	126419774
chr9	128635362	128635889
chr9	128656475	128657042
chr9	128882263	128882646
chr9	129221937	129222273
chr9	129334025	129334605
chr9	129557349	129557856
chr9	130421761	130422219
chr9	131986600	131987009
chr9	136051924	136052498
chr9	136483454	136483938
chr9	136545829	136546165
chr9	136788997	136789397
chr9	137612168	137612647
chr10	133530	133909
chr10	984303	984730
chr10	3777070	3777427
chr10	4663068	4663629
chr10	6088625	6089109
chr10	6202617	6203263
chr10	6279452	6279841
chr10	7302435	7302771
chr10	8366328	8366761
chr10	8670383	8670781
chr10	11793961	11794383
chr10	13765565	13765993
chr10	13795063	13795399
chr10	15548488	15548824
chr10	16893662	16893998
chr10	20622876	20623353
chr10	23438779	23439367
chr10	28939863	28940354
chr10	29658927	29659349
chr10	31947549	31947949
chr10	33010227	33010603
chr10	33156047	33156424
chr10	34633373	34633878
chr10	44236772	44237172
chr10	52319072	52319442
chr10	58384809	58385247
chr10	58468507	58468991
chr10	59702402	59702769
chr10	59971878	59972314
chr10	60282834	60283220
chr10	60956135	60956558
chr10	60978640	60979157
chr10	61901181	61901751
chr10	62907810	62908215
chr10	63629249	63630286
chr10	66626088	66626488
chr10	71212322	71212540
chr10	71766659	71767434
chr10	72097829	72098274
chr10	72098576	72099043
chr10	72354736	72355278
chr10	73906665	73907071
chr10	76113916	76114316
chr10	76251640	76252164
chr10	76408686	76409344
chr10	77287777	77288194
chr10	78458962	78459479
chr10	79157511	79158132
chr10	84632826	84633280
chr10	85642397	85642808
chr10	87095135	87095529
chr10	87618878	87619229
chr10	88181909	88182245
chr10	88703259	88703629
chr10	89553310	89553888
chr10	90418796	90419680
chr10	90921165	90921737
chr10	93288937	93289380
chr10	93436997	93437718
chr10	93458733	93459103
chr10	96670880	96671443
chr10	96673610	96674084
chr10	96863863	96864472
chr10	97687248	97687732
chr10	97889733	97890313
chr10	98460812	98461190
chr10	99395906	99396478
chr10	104109807	104110207
chr10	106558382	106558739
chr10	108036281	108036681
chr10	108721880	108722562
chr10	112379962	112380544
chr10	112394556	112395026
chr10	112717007	112717506
chr10	112739441	112740153
chr10	112811754	112812364
chr10	113073639	113074135
chr10	113087379	113087765
chr10	114367280	114367722
chr10	114623726	114624265
chr10	114633210	114633822
chr10	116947731	116948196
chr10	118592935	118593417
chr10	120851042	120851633
chr10	121244738	121245138
chr10	121324743	121325245
chr10	122019192	122019824
chr10	122112595	122113394
chr10	124864074	124865224
chr10	125151874	125152210
chr10	125263627	125264054
chr10	126014255	126014813
chr10	126059478	126059878
chr10	126066550	126066977
chr10	126759698	126760126
chr10	127908738	127909183
chr10	128126355	128126884
chr10	130109702	130110088
chr10	132065860	132066196
chr10	132311271	132311671
chr10	132407742	132408758
chr10	132516977	132517690
chr10	132685365	132685772
chr11	1060757	1061168
chr11	1682196	1682798
chr11	1834123	1834602
chr11	2077362	2077846
chr11	2533702	2534105
chr11	6606908	6607313
chr11	7204776	7205112
chr11	7986953	7987353
chr11	9364189	9364798
chr11	9460589	9461198
chr11	9613009	9613448
chr11	10050541	10050942
chr11	12042263	12042682
chr11	12043973	12044346
chr11	12167090	12167732
chr11	12674250	12674624
chr11	12802516	12802961
chr11	12845893	12846229
chr11	16154707	16155099
chr11	16487845	16488181
chr11	18802608	18802944
chr11	20011260	20011706
chr11	20017377	20017713
chr11	22635100	22635436
chr11	22702949	22703401
chr11	23123907	23124243
chr11	26028542	26028956
chr11	27055095	27055495
chr11	27201966	27202375
chr11	27395547	27396150
chr11	27401638	27402540
chr11	28505244	28505696
chr11	28836212	28836656
chr11	30171626	30172231
chr11	31684343	31684765
chr11	32698583	32698919
chr11	32891743	32892079
chr11	34380674	34381074
chr11	34599543	34599922
chr11	34654835	34655361
chr11	34668188	34668599
chr11	34681071	34681500
chr11	34905607	34905995
chr11	36149745	36150123
chr11	39741083	39741466
chr11	40329201	40329624
chr11	44979846	44980304
chr11	45180415	45180785
chr11	45282094	45282513
chr11	46241611	46241947
chr11	46243058	46243527
chr11	46252542	46253030
chr11	46266565	46267111
chr11	46273847	46274446
chr11	46276015	46276415
chr11	46461575	46461983
chr11	46554173	46554580
chr11	46617110	46617616
chr11	46836841	46837177
chr11	46985177	46985513
chr11	47066801	47067137
chr11	47268794	47270086
chr11	47408144	47408651
chr11	47540222	47540558
chr11	47552959	47553520
chr11	47715040	47715376
chr11	47766862	47767365
chr11	47768080	47768796
chr11	47848017	47848353
chr11	47862789	47863125
chr11	48055774	48056144
chr11	48088125	48088765
chr11	49389188	49389594
chr11	56909992	56910574
chr11	57514574	57514910
chr11	57667213	57667791
chr11	57778470	57778875
chr11	57800229	57800848
chr11	58926283	58926683
chr11	59550867	59551203
chr11	59556202	59556659
chr11	59669624	59669960
chr11	60370793	60371356
chr11	61041915	61042251
chr11	61581220	61581752
chr11	61603125	61603506
chr11	61694970	61695368
chr11	62508452	62509036
chr11	62545548	62546142
chr11	62560549	62560954
chr11	62664679	62665023
chr11	62771584	62771920
chr11	62805197	62805796
chr11	62841307	62841905
chr11	64285005	64285582
chr11	64334969	64335427
chr11	64854914	64855413
chr11	65006848	65007262
chr11	65083629	65084389
chr11	65095809	65096568
chr11	65354831	65355167
chr11	65371090	65371472
chr11	65381728	65382911
chr11	65422148	65423050
chr11	65473227	65473659
chr11	65491627	65491963
chr11	65497389	65497812
chr11	65498796	65499196
chr11	65558421	65558821
chr11	65662674	65663288
chr11	65859976	65860569
chr11	65891806	65892142
chr11	65919181	65919605
chr11	66002051	66002650
chr11	66328308	66328703
chr11	66789396	66790096
chr11	66982047	66982383
chr11	67056615	67057068
chr11	67240102	67240438
chr11	67427805	67428141
chr11	67482611	67483448
chr11	67548636	67548972
chr11	67563607	67564018
chr11	67581350	67581774
chr11	68013216	68013616
chr11	68212603	68212939
chr11	68213573	68214134
chr11	68302567	68303051
chr11	68380130	68380656
chr11	69122738	69123067
chr11	69131538	69131938
chr11	69274523	69274916
chr11	69280940	69281311
chr11	69297300	69297803
chr11	69301605	69302065
chr11	69437034	69437455
chr11	69442718	69443119
chr11	69638078	69638650
chr11	71292992	71293372
chr11	71299290	71299736
chr11	72569927	72570424
chr11	72814328	72814664
chr11	73309061	73309413
chr11	73780021	73780357
chr11	74138585	74138993
chr11	74338861	74339197
chr11	74593013	74593349
chr11	74655820	74656156
chr11	75022919	75023255
chr11	75254362	75254698
chr11	75351901	75352237
chr11	75372266	75372756
chr11	75422229	75422769
chr11	76030288	76030698
chr11	76235571	76235907
chr11	77020176	77020576
chr11	77027284	77027840
chr11	77045924	77046396
chr11	77299566	77300093
chr11	77459650	77459986
chr11	77494944	77495280
chr11	77515595	77516007
chr11	77517220	77517837
chr11	78715429	78716222
chr11	78788951	78789287
chr11	78801357	78801742
chr11	78946923	78947310
chr11	82989094	82989430
chr11	84580994	84581533
chr11	84866777	84867283
chr11	84870405	84870888
chr11	85299226	85299752
chr11	85788332	85788850
chr11	85810996	85811332
chr11	86041865	86042265
chr11	86183008	86183453
chr11	86484220	86484836
chr11	86486473	86486991
chr11	86488543	86488980
chr11	86524126	86524531
chr11	86592831	86593388
chr11	86740607	86741219
chr11	86741785	86742363
chr11	86800250	86800650
chr11	86813227	86813563
chr11	88051511	88051847
chr11	88688907	88689243
chr11	89545719	89546089
chr11	89557396	89557796
chr11	89583537	89583966
chr11	93216696	93217231
chr11	93279904	93280337
chr11	93493465	93493801
chr11	94449404	94449804
chr11	94737217	94737657
chr11	94880141	94880561
chr11	95789312	95790063
chr11	97573749	97574119
chr11	97574657	97574993
chr11	100930202	100930632
chr11	101694856	101695192
chr11	102007513	102008126
chr11	102011118	102011467
chr11	102110139	102110551
chr11	102111441	102111907
chr11	102451972	102452308
chr11	102494170	102494598
chr11	102783699	102784275
chr11	104995016	104995352
chr11	105047219	105047597
chr11	106022268	106022654
chr11	106466786	106467232
chr11	106468109	106468516
chr11	106494931	106495363
chr11	107840665	107841098
chr11	108895761	108896216
chr11	109564674	109565099
chr11	109728024	109728477
chr11	109914075	109914411
chr11	109946214	109946863
chr11	110305635	110306017
chr11	110337772	110338189
chr11	111334621	111335031
chr11	111694854	111695224
chr11	111800550	111800978
chr11	112321738	112322190
chr11	113384566	113385014
chr11	114294986	114295434
chr11	114317852	114318188
chr11	115334014	115334350
chr11	115410549	115410885
chr11	115624061	115624397
chr11	115941699	115942035
chr11	117019354	117019849
chr11	117072517	117072955
chr11	117717844	117718208
chr11	117814381	117815172
chr11	118239512	118240117
chr11	118241492	118242025
chr11	118314974	118315408
chr11	118436034	118436590
chr11	118910405	118910741
chr11	118912202	118912834
chr11	119101793	119102405
chr11	119108637	119108973
chr11	119166184	119166816
chr11	119197446	119197782
chr11	119727338	119727674
chr11	120325128	120325574
chr11	120335958	120336472
chr11	120432008	120432420
chr11	120517206	120517764
chr11	121099871	121100207
chr11	121163548	121163884
chr11	121452112	121452521
chr11	121466496	121466957
chr11	121476324	121476771
chr11	121477366	121477702
chr11	121655723	121656059
chr11	122671598	122672075
chr11	124823263	124823599
chr11	125592014	125592598
chr11	127454760	127455209
chr11	127998443	127998779
chr11	128207834	128208423
chr11	128210464	128211034
chr11	128334279	128334659
chr11	128342554	128342954
chr11	128506934	128507424
chr11	129315742	129316545
chr11	129324427	129324901
chr11	129440049	129440440
chr11	129791467	129791880
chr11	129847023	129847423
chr11	129861669	129862188
chr11	130023191	130023683
chr11	130041997	130042397
chr11	130146288	130146749
chr11	130315080	130315416
chr11	130772568	130773156
chr11	131000292	131000971
chr11	131033086	131033713
chr11	131099083	131099453
chr11	131797296	131797632
chr11	131798644	131798980
chr11	132263902	132264238
chr11	132430615	132430951
chr11	132683578	132683914
chr11	132728239	132728823
chr11	132874683	132875053
chr11	132911104	132911673
chr11	133040310	133040646
chr11	133520695	133521325
chr11	133652954	133653442
chr11	133723099	133723752
chr11	134966005	134966341
chr12	389110	389686
chr12	468784	469248
chr12	570335	570745
chr12	632102	632625
chr12	1594553	1594889
chr12	1837820	1838244
chr12	2159074	2159410
chr12	2959190	2959560
chr12	3542799	3543327
chr12	3999385	3999773
chr12	4031277	4031683
chr12	7450724	7451062
chr12	7907033	7907369
chr12	7970487	7970972
chr12	9721335	9721802
chr12	10385204	10385601
chr12	10395671	10396089
chr12	12266974	12267455
chr12	12791954	12792354
chr12	12872443	12873061
chr12	13079328	13079744
chr12	13187364	13187806
chr12	13223185	13223660
chr12	14257704	14258040
chr12	14366503	14366839
chr12	14514133	14514549
chr12	14770929	14771406
chr12	14929006	14929411
chr12	14946863	14947464
chr12	15780302	15780944
chr12	19982049	19982395
chr12	21666777	21667113
chr12	23702989	23703325
chr12	24006612	24006948
chr12	24093730	24094066
chr12	24114627	24114963
chr12	24642877	24643213
chr12	24668670	24669006
chr12	24675095	24675630
chr12	24678734	24679094
chr12	24686327	24686663
chr12	24693660	24693996
chr12	24702306	24702642
chr12	24706249	24706585
chr12	24713742	24714078
chr12	24739065	24739623
chr12	24778535	24778871
chr12	24791066	24791402
chr12	24794727	24795063
chr12	24821647	24821983
chr12	24843778	24844114
chr12	24858792	24859128
chr12	24896671	24897007
chr12	24928085	24928421
chr12	24935512	24935848
chr12	24940663	24941128
chr12	25009800	25010136
chr12	25026930	25027485
chr12	25089268	25089661
chr12	25102758	25103094
chr12	25118439	25118775
chr12	25126526	25126862
chr12	25130713	25131118
chr12	25140866	25141202
chr12	25146859	25147195
chr12	25152434	25152770
chr12	25155764	25156553
chr12	25157526	25157862
chr12	25178253	25178589
chr12	25190568	25190904
chr12	25212667	25213003
chr12	25214082	25214628
chr12	25224156	25224492
chr12	25229098	25229434
chr12	25230412	25230748
chr12	25234912	25235248
chr12	25260855	25261191
chr12	25276632	25277053
chr12	25292645	25292981
chr12	25295470	25295806
chr12	25318478	25318814
chr12	25329631	25329967
chr12	25333694	25334290
chr12	25343817	25344153
chr12	26275559	26275966
chr12	26769135	26769544
chr12	26938437	26938869
chr12	27013907	27014693
chr12	27022543	27022879
chr12	27619289	27619716
chr12	27703663	27704066
chr12	27964024	27964360
chr12	27966826	27967285
chr12	27968600	27968936
chr12	27969812	27970416
chr12	27998608	27998944
chr12	28023562	28023996
chr12	28035553	28035889
chr12	28109003	28109339
chr12	28190221	28190879
chr12	28191440	28191776
chr12	29782334	29782670
chr12	30599681	30600090
chr12	30726213	30726549
chr12	30754537	30755337
chr12	30796423	30796759
chr12	30883303	30883906
chr12	31073837	31074218
chr12	31323964	31324402
chr12	31340247	31340644
chr12	31362800	31363136
chr12	31369541	31369974
chr12	31495524	31496069
chr12	31682308	31682644
chr12	31749234	31749677
chr12	32106624	32107064
chr12	32187039	32187529
chr12	32247138	32247474
chr12	32399488	32400302
chr12	32435955	32436325
chr12	32437014	32437350
chr12	32444582	32445293
chr12	34022240	34022652
chr12	38316496	38316888
chr12	38629081	38629417
chr12	38892055	38892489
chr12	46430247	46430828
chr12	46473616	46474059
chr12	46492548	46492924
chr12	46493847	46494247
chr12	47085790	47086207
chr12	49060603	49061013
chr12	52051012	52051412
chr12	52069680	52070239
chr12	52147317	52147707
chr12	52192039	52192514
chr12	52203456	52203826
chr12	52247337	52247793
chr12	52814467	52814900
chr12	52927237	52927811
chr12	52949716	52950166
chr12	52969786	52970422
chr12	53054387	53054723
chr12	53061718	53062054
chr12	53099343	53099789
chr12	53220723	53221216
chr12	53252007	53252424
chr12	53370705	53371650
chr12	53500414	53501430
chr12	54279474	54279945
chr12	54432384	54432720
chr12	54870600	54870989
chr12	55728216	55728616
chr12	55738220	55738826
chr12	56079768	56080395
chr12	56157762	56158162
chr12	56223901	56224373
chr12	56941166	56942113
chr12	57087978	57088479
chr12	57112005	57112427
chr12	57353799	57354135
chr12	57454962	57455298
chr12	57846865	57847254
chr12	58148354	58148762
chr12	58309661	58309997
chr12	58310701	58311276
chr12	58425406	58425978
chr12	58537350	58537720
chr12	58877246	58877576
chr12	59036400	59036736
chr12	60172743	60173079
chr12	60266447	60266923
chr12	62466099	62466435
chr12	62935107	62935665
chr12	63294282	63294660
chr12	63362764	63363100
chr12	63806028	63806506
chr12	63918804	63919180
chr12	64221939	64222367
chr12	64609915	64610527
chr12	64643755	64644091
chr12	64666052	64666449
chr12	65586091	65586427
chr12	65630497	65630978
chr12	65631590	65632069
chr12	65695024	65695394
chr12	65779078	65779452
chr12	65925923	65926259
chr12	65930119	65930514
chr12	66169537	66170262
chr12	67034423	67035074
chr12	67269286	67269622
chr12	67434906	67435396
chr12	67515672	67516115
chr12	67697496	67697832
chr12	67705883	67706278
chr12	67710533	67710876
chr12	67714676	67715117
chr12	67716846	67717429
chr12	70052768	70053329
chr12	70070498	70070898
chr12	70508568	70508904
chr12	70608368	70608704
chr12	70645861	70646287
[truncated: 1,255 more rows]

## Sheet: TEAD peaks - Active YAP H727
Supplementary Table 1. YAP and TEAD DNA-binding sites from ChIP-seq. DNA-binding sites were detected using the ENCODE Transcription Factor ChIP-seq pipeline. Each control or experimental condition represents ChIP-sequencing performed in duplicate.
chromosome	start	end
chr1	921073	921473
chr1	923744	923962
chr1	1000027	1000427
chr1	1024625	1025221
chr1	1116041	1116557
chr1	1375078	1375871
chr1	2314226	2314710
chr1	2322224	2322594
chr1	2451800	2452170
chr1	2494234	2494604
chr1	2535073	2535443
chr1	2578359	2578729
chr1	3313063	3313495
chr1	3864856	3865226
chr1	5404480	5404790
chr1	5404793	5404916
chr1	6025160	6025643
chr1	6205842	6206321
chr1	6724219	6724974
chr1	7300995	7301410
chr1	7401857	7402282
chr1	8005140	8005579
chr1	8019953	8020344
chr1	8061232	8061697
chr1	8096556	8096979
chr1	8116959	8117329
chr1	8182267	8182781
chr1	8189981	8190351
chr1	8211923	8212349
chr1	8259682	8260052
chr1	8525906	8526316
chr1	8626414	8626829
chr1	8789561	8789931
chr1	8821064	8821434
chr1	8858076	8858446
chr1	9300087	9300487
chr1	9671521	9671891
chr1	10031538	10031931
chr1	10195669	10196039
chr1	10796506	10796955
chr1	11099527	11100269
chr1	11262211	11263058
chr1	11787467	11787837
chr1	11805755	11806155
chr1	11821517	11821887
chr1	11858851	11859221
chr1	11859579	11859949
chr1	11907724	11908564
chr1	12356003	12356426
chr1	12478051	12478634
chr1	12528245	12528909
chr1	12549848	12550228
chr1	12615951	12616335
chr1	13759102	13759686
chr1	14704821	14705191
chr1	14731948	14732328
chr1	14942898	14943268
chr1	14977367	14977737
chr1	15090429	15090772
chr1	15100606	15100976
chr1	15284571	15285374
chr1	15285596	15285966
chr1	15337660	15338030
chr1	15352431	15352861
chr1	15432925	15433339
chr1	15526032	15527143
chr1	15610146	15610546
chr1	15618925	15619295
chr1	15678536	15679022
chr1	15787990	15788506
chr1	15808945	15809414
chr1	15897128	15897498
chr1	16013133	16013503
chr1	16167621	16168210
chr1	16206886	16207735
chr1	16250594	16250964
chr1	16352407	16352823
chr1	16418110	16418701
chr1	16715994	16716364
chr1	16914183	16914553
chr1	16923794	16924164
chr1	16960842	16961220
chr1	17128433	17128819
chr1	17233488	17234124
chr1	17550953	17551378
chr1	17587513	17588631
chr1	18902317	18902857
chr1	19009921	19010291
chr1	19052404	19052774
chr1	19385815	19386219
chr1	19863741	19864150
chr1	20480241	20480641
chr1	20482399	20482903
chr1	20896839	20897231
chr1	21675003	21675373
chr1	21776089	21776713
chr1	21931103	21931577
chr1	21935450	21935820
chr1	22250720	22251090
chr1	22412535	22412949
chr1	22826904	22827274
chr1	23018950	23019643
chr1	23167794	23168164
chr1	23188421	23188791
chr1	23188932	23189302
chr1	23196893	23197263
chr1	23343587	23344497
chr1	23402927	23403327
chr1	23559424	23559834
chr1	23577113	23577483
chr1	23585599	23585969
chr1	23619456	23619964
chr1	23790077	23790507
chr1	23800419	23801180
chr1	23919870	23920371
chr1	23930798	23931168
chr1	23951578	23952146
chr1	23957115	23957529
chr1	23979911	23980853
chr1	24009416	24009786
chr1	24018763	24019133
chr1	24266368	24266966
chr1	24322211	24322581
chr1	24374687	24375609
chr1	24413417	24413787
chr1	24718817	24719187
chr1	24735460	24736029
chr1	25232436	25232806
chr1	25890446	25890901
chr1	26177280	26177730
chr1	26351580	26352236
chr1	26418867	26419442
chr1	26692877	26693453
chr1	26695252	26695858
chr1	26705726	26706139
chr1	27010858	27011545
chr1	27154822	27155726
chr1	27321902	27322353
chr1	27539810	27540743
chr1	28236186	28236556
chr1	28246339	28246709
chr1	28296585	28297164
chr1	28328596	28329392
chr1	28346208	28346596
chr1	28437888	28438315
chr1	28505600	28506318
chr1	28509028	28509398
chr1	28552706	28553486
chr1	28581407	28582269
chr1	28648134	28649104
chr1	28803692	28804062
chr1	29124405	29124776
chr1	29202758	29203164
chr1	29237245	29237823
chr1	29271605	29272289
chr1	29570049	29570607
chr1	29973368	29973738
chr1	29974356	29974726
chr1	30006235	30006752
chr1	31111220	31111590
chr1	31562994	31563411
chr1	31575754	31576248
chr1	31701033	31701433
chr1	32133441	32134003
chr1	32760057	32760541
chr1	35268686	35269086
chr1	36436866	36437236
chr1	37534351	37534788
chr1	37989953	37990361
chr1	38958962	38959332
chr1	39094677	39095255
chr1	39098810	39099180
chr1	39132835	39133205
chr1	39142612	39143032
chr1	39159221	39159653
chr1	39178565	39178974
chr1	39398502	39398929
chr1	39566806	39567176
chr1	39691840	39692210
chr1	39799887	39800287
chr1	39893141	39893565
chr1	40096998	40097632
chr1	40107573	40107943
chr1	40140285	40140655
chr1	40338395	40338765
chr1	40531452	40531822
chr1	40691640	40692219
chr1	40709489	40709977
chr1	40875650	40876097
chr1	40899513	40899913
chr1	40967789	40968159
chr1	40979851	40980435
chr1	41359471	41359841
chr1	41418914	41419331
chr1	41486265	41486635
chr1	41496194	41496615
chr1	41599928	41600298
chr1	41665280	41665702
chr1	41670453	41670888
chr1	41862869	41863344
chr1	41900834	41901204
chr1	41901996	41902366
chr1	41981753	41982123
chr1	42146912	42147530
chr1	42165746	42166377
chr1	42222224	42222632
chr1	42335119	42335576
chr1	42335811	42336495
chr1	42340781	42341151
chr1	42439903	42440377
chr1	42682347	42682919
chr1	42935683	42936053
chr1	42940969	42941369
chr1	42957782	42958152
chr1	42958623	42958993
chr1	43119894	43120264
chr1	43134139	43134555
chr1	43206836	43207182
chr1	43241531	43241973
chr1	43270355	43270932
chr1	43348625	43348995
chr1	43453404	43453774
chr1	43472415	43473034
chr1	43476010	43476380
chr1	44154607	44155049
chr1	44327783	44328212
chr1	44775305	44775675
chr1	44807520	44808032
chr1	45335919	45336347
chr1	45872108	45872645
chr1	45929240	45929610
chr1	46183019	46183529
chr1	46247076	46247446
chr1	47478052	47478422
chr1	47569807	47570222
chr1	51063120	51063520
chr1	51569762	51570211
chr1	52814526	52814896
chr1	53146209	53146589
chr1	53181973	53182402
chr1	53838375	53838745
chr1	53957197	53957642
chr1	54015985	54016604
chr1	54407664	54408034
chr1	54488083	54488610
chr1	54715612	54716047
chr1	54884194	54884564
chr1	54934899	54935332
chr1	55191206	55191577
chr1	55215640	55216010
chr1	55429062	55429485
chr1	55443503	55443948
chr1	55694445	55694815
chr1	55718770	55719140
chr1	56298001	56298371
chr1	56414672	56415242
chr1	56516892	56517262
chr1	56569600	56570011
chr1	56811256	56811827
chr1	57590854	57591224
chr1	58932742	58933112
chr1	59143126	59143526
chr1	59214786	59215218
chr1	59427164	59427586
chr1	60573672	60574093
chr1	61337913	61338345
chr1	61450458	61450828
chr1	62122226	62122643
chr1	62783768	62784276
chr1	63920626	63920996
chr1	64898052	64898719
chr1	65417750	65418120
chr1	65425713	65426083
chr1	66563461	66563861
chr1	66570193	66570793
chr1	67060704	67061192
chr1	67749497	67749939
chr1	67752255	67752655
chr1	68145600	68145970
chr1	73593403	73593990
chr1	74356567	74356939
chr1	76998542	76998912
chr1	78833419	78833790
chr1	80882551	80882959
chr1	84174244	84174614
chr1	84247424	84247885
chr1	84253904	84254393
chr1	84271356	84271739
chr1	84272385	84272797
chr1	85147020	85147420
chr1	85201508	85202112
chr1	85297903	85298595
chr1	85328938	85329358
chr1	85527158	85527528
chr1	85544676	85545148
chr1	85580460	85581316
chr1	85584155	85584591
chr1	85607127	85607646
chr1	85611890	85612311
chr1	85612708	85613078
chr1	85824486	85824856
chr1	85850171	85850618
chr1	85862473	85862882
chr1	87795207	87795639
chr1	90403214	90403584
chr1	93078969	93079430
chr1	93338269	93338716
chr1	93447866	93448236
chr1	93585113	93585532
chr1	93593841	93594421
chr1	93615627	93616134
chr1	93701599	93702016
chr1	93754507	93754877
chr1	93779564	93780122
chr1	93845519	93845889
chr1	94045575	94045998
chr1	94300159	94300604
chr1	94418285	94418655
chr1	94562828	94563198
chr1	94579855	94580289
chr1	94595688	94596058
chr1	94622725	94623095
chr1	94698775	94699145
chr1	94925842	94926212
chr1	95257715	95258176
chr1	96362519	96362938
chr1	100354963	100355363
chr1	107967725	107968141
chr1	108199227	108199631
chr1	108503000	108503484
chr1	108865477	108865999
chr1	108963272	108963712
chr1	109197289	109197689
chr1	109959860	109960383
chr1	110324647	110325063
chr1	112698849	112699254
chr1	113308389	113308832
chr1	117268924	117269294
chr1	117632348	117632805
chr1	118479384	118479784
chr1	119279350	119279782
chr1	144519732	144520108
chr1	145281027	145281498
chr1	145706272	145706642
chr1	145711165	145711566
chr1	145740257	145740830
chr1	145782430	145782800
chr1	145964928	145965298
chr1	145992089	145992459
chr1	145997117	145997532
chr1	146038947	146039620
chr1	146387298	146387668
chr1	147579583	147580069
chr1	147586813	147587183
chr1	147757199	147757688
chr1	148522531	148522965
chr1	149158696	149159066
chr1	149607437	149607807
chr1	150021267	150021708
chr1	150192042	150192442
chr1	150363386	150363756
chr1	150535971	150536390
chr1	150561316	150561859
chr1	150568163	150568547
chr1	150604762	150605132
chr1	150876554	150877179
chr1	150971300	150971737
chr1	150985021	150985391
chr1	151059549	151059919
chr1	151165801	151166347
chr1	151195251	151195653
chr1	151196065	151196524
chr1	151197883	151198486
chr1	151458137	151458507
chr1	151459243	151459710
chr1	151494739	151495147
chr1	151510018	151510508
chr1	151512649	151513408
chr1	151516244	151516682
chr1	151542677	151543109
chr1	151547035	151547782
chr1	151611154	151611576
chr1	151763216	151764080
chr1	151909209	151910017
chr1	151988447	151988817
chr1	151990092	151990462
chr1	151992398	151992819
chr1	151993627	151993997
chr1	151998833	151999257
chr1	152162850	152163250
chr1	153510968	153511400
chr1	153544959	153545928
chr1	153566376	153566860
chr1	153608821	153609450
chr1	153708616	153708986
chr1	153742369	153742739
chr1	153963256	153963936
chr1	153963938	153964395
chr1	154352960	154353480
chr1	154405718	154406124
chr1	154972555	154973032
chr1	155126535	155126905
chr1	155129787	155130242
chr1	155226923	155227495
chr1	156123164	156124092
chr1	156130184	156130606
chr1	156457721	156458091
chr1	156471591	156471961
chr1	156501281	156501724
chr1	156503311	156503711
chr1	156505315	156505685
chr1	156591837	156592207
chr1	156664307	156664815
chr1	156728572	156729137
chr1	156746882	156747303
chr1	157045929	157046310
chr1	158019384	158019916
chr1	159598125	159598525
chr1	159881966	159882336
chr1	159914334	159914750
chr1	159924500	159924870
chr1	159925097	159925672
chr1	160124761	160125149
chr1	160826465	160826867
chr1	161083528	161083898
chr1	161132477	161132847
chr1	162136722	162137141
chr1	163321549	163322219
chr1	164337880	164338254
chr1	164473549	164474041
chr1	164659932	164660534
chr1	164683246	164683681
chr1	167553475	167553845
chr1	169113484	169113986
chr1	169529278	169529648
chr1	169539012	169539440
chr1	169572206	169572635
chr1	169781376	169781746
chr1	172005807	172006257
chr1	172254861	172255296
chr1	172360461	172361098
chr1	172448938	172449513
chr1	172460008	172460552
chr1	172467088	172467488
chr1	172470158	172470528
chr1	172476139	172476509
chr1	172638821	172639221
chr1	172746259	172746846
chr1	172917888	172918489
chr1	172969567	172969937
chr1	173042745	173043359
chr1	173123051	173123707
chr1	173269438	173269808
chr1	174968559	174968929
chr1	175096242	175096677
chr1	175269141	175269541
chr1	178126917	178127287
chr1	178238799	178239204
chr1	178267571	178268082
chr1	178529994	178530431
chr1	178684688	178685088
chr1	179151967	179152443
chr1	179229276	179229646
chr1	179732377	179732747
chr1	180231081	180231451
chr1	181112472	181112872
chr1	182101315	182102003
chr1	182120607	182121343
chr1	182186318	182186702
chr1	183094032	183094402
chr1	183180621	183181082
chr1	183461434	183461824
chr1	183470118	183470581
chr1	183471130	183471530
chr1	183471846	183472289
chr1	183569098	183569498
chr1	183699602	183700079
chr1	183881647	183882017
chr1	187313163	187313533
chr1	187491318	187491708
chr1	189538337	189538707
chr1	189607087	189607554
chr1	189774762	189775168
chr1	190179829	190180263
chr1	192512666	192513055
chr1	193111524	193111929
chr1	193115679	193116049
chr1	193322207	193322608
chr1	197967046	197967626
chr1	198158271	198158641
chr1	198669014	198669450
chr1	198935539	198935909
chr1	198937090	198937460
chr1	199272665	199273035
chr1	200076221	200076591
chr1	200372040	200372532
chr1	200477807	200478177
chr1	200659306	200659676
chr1	200739310	200739680
chr1	200893423	200893955
chr1	201170453	201171003
chr1	201376442	201376891
chr1	201399212	201399902
chr1	201461124	201461500
chr1	201503477	201503854
chr1	202008142	202008518
chr1	202009923	202010917
chr1	202018422	202019238
chr1	202034917	202035627
chr1	202532230	202532600
chr1	202589206	202589633
chr1	203512748	203513118
chr1	204198651	204199051
chr1	204319512	204319924
chr1	204506801	204507171
chr1	204565610	204565980
chr1	204708445	204708815
chr1	204924236	204924805
chr1	205144691	205145108
chr1	205211272	205211899
chr1	205274171	205274639
chr1	205294382	205294799
chr1	205298475	205299021
chr1	205301269	205301753
chr1	205631761	205632198
chr1	205672106	205672476
chr1	205750269	205750827
chr1	205889730	205890130
chr1	205937191	205937561
chr1	206498650	206499219
chr1	206612121	206612685
chr1	206694506	206694939
chr1	207027175	207027575
chr1	207240654	207241024
chr1	207241222	207241592
chr1	207316615	207317015
chr1	207321194	207321564
chr1	207337076	207337676
chr1	209096031	209096615
chr1	209409743	209410224
chr1	209839877	209840294
chr1	210188180	210188550
chr1	210233401	210234317
chr1	211258875	211259573
chr1	211551588	211551958
chr1	211675845	211676252
chr1	211944711	211945141
chr1	212254923	212255498
chr1	212484752	212485240
chr1	212488468	212488911
chr1	212596099	212596469
chr1	212608212	212608957
chr1	213288000	213288453
chr1	214216786	214217208
chr1	214446951	214447370
chr1	214507000	214507405
chr1	214516383	214516768
chr1	214520612	214520982
chr1	214551715	214552085
chr1	214552294	214552694
chr1	215583351	215583751
chr1	217562515	217562937
chr1	218344968	218345368
chr1	218367135	218367505
chr1	218377250	218377620
chr1	218380426	218380833
chr1	218459898	218460313
chr1	218476352	218476722
chr1	218480584	218481176
chr1	218485597	218485967
chr1	218488826	218489398
chr1	218496568	218496977
chr1	218498470	218498840
chr1	218674516	218674886
chr1	218706040	218706465
chr1	218939022	218939445
chr1	219173675	219174091
chr1	219382231	219382601
chr1	219505779	219506201
chr1	220487343	220487713
chr1	220734484	220734875
chr1	221718429	221718799
chr1	222283124	222283553
chr1	223081232	223081692
chr1	223655170	223655627
chr1	223718843	223719213
chr1	223719513	223719885
chr1	223720757	223721380
chr1	224212699	224213102
chr1	224330254	224330700
chr1	224439024	224439394
chr1	225700120	225700623
chr1	225813456	225813844
chr1	227318357	227318841
chr1	227428848	227429219
chr1	227431910	227432316
chr1	228131140	228131510
chr1	228417742	228418112
chr1	228486842	228487413
chr1	228735167	228735537
chr1	228861075	228861482
chr1	228964074	228964726
chr1	229221169	229221932
chr1	229229244	229229614
chr1	230084583	230085020
chr1	230104701	230105161
chr1	230382139	230382756
chr1	230684278	230684648
chr1	230744362	230744732
chr1	230751571	230751941
chr1	231827357	231827727
chr1	231828093	231828578
chr1	232367336	232367787
chr1	232538204	232538574
chr1	233112858	233113228
chr1	233113429	233113929
chr1	234373457	234373827
chr1	234523509	234523896
chr1	234564629	234565061
chr1	234610795	234611456
chr1	234611833	234612203
chr1	234639181	234639691
chr1	234772367	234772874
chr1	234874473	234874843
chr1	234925774	234926378
chr1	234957270	234957748
chr1	234962577	234962947
chr1	234970692	234971583
chr1	234975071	234975539
chr1	234987316	234987814
chr1	234997171	234997676
chr1	235074722	235075092
chr1	235367323	235367711
chr1	235468999	235469369
chr1	235923446	235924163
chr1	236039712	236040136
chr1	236420978	236421390
chr1	236503090	236503498
chr1	236516985	236517583
chr1	237678100	237678470
chr1	239816038	239816529
chr1	240491224	240491594
chr1	240765642	240766012
chr1	241202449	241203020
chr1	241641190	241641560
chr1	241641650	241642196
chr1	241642296	241642666
chr1	242225661	242226031
chr1	242824397	242824809
chr1	243926880	243927250
chr1	243943993	243944363
chr1	244164037	244164407
chr1	244302860	244303349
chr1	244322773	244323348
chr1	244326810	244327210
chr1	244361625	244362054
chr1	244391556	244392155
chr1	244835193	244835754
chr1	244964414	244964832
chr1	245154668	245155038
chr1	245261869	245262239
chr1	246435594	246435964
chr1	246608642	246609233
chr2	46550	47130
chr2	1553971	1554341
chr2	1625304	1625727
chr2	1631783	1632219
chr2	1685845	1686233
chr2	4719192	4719562
chr2	5021151	5021576
chr2	5298602	5298972
chr2	5777203	5777573
chr2	6506271	6506641
chr2	6735361	6735641
chr2	7825553	7826032
chr2	8306637	8307007
chr2	8609439	8609809
chr2	8633821	8634202
chr2	9142595	9143167
chr2	9168213	9168583
chr2	9178325	9178695
chr2	9234762	9235381
chr2	9555501	9556014
chr2	10487057	10487539
chr2	10911686	10912056
chr2	10936149	10936519
chr2	11344792	11345276
chr2	11466014	11466675
chr2	11744155	11744491
chr2	11746393	11746659
chr2	12032931	12033331
chr2	13509577	13509947
chr2	13545390	13545760
chr2	14716291	14716692
chr2	15154328	15154807
chr2	15730442	15730862
chr2	15782016	15782386
chr2	17208477	17208847
chr2	17593871	17594294
chr2	17879863	17880233
chr2	18299492	18299892
chr2	18311439	18311854
chr2	18971691	18972061
chr2	18991152	18991522
chr2	18991664	18992034
chr2	19059106	19059476
chr2	19140723	19141206
chr2	19504380	19504825
chr2	19933326	19933726
chr2	20012648	20013172
chr2	20579249	20579742
chr2	20584444	20585026
chr2	20593296	20593805
chr2	20728112	20728697
chr2	23926976	23927530
chr2	24015471	24015952
chr2	25672755	25673165
chr2	25689927	25690429
chr2	25997804	25998174
chr2	26012107	26012772
chr2	26630972	26631342
chr2	26641192	26641635
chr2	26758012	26758382
chr2	27021242	27021612
chr2	27663598	27664079
chr2	27725334	27725704
chr2	27799204	27799574
chr2	27875422	27875792
chr2	27932425	27932847
chr2	27993025	27993451
chr2	28269033	28269630
chr2	28392647	28393220
chr2	28396655	28397236
chr2	28508046	28508687
chr2	28596674	28597363
chr2	28613993	28614449
chr2	28633729	28634099
chr2	28661749	28662119
chr2	29033198	29033613
chr2	29117708	29118222
chr2	29123698	29124068
chr2	29523276	29523721
chr2	29806432	29806821
chr2	29811450	29811863
chr2	30217946	30218365
chr2	30234193	30234563
chr2	30664914	30665408
chr2	32010713	32011197
chr2	33069904	33070515
chr2	33240045	33240540
chr2	33291076	33291777
chr2	36329770	36330140
chr2	36338864	36339234
chr2	36372026	36372441
chr2	36381016	36381436
chr2	36389017	36389387
chr2	36403778	36404182
chr2	36486651	36487021
chr2	36785141	36785628
chr2	37471985	37472355
chr2	37711347	37711747
chr2	37768454	37768897
chr2	37780958	37781337
chr2	37790455	37790882
chr2	37802907	37803391
chr2	37828031	37828470
chr2	37925325	37925774
chr2	38690765	38691135
chr2	39504280	39504650
chr2	39516546	39516945
chr2	40096376	40096746
chr2	40097693	40098463
chr2	40434941	40435311
chr2	42141878	42142805
chr2	43005598	43005998
chr2	43041867	43042268
chr2	43086484	43086854
chr2	43634671	43635110
chr2	43759126	43759731
chr2	44233478	44233848
chr2	44275849	44276316
chr2	44291407	44291961
chr2	44361814	44362557
chr2	44433778	44434149
chr2	45119052	45119422
chr2	45119749	45120129
chr2	45184608	45184978
chr2	45275463	45276202
chr2	45276966	45277336
chr2	45459149	45459549
chr2	45612228	45612663
chr2	45938811	45939208
chr2	45992334	45992801
chr2	46032968	46033380
chr2	46067693	46068063
chr2	46073534	46073971
chr2	46097774	46098144
chr2	46164143	46164591
chr2	46315421	46315791
chr2	46698626	46699373
chr2	46770701	46771071
chr2	47034151	47034672
chr2	47043654	47044241
chr2	47069577	47069982
chr2	47076876	47077246
chr2	47176394	47177103
chr2	47190197	47190840
chr2	47191877	47192247
chr2	47225399	47225807
chr2	47250629	47251067
chr2	48111386	48111805
chr2	52881657	52882027
chr2	53104179	53104618
chr2	53970891	53971351
chr2	54532978	54533552
chr2	54873293	54873663
chr2	54956062	54956432
chr2	55046776	55047146
chr2	55051169	55051592
chr2	55109352	55109924
chr2	55155926	55156326
chr2	55779589	55780056
chr2	55839184	55839588
chr2	55843132	55843702
chr2	55856984	55857354
chr2	55923367	55923737
chr2	55947688	55948109
chr2	58046512	58046882
chr2	58634036	58634406
chr2	58734267	58734677
chr2	58842502	58842872
chr2	62569961	62570698
chr2	62578827	62579400
chr2	62672681	62673091
chr2	63614665	63614945
chr2	63827739	63828109
chr2	64263311	64263681
chr2	64276542	64277240
chr2	64453107	64453524
chr2	64653529	64654846
chr2	64831160	64831905
chr2	64876123	64876493
chr2	64975261	64975692
chr2	65436050	65436943
chr2	65577002	65577572
chr2	65658874	65659274
chr2	66201280	66201650
chr2	67295413	67295783
chr2	67463813	67464390
chr2	67561545	67561955
chr2	67571968	67572368
chr2	67871977	67872400
chr2	69082710	69083080
chr2	69138474	69138844
chr2	69581774	69582144
chr2	69675427	69675865
chr2	69789217	69789587
chr2	69915037	69915407
chr2	70086465	70086835
chr2	70135877	70136609
chr2	70141160	70141831
chr2	70142204	70143254
chr2	70248418	70249275
chr2	70919798	70920168
chr2	72722695	72723128
chr2	72757162	72757742
chr2	72827950	72828403
chr2	73089626	73090072
chr2	73842179	73842925
chr2	73983654	73984114
chr2	74178587	74178957
chr2	74198299	74198993
chr2	74454568	74455471
chr2	74482874	74483493
chr2	74502952	74503322
chr2	74740714	74741283
chr2	74764630	74765522
chr2	74866019	74866711
chr2	74867974	74868374
chr2	74958379	74958989
chr2	75608935	75609305
chr2	75808062	75808502
chr2	78527576	78528030
chr2	82139947	82140386
chr2	84807102	84807472
chr2	84919863	84920311
chr2	84925754	84926176
chr2	84946333	84946755
chr2	84958085	84958485
chr2	84959165	84959535
chr2	85420891	85421746
chr2	85475808	85476178
chr2	85561351	85561835
chr2	85602430	85603311
chr2	85741926	85742296
chr2	85742485	85742885
chr2	85772319	85772823
chr2	85792678	85793298
chr2	86199256	86199881
chr2	86440595	86441242
chr2	88038197	88038655
chr2	88350606	88351182
chr2	88481895	88482465
chr2	95121709	95122079
chr2	96208535	96209019
chr2	96305270	96305840
chr2	96427994	96428464
chr2	96493065	96493640
chr2	96532117	96532487
chr2	96556707	96557122
chr2	96638197	96638567
chr2	96815975	96816663
chr2	96832678	96833048
chr2	98356646	98357166
chr2	98608247	98608945
chr2	98729777	98730387
chr2	98736412	98736841
chr2	98793292	98793723
chr2	100883140	100883567
chr2	100891806	100892253
chr2	100903803	100904208
chr2	101124898	101125425
chr2	101230674	101231089
chr2	101327730	101328171
chr2	101360213	101360793
chr2	101763810	101764287
chr2	101767077	101767484
chr2	101803095	101803522
chr2	101999484	102000082
chr2	102100610	102100980
chr2	102514065	102514474
chr2	102708868	102709311
chr2	105390915	105391534
chr2	105444207	105444611
chr2	105447460	105447890
chr2	105541644	105542044
chr2	105712499	105713506
chr2	105853666	105854121
chr2	106161940	106162310
chr2	106886847	106887221
chr2	107026072	107026477
chr2	107091380	107091750
chr2	108315485	108315937
chr2	108385683	108386053
chr2	108387945	108388315
chr2	108412992	108413362
chr2	108423417	108423832
chr2	108448682	108449362
chr2	108621757	108622140
chr2	109209626	109209996
chr2	109214065	109214435
chr2	109613932	109614685
chr2	109679557	109679927
chr2	109690726	109691096
chr2	109694329	109694702
chr2	109698942	109699357
chr2	110993918	110994288
chr2	111032517	111033113
chr2	111227768	111228177
chr2	111705755	111706125
chr2	111975055	111975656
chr2	112274958	112275752
chr2	112644393	112644953
chr2	112645206	112646282
chr2	112692556	112692926
chr2	113818135	113819152
chr2	113977889	113978615
chr2	117856468	117856838
chr2	118668874	118669244
chr2	119366256	119366915
chr2	119492105	119492524
chr2	120067134	120067504
chr2	120399118	120399495
chr2	120403660	120404071
chr2	120465944	120466409
chr2	120470183	120470617
chr2	120619656	120620056
chr2	120625724	120626412
chr2	120669101	120669873
chr2	121036181	121036587
chr2	121530671	121531226
chr2	121777553	121778026
chr2	121779103	121779476
chr2	121790216	121790662
chr2	124973386	124973786
chr2	125405762	125406213
chr2	127064846	127065296
chr2	127100447	127101325
chr2	127401214	127401584
chr2	127411088	127411674
chr2	127438149	127438657
chr2	127454943	127455313
chr2	127701566	127701939
chr2	128233433	128233803
chr2	128306196	128306690
chr2	128362864	128363234
chr2	128374225	128374595
chr2	129191450	129191820
chr2	130342627	130343335
chr2	130371767	130372371
chr2	130920431	130920801
chr2	131129844	131130214
chr2	132416415	132416985
chr2	132671308	132671678
chr2	133505151	133505521
chr2	133674904	133675274
chr2	133817898	133818923
chr2	134432144	134432887
chr2	134736211	134736581
chr2	135741339	135742001
chr2	137857931	137858301
chr2	137928785	137929140
chr2	137964034	137964454
chr2	138072224	138072648
chr2	138081729	138082129
chr2	138122158	138123118
chr2	138615344	138615714
chr2	138778032	138778322
chr2	138948181	138948551
chr2	140473768	140474152
chr2	142596787	142597157
chr2	142873384	142873810
chr2	143745049	143745449
chr2	144371274	144371686
chr2	144403977	144404421
chr2	145693112	145693482
chr2	145760797	145761167
chr2	145906339	145906816
chr2	146579546	146579946
chr2	147273113	147273483
chr2	147416114	147416665
chr2	147463911	147464497
chr2	147927065	147927469
chr2	148614782	148615152
chr2	149020425	149020998
chr2	149024393	149024763
chr2	149027962	149028332
chr2	149431377	149431770
chr2	149733966	149734379
chr2	149989405	149989978
chr2	149994266	149995042
chr2	150088494	150088864
chr2	150166255	150166655
chr2	150410830	150411530
chr2	150478144	150478514
chr2	150485987	150486424
chr2	150526848	150527268
chr2	150601572	150601942
chr2	151409645	151410079
chr2	151638590	151638987
chr2	153059704	153060074
chr2	154264034	154264466
chr2	155879937	155880307
chr2	155975746	155976146
chr2	156863059	156863429
chr2	156935642	156936012
chr2	157052935	157053340
chr2	157876168	157876999
chr2	158130895	158131295
chr2	158131914	158132353
chr2	158181105	158181659
chr2	158184928	158185298
chr2	158232403	158232887
chr2	158412267	158412637
chr2	158457787	158458382
chr2	158503086	158503456
chr2	158724927	158725297
chr2	159155412	159155827
chr2	160208040	160208440
chr2	160209337	160209886
chr2	160214563	160215176
chr2	160221684	160222084
chr2	160736581	160736981
chr2	160747760	160748194
chr2	160836680	160837095
chr2	161102747	161103174
chr2	161123159	161123608
chr2	161123711	161124090
chr2	161134996	161135612
chr2	161159856	161160577
chr2	162107603	162108009
chr2	162574645	162575137
chr2	162579914	162580286
chr2	162582468	162582838
chr2	162926544	162926953
chr2	162929531	162929931
chr2	163348999	163349426
chr2	163877322	163877692
chr2	164388443	164388907
chr2	164692066	164692515
chr2	164693302	164693732
chr2	164842052	164842466
chr2	165113409	165113861
chr2	165953663	165954147
chr2	166372141	166372556
chr2	167140788	167141236
chr2	167510317	167510708
chr2	168211086	168211833
chr2	169510530	169510930
chr2	170446042	170446489
chr2	170475844	170476214
chr2	170485221	170485591
chr2	170525485	170525932
chr2	170739051	170739650
chr2	170816558	170816928
chr2	170928807	170929383
chr2	171225136	171225536
chr2	171271970	171272511
chr2	171433626	171433996
chr2	171687376	171687746
chr2	172008711	172009179
chr2	172098929	172099418
chr2	172232010	172232434
chr2	172248868	172249331
chr2	172253167	172253537
chr2	172439138	172439677
chr2	172995802	172996202
chr2	172998535	172999104
chr2	173053197	173053711
chr2	173075675	173076131
chr2	173109332	173109871
chr2	173354509	173354919
chr2	174003930	174004366
chr2	174051786	174052256
chr2	174442780	174443180
chr2	174614175	174614697
chr2	174787770	174788140
chr2	175062998	175063368
chr2	175233168	175233589
chr2	176132619	176132989
chr2	176136195	176136565
chr2	176562759	176563129
chr2	176814246	176814616
chr2	177168223	177168593
chr2	177242436	177242901
chr2	177263420	177264119
chr2	177338088	177338488
chr2	177396473	177397058
chr2	179058537	179058907
chr2	180521004	180521682
chr2	180731015	180731385
chr2	180742776	180743221
chr2	180747833	180748203
chr2	180979341	180979711
chr2	185220020	185220404
chr2	185813640	185814064
chr2	186326186	186326556
chr2	186589837	186590207
chr2	187539614	187539984
chr2	187547327	187547830
chr2	187580566	187580965
chr2	188292820	188293442
chr2	188303622	188303992
chr2	189762946	189763316
chr2	189933876	189934547
chr2	190319705	190320222
chr2	190379640	190380107
chr2	190408231	190408601
chr2	190534586	190534956
chr2	190648570	190649025
chr2	190809107	190809718
chr2	190980027	190980634
chr2	191014059	191014624
chr2	191219289	191220105
chr2	191302767	191303170
chr2	191303688	191304131
chr2	191401235	191401605
chr2	191582358	191582728
chr2	191867053	191867423
chr2	195612746	195613146
chr2	196274902	196275344
chr2	196292257	196292627
chr2	196315399	196315819
chr2	196335105	196335475
chr2	197209819	197210189
chr2	197499891	197500121
chr2	199955372	199955972
chr2	200077086	200077555
chr2	200259567	200260162
chr2	200306427	200307090
chr2	200318948	200319521
chr2	200319969	200320376
chr2	200352598	200353022
chr2	200405610	200405980
chr2	200741555	200742159
chr2	201071601	201072150
chr2	201118403	201118815
chr2	201558203	201558607
chr2	201754794	201755164
chr2	202265267	202266111
chr2	203014617	203015328
chr2	203656519	203656951
chr2	204340021	204340505
chr2	204664793	204665669
chr2	205216474	205216844
chr2	205235430	205235800
chr2	205273570	205274038
chr2	205685614	205685984
chr2	205718946	205719421
chr2	207163479	207163932
chr2	207258468	207258987
chr2	207684108	207684523
chr2	207747930	207748300
chr2	207791561	207791931
chr2	207819946	207820421
chr2	207828994	207829458
chr2	207847232	207847602
chr2	207847809	207848197
chr2	207952794	207953367
chr2	207954826	207955196
chr2	208015452	208015876
chr2	208025262	208025762
chr2	208031717	208032087
chr2	209369017	209369387
chr2	209473797	209474167
chr2	209495907	209496391
chr2	211408355	211408858
chr2	211929917	211930287
chr2	212713640	212714010
chr2	212905890	212906412
chr2	212940111	212940685
chr2	213086082	213086482
chr2	213151743	213152113
chr2	215617148	215617518
chr2	215619044	215619645
chr2	215930848	215931280
chr2	216373473	216373880
chr2	216412375	216413063
chr2	217065886	217066256
chr2	217066568	217066938
chr2	217277729	217278165
chr2	217291249	217291669
chr2	217314222	217314622
chr2	217331560	217331978
chr2	217358227	217358597
chr2	217360866	217361236
chr2	217551509	217551981
chr2	217622155	217622633
chr2	217650556	217650926
chr2	217902499	217902869
chr2	217966038	217966408
chr2	218292398	218292877
chr2	218322564	218322934
chr2	218406032	218406612
chr2	218897020	218897390
chr2	219058763	219059133
chr2	219252971	219253341
chr2	219398879	219399524
chr2	219571811	219572312
chr2	220619524	220619905
chr2	221205103	221205676
chr2	221517568	221518144
chr2	221518330	221518744
chr2	221794170	221794792
chr2	221999736	222000106
chr2	222837664	222838059
chr2	222842501	222843046
chr2	223262989	223263491
chr2	223538903	223539311
chr2	223725518	223725919
chr2	223799362	223799732
chr2	223861339	223861768
chr2	223908399	223908833
chr2	223957222	223957706
chr2	224023245	224023615
chr2	224485262	224485793
chr2	224678656	224679057
chr2	225471416	225471868
chr2	225472101	225472688
chr2	226159830	226160229
chr2	226403311	226403684
chr2	226411744	226412114
chr2	226426339	226426745
chr2	226427505	226427875
chr2	226447818	226448395
chr2	226475648	226476078
chr2	226478019	226478723
chr2	226483913	226484377
chr2	226583672	226584042
chr2	226661856	226662492
chr2	226799278	226800065
chr2	227154932	227155302
chr2	227202150	227202520
chr2	227214667	227215037
chr2	227219769	227220139
chr2	227222339	227222709
chr2	227703323	227703693
chr2	229160216	229160616
chr2	229268697	229269067
chr2	229408408	229408808
chr2	230650501	230650871
chr2	230671121	230671491
chr2	230691019	230691389
chr2	230737734	230738129
chr2	230738934	230739321
chr2	230751067	230751437
chr2	230781386	230781786
chr2	231348167	231348579
chr2	231373813	231374237
chr2	231411814	231412264
chr2	231613956	231614326
chr2	231642616	231642986
chr2	231662630	231663000
chr2	231672626	231673162
chr2	231795444	231795872
chr2	231961416	231961871
chr2	232301006	232301397
chr2	232385657	232386027
chr2	232856547	232856917
chr2	234258121	234258603
chr2	234305005	234305416
chr2	234362985	234363355
chr2	234422252	234422849
chr2	234686473	234686843
chr2	234823820	234824255
chr2	234839302	234839720
chr2	234981371	234981929
chr2	234996470	234996840
chr2	235098824	235099194
chr2	235458767	235459448
chr2	235709083	235709900
chr2	236078243	236078733
chr2	236240321	236240855
chr2	236250269	236250697
chr2	236562390	236562790
chr2	236592850	236593391
chr2	236642572	236643031
chr2	236660955	236661408
chr2	236745697	236746143
chr2	236769850	236770220
chr2	237025032	237025611
chr2	237149571	237149941
chr2	237178448	237178867
chr2	237195793	237196163
chr2	237475239	237475923
chr2	237500755	237501125
chr2	237590139	237590632
chr2	237590664	237591245
chr2	237614237	237614614
chr2	237714984	237715354
chr2	238290153	238290612
chr2	238426491	238427327
chr2	238439451	238439902
chr2	238597263	238597633
chr2	238864104	238864670
chr2	240251408	240251778
chr2	240255944	240256314
chr2	240370130	240370535
chr2	240560096	240561159
chr2	240896019	240896389
chr2	241149780	241150771
chr2	241547128	241547498
chr2	242031892	242032262
chr3	3700189	3700589
chr3	3708458	3708828
chr3	3709155	3709525
chr3	5389060	5389460
chr3	7385629	7385999
chr3	8497599	8497969
chr3	8500648	8501018
chr3	8629531	8629901
chr3	8869713	8870146
chr3	11600481	11600870
chr3	11719395	11719825
chr3	11770421	11770830
chr3	12224764	12225134
chr3	12308510	12308880
chr3	12841487	12841885
chr3	13106592	13107021
chr3	13537735	13538105
chr3	14178353	14178745
chr3	16060331	16060707
chr3	17639772	17640142
chr3	17973481	17973881
chr3	23600124	23600494
chr3	23945742	23946246
chr3	24550603	24551003
chr3	29430582	29430952
chr3	29486107	29486477
chr3	29693870	29694240
chr3	29694806	29695176
chr3	30258825	30259435
chr3	30259799	30260169
chr3	30299589	30299989
chr3	30305065	30305435
chr3	30597260	30597878
chr3	30659285	30659755
chr3	30720992	30721413
chr3	31041380	31041808
chr3	31968882	31969464
chr3	32216099	32216515
chr3	33578875	33579277
chr3	34012065	34012465
chr3	35800905	35801275
chr3	36677408	36677808
chr3	36992711	36993081
chr3	38133454	38133835
chr3	39141129	39141529
chr3	39147012	39147382
chr3	41681489	41681859
chr3	41683626	41683996
chr3	42150106	42150476
chr3	42654677	42655078
chr3	42829094	42829666
chr3	43866567	43866967
chr3	44048184	44048554
chr3	45199927	45200349
chr3	45635670	45636241
chr3	45818221	45818638
chr3	46114308	46114678
chr3	46127498	46128015
chr3	46215102	46215472
chr3	46215992	46216409
chr3	46935422	46935870
chr3	46943270	46944106
chr3	46976860	46977327
chr3	48663491	48664016
chr3	48989612	48990023
chr3	49021658	49022175
chr3	50264592	50265108
chr3	50268867	50269237
chr3	50569211	50569695
chr3	50624632	50625087
chr3	51340471	51340887
chr3	52099103	52099473
chr3	52154625	52155038
chr3	52300549	52300970
chr3	53347368	53348065
chr3	54953965	54954378
chr3	56132178	56132610
chr3	56468516	56468886
chr3	57450744	57451114
chr3	58049193	58049618
chr3	58059416	58059986
chr3	58060850	58061220
chr3	58471217	58471685
chr3	58560721	58561163
chr3	60841406	60841776
chr3	63725054	63725424
chr3	63912203	63912724
chr3	64187077	64187477
chr3	64501404	64501782
chr3	64552028	64552457
chr3	64613138	64613581
chr3	64650742	64651146
chr3	65953398	65953775
chr3	65956126	65956515
chr3	66115824	66116194
chr3	66656646	66657016
chr3	66662908	66663476
chr3	67647429	67647838
chr3	69441641	69442056
chr3	69761815	69762185
chr3	69770103	69770473
chr3	70281594	70281994
chr3	71087341	71087711
chr3	72273573	72273943
chr3	73572379	73572795
chr3	79937528	79938055
chr3	80733637	80734052
chr3	81249514	81249943
chr3	87076965	87077335
chr3	87333293	87333663
chr3	87733755	87734125
chr3	94441201	94441780
chr3	94616915	94617288
chr3	97927764	97928151
chr3	99895819	99896219
chr3	99931052	99931441
chr3	100002858	100003493
chr3	101036255	101036670
chr3	101842551	101842921
chr3	102163379	102163749
chr3	102179546	102179916
chr3	102180353	102181002
chr3	111151397	111151979
chr3	111735300	111735700
chr3	112074918	112075390
chr3	112647089	112647489
chr3	112653513	112653883
chr3	112688022	112688422
chr3	112731277	112731647
chr3	113557365	113557849
chr3	115788996	115789366
chr3	115790721	115791091
chr3	116059716	116060187
chr3	116129288	116129688
chr3	116473561	116474135
chr3	117801842	117802212
chr3	117893549	117894149
chr3	120144362	120144762
chr3	120145523	120145923
chr3	120160044	120160414
chr3	120435551	120435951
chr3	120469529	120469899
chr3	120682110	120682480
chr3	123605109	123605594
chr3	123750697	123751111
chr3	124513176	124513591
chr3	124592673	124593073
chr3	124834722	124835350
chr3	124878559	124879133
chr3	125003381	125003889
chr3	125063160	125063485
chr3	126267318	126267718
chr3	126850722	126851092
chr3	127112988	127113358
chr3	128383580	128384127
chr3	129316168	129316544
chr3	129399378	129399749
chr3	129794923	129795468
chr3	129908435	129909008
chr3	131903941	131904311
chr3	133480018	133480388
chr3	133547696	133548066
chr3	134308420	134308914
chr3	134313311	134313717
chr3	134326883	134327253
chr3	134357833	134358203
chr3	134364048	134364462
chr3	134374231	134374715
chr3	134427419	134427832
chr3	134846849	134847229
chr3	135260064	135260434
chr3	135965330	135965715
chr3	136196538	136197016
chr3	136625229	136625639
chr3	138187796	138188166
chr3	138823691	138824097
chr3	140629755	140630220
chr3	140957124	140957534
chr3	141361026	141361426
chr3	141455844	141456214
chr3	142595456	142595964
chr3	148600950	148601365
chr3	149339970	149340553
chr3	149386913	149387334
chr3	149736129	149736582
chr3	149752302	149752800
chr3	150106764	150107368
chr3	150248449	150248819
chr3	150345070	150345440
chr3	151770081	151770484
chr3	151890632	151891245
chr3	152969857	152970227
chr3	153260701	153261071
chr3	153350382	153350752
chr3	156555070	156555485
chr3	156628273	156628673
chr3	156816638	156817324
chr3	156826605	156827070
chr3	157121970	157122468
chr3	157499365	157499735
chr3	159785276	159785671
chr3	159786443	159786813
chr3	159798987	159799357
chr3	159824151	159824562
chr3	159854643	159855068
chr3	160565326	160565696
chr3	160677560	160677930
chr3	161042089	161042504
chr3	161371423	161372020
chr3	161412140	161412540
chr3	161420774	161421156
chr3	169112140	169112510
chr3	170222104	170222539
chr3	170320586	170320998
chr3	170356568	170357127
chr3	170745355	170745744
chr3	170999624	171000197
chr3	171002075	171002647
chr3	171045416	171045835
chr3	171055593	171056067
chr3	171806433	171806997
chr3	171810061	171810660
chr3	171811671	171812426
chr3	172039977	172040347
chr3	172140520	172141089
chr3	172749306	172749820
chr3	172750170	172750690
chr3	174859845	174860215
chr3	174912057	174912590
chr3	174950990	174951390
chr3	174955384	174955784
chr3	174973414	174973814
chr3	176739098	176739509
chr3	176759986	176760389
chr3	176916774	176917235
chr3	177197347	177198195
chr3	177279114	177279775
chr3	177286056	177286457
chr3	177300187	177300557
chr3	177776654	177777024
chr3	178320340	178320886
chr3	178352589	178353056
chr3	178740939	178741408
chr3	178899927	178900544
chr3	180989786	180990156
chr3	181624283	181624653
chr3	182609561	182609931
chr3	183247227	183247597
chr3	183377905	183378416
chr3	183967716	183968178
chr3	184361570	184361940
chr3	185282726	185283305
chr3	185335775	185336189
chr3	185498525	185499229
chr3	185544752	185545756
chr3	185549395	185549765
chr3	186589771	186590174
chr3	186760386	186760756
chr3	186783168	186783635
chr3	187264039	187264451
chr3	187745283	187745789
chr3	188272581	188272981
chr3	188348898	188349268
chr3	188631600	188632008
chr3	189297918	189298328
chr3	189316284	189316729
chr3	189324607	189325183
chr3	189353968	189354338
chr3	189392895	189393265
chr3	190012338	190012708
chr3	190076964	190077334
chr3	190265738	190266108
chr3	190307158	190307759
chr3	192879630	192880094
chr3	192889146	192889516
chr3	193592983	193593408
chr3	193712139	193712592
chr3	193780859	193781229
chr3	193782321	193782721
chr3	194089538	194089908
chr3	194112408	194112978
chr3	194130840	194131607
chr3	194134626	194135228
chr3	194296446	194296860
chr3	194323818	194324188
chr3	194536903	194537273
chr3	194572253	194572623
chr3	194726883	194727347
chr3	195119478	195119875
chr3	195821400	195821770
chr3	196793225	196793595
chr4	337484	337854
chr4	408410	408780
chr4	617646	618016
chr4	1305243	1305865
chr4	1346562	1346932
chr4	2008651	2009277
chr4	3484414	3485032
chr4	4541873	4542366
chr4	5013068	5013438
chr4	5038005	5038575
chr4	5051302	5051917
chr4	5114815	5115185
chr4	5158374	5158744
chr4	5365620	5366064
chr4	5366386	5366969
chr4	5371460	5371830
chr4	6640248	6641172
chr4	6688934	6689304
chr4	6782432	6782802
chr4	6957118	6957559
chr4	7430347	7430717
chr4	7462435	7462805
chr4	7749581	7749951
chr4	7805482	7805853
chr4	7872388	7872792
chr4	7879917	7880344
chr4	7941150	7941520
chr4	8315707	8316278
chr4	8383823	8384193
chr4	8532251	8532621
chr4	8534256	8534626
chr4	8556693	8557063
chr4	10006824	10007305
chr4	10045427	10045797
chr4	10611653	10612053
chr4	10623900	10624326
chr4	10694419	10694859
chr4	11011249	11011666
chr4	11428838	11429454
chr4	11468950	11469378
chr4	11497959	11498401
chr4	11529487	11530166
chr4	11614396	11614800
chr4	11635390	11635808
chr4	13907351	13907752
chr4	13920951	13921420
chr4	14225511	14226094
chr4	14879606	14879976
chr4	14908631	14909038
chr4	14916986	14917356
chr4	15303072	15303450
chr4	15681463	15681833
chr4	15690410	15690780
chr4	15906029	15906399
chr4	16029341	16029711
chr4	16033956	16034326
chr4	16082439	16082809
chr4	16140865	16141295
chr4	18021670	18022040
chr4	18882534	18882904
chr4	19301547	19301917
chr4	19689594	19689964
chr4	19739067	19739437
chr4	19971838	19972208
chr4	20839889	20840344
chr4	21205944	21206320
chr4	24010651	24011021
chr4	24598062	24598479
chr4	24642949	24643319
chr4	25068907	25069625
chr4	25312474	25312976
chr4	25400998	25401426
chr4	25988108	25988478
chr4	26252402	26252802
chr4	26576342	26576742
chr4	26860365	26861083
chr4	27100709	27101282
chr4	27123031	27123431
chr4	27154725	27155095
chr4	27787230	27787600
chr4	28160242	28160612
chr4	28287999	28288369
chr4	28436223	28436593
chr4	34733107	34733515
chr4	37441639	37442009
chr4	37480451	37481023
chr4	37561862	37562232
chr4	37742190	37742560
chr4	37812700	37813118
chr4	38424516	38424916
chr4	38663880	38664587
chr4	38666991	38667565
chr4	39036050	39036499
chr4	39043212	39043618
chr4	39045274	39045843
chr4	39401630	39402000
chr4	39638531	39639255
chr4	39664787	39665270
chr4	40055879	40056249
chr4	40255609	40256353
chr4	40475604	40476040
chr4	40541149	40541634
chr4	40629566	40629936
chr4	41070914	41071334
chr4	41124884	41125284
chr4	41214322	41214692
chr4	41216350	41216720
chr4	41319587	41319957
chr4	41331159	41331653
chr4	41525146	41525516
chr4	47531253	47531623
chr4	48127896	48128302
chr4	48954705	48955105
chr4	52407547	52407993
chr4	53188116	53188583
chr4	53459544	53459947
chr4	53476972	53477342
chr4	53591479	53591909
chr4	54082188	54082601
chr4	54165515	54165885
chr4	58499187	58499647
chr4	66750230	66750600
chr4	67014605	67014975
chr4	67020140	67020510
chr4	70993335	70993804
chr4	71608258	71608632
chr4	73528159	73528559
chr4	73676996	73677366
chr4	74005405	74005995
chr4	74202064	74202635
chr4	74624640	74625056
chr4	74654131	74654581
chr4	74659783	74660220
chr4	74661545	74662194
chr4	75514095	75514510
chr4	75548027	75548598
chr4	76234379	76234878
chr4	76548719	76549089
chr4	76570095	76570710
chr4	76589376	76589746
chr4	76590216	76590586
chr4	76768005	76768405
chr4	77921699	77922087
chr4	78057875	78058245
chr4	78176544	78176914
chr4	78551655	78552025
chr4	78552330	78552700
chr4	78560618	78560988
chr4	78569250	78569662
chr4	78622424	78622794
chr4	80610833	80611674
chr4	82044243	82044813
chr4	82519116	82519486
chr4	82667816	82668186
chr4	82782652	82783022
chr4	83207709	83208079
chr4	83255570	83255951
chr4	83256747	83257154
chr4	83357176	83357594
chr4	84582317	84582717
chr4	85496239	85496609
chr4	85827440	85827810
chr4	86926391	86926761
chr4	87025587	87026078
chr4	87117351	87117721
chr4	87866119	87866547
chr4	88523578	88523948
chr4	88592214	88592584
chr4	89129180	89129601
chr4	89661522	89661892
chr4	89674939	89675309
chr4	89753712	89754092
chr4	89994410	89994780
chr4	90174665	90175165
chr4	90226853	90227223
chr4	90727941	90728372
chr4	92969917	92970296
chr4	95084591	95084965
chr4	95086621	95086991
chr4	95107512	95107953
chr4	95304955	95305343
chr4	99950327	99950894
chr4	101356312	101356721
chr4	101356988	101357358
chr4	101865791	101866161
chr4	101953934	101954304
chr4	102262906	102263317
chr4	102501693	102502101
chr4	102620894	102621373
chr4	102868528	102868898
chr4	104728409	104728835
chr4	105473681	105474258
chr4	107279706	107280325
chr4	107283565	107283935
chr4	107896094	107896670
chr4	108446440	108446810
chr4	108650313	108650647
chr4	112113062	112113567
chr4	113434119	113434489
chr4	113959134	113959537
chr4	117400174	117400544
chr4	119103235	119103650
chr4	119730082	119730558
chr4	119731111	119731481
chr4	119735121	119735491
chr4	123235479	123235849
chr4	123418418	123418816
chr4	123478832	123479426
chr4	123555382	123555985
chr4	126850242	126850642
chr4	128322967	128323573
chr4	128349824	128350238
chr4	128385961	128386374
chr4	128386990	128387559
chr4	128427890	128428325
chr4	128529139	128529541
chr4	128552823	128553193
chr4	128573759	128574204
chr4	128810975	128811389
chr4	129550307	129550707
chr4	138199443	138199813
chr4	139014416	139014786
chr4	139599915	139600325
chr4	139641198	139641568
chr4	140037355	140037763
chr4	140154050	140154553
chr4	140256972	140257571
chr4	140296337	140296769
chr4	140305066	140305507
chr4	140635602	140636038
chr4	140728060	140728495
chr4	141246184	141246554
chr4	143346168	143346538
chr4	145195585	145195955
chr4	145735265	145735747
chr4	150119495	150119884
chr4	151099364	151099770
chr4	152485631	152486117
chr4	152822317	152822731
chr4	152937718	152938287
chr4	154560781	154561151
chr4	154617745	154618115
chr4	156779778	156780178
chr4	156792430	156792800
chr4	156976173	156976584
chr4	156999098	156999507
chr4	158094649	158095019
chr4	158722932	158723550
chr4	164204479	164204849
chr4	164240017	164240387
chr4	164304910	164305280
chr4	165459926	165460369
chr4	165461473	165461892
chr4	165502958	165503358
chr4	167196366	167196801
chr4	168558630	168559032
chr4	168560113	168560588
chr4	169253966	169254336
chr4	169267050	169267450
chr4	172898673	172899100
chr4	173046678	173047161
chr4	173074263	173074862
chr4	176270585	176271079
chr4	183098817	183099217
chr4	183100936	183101339
chr4	183111421	183111791
chr4	183118537	183118907
chr4	183154677	183155047
chr4	184734056	184734473
chr4	185792792	185793162
chr4	185881494	185881864
chr4	185914538	185914908
chr4	186684874	186685311
chr4	186685757	186686177
chr4	186735875	186736245
chr4	186854291	186854661
chr4	188986229	188986644
chr5	82011	82495
chr5	930928	931298
chr5	1327074	1327515
chr5	1555265	1555754
chr5	2149058	2149428
chr5	2750876	2751246
chr5	3531358	3531812
chr5	5135923	5136293
chr5	5335984	5336354
chr5	5340281	5340698
chr5	5422260	5422744
chr5	9712423	9712793
chr5	10353179	10354249
chr5	10551311	10551655
chr5	10555338	10555758
chr5	10627770	10628140
chr5	10981654	10983058
chr5	11069061	11069431
chr5	11251334	11251704
chr5	11596618	11597112
chr5	12022448	12022818
chr5	14035866	14036422
chr5	14265537	14265907
chr5	14268340	14268710
chr5	15008524	15009051
chr5	16539075	16539521
chr5	16890131	16890502
chr5	17249320	17249690
chr5	17305899	17306334
chr5	30279234	30279635
chr5	30502245	30502615
chr5	30505550	30505934
chr5	31020958	31021572
chr5	31161733	31162190
chr5	32174179	32174572
chr5	32223988	32224388
chr5	33008637	33009007
chr5	36638139	36638509
chr5	36667821	36668397
chr5	37090283	37090861
chr5	37272476	37272960
chr5	37668502	37668874
chr5	38060340	38060710
chr5	39100787	39101333
chr5	39198039	39198643
chr5	39424890	39425407
chr5	39527033	39527497
chr5	39624565	39625099
chr5	39712745	39713264
chr5	40552199	40552963
chr5	41414566	41415019
chr5	41527212	41527607
chr5	42950576	42950971
chr5	43058161	43058585
chr5	43422162	43422646
chr5	51226254	51226693
chr5	52491803	52492322
chr5	52799365	52799735
chr5	54457178	54457676
chr5	54701157	54701527
chr5	55419658	55420028
chr5	55438381	55438751
chr5	55934094	55934666
chr5	56089347	56089717
chr5	56123760	56124181
chr5	56211434	56211804
chr5	56278415	56278785
chr5	56279947	56280364
chr5	56347174	56347544
chr5	56441552	56441922
chr5	56506576	56506946
chr5	56543990	56544417
chr5	56637345	56637715
chr5	56638178	56638716
chr5	57004810	57005408
chr5	57366794	57367169
chr5	57435719	57436134
[truncated: 6,811 more rows]

## Sheet: Cluster 1
Supplementary Table 1. YAP and TEAD DNA-binding sites from ChIP-seq. DNA-binding sites were detected using the ENCODE Transcription Factor ChIP-seq pipeline. Each control or experimental condition represents ChIP-sequencing performed in duplicate.
chromosome	start	end
chr1	921073	921473
chr1	923744	923962
chr1	8707002	8707240
chr1	8741929	8742429
chr1	10031538	10031931
chr1	10508562	10508873
chr1	12386172	12386476
chr1	12604388	12604692
chr1	12615951	12616335
chr1	17128433	17128819
chr1	19412660	19412964
chr1	20896839	20897231
chr1	21251970	21252336
chr1	21776089	21776713
chr1	25501240	25501399
chr1	28346208	28346596
chr1	33640328	33640632
chr1	43206836	43207182
chr1	43476010	43476380
chr1	45246797	45247101
chr1	47478052	47478422
chr1	48931667	48931971
chr1	53942465	53942865
chr1	55191206	55191577
chr1	55429062	55429485
chr1	56298001	56298371
chr1	56414672	56415242
chr1	58263585	58263765
chr1	59029417	59029721
chr1	61337913	61338345
chr1	63628696	63628814
chr1	67890071	67890181
chr1	73593403	73593990
chr1	74356567	74356939
chr1	74526828	74527250
chr1	76059436	76059836
chr1	77447746	77447909
chr1	78833419	78833790
chr1	79128689	79128993
chr1	79151089	79151393
chr1	79323225	79323529
chr1	80882551	80882959
chr1	81424138	81424442
chr1	81915942	81916246
chr1	83532057	83532361
chr1	84365660	84366015
chr1	84834445	84834749
chr1	85328938	85329358
chr1	85607127	85607646
chr1	85801543	85801847
chr1	86774513	86774817
chr1	88175798	88175907
chr1	90403214	90403584
chr1	91016233	91016412
chr1	91026364	91026668
chr1	94068220	94068524
chr1	94079169	94079322
chr1	94321760	94322103
chr1	94554569	94554873
chr1	94654079	94654303
chr1	95087158	95087462
chr1	95689923	95690037
chr1	99599656	99599887
chr1	110356439	110356743
chr1	113680283	113680587
chr1	116538680	116538984
chr1	116777882	116778229
chr1	117161967	117162355
chr1	117821789	117822093
chr1	144519732	144520108
chr1	149812132	149812677
chr1	149813525	149813829
chr1	149885587	149886091
chr1	149886391	149887178
chr1	149887660	149888212
chr1	151494739	151495147
chr1	159817660	159817964
chr1	159914334	159914750
chr1	160124761	160125149
chr1	163583774	163584143
chr1	164337880	164338254
chr1	164473549	164474041
chr1	165259191	165259557
chr1	168751205	168751357
chr1	169307198	169307539
chr1	172359699	172360048
chr1	179164570	179164688
chr1	182101315	182102003
chr1	183139589	183139925
chr1	183699602	183700079
chr1	184905629	184905939
chr1	187491318	187491708
chr1	187622022	187622326
chr1	189774762	189775168
chr1	192512666	192513055
chr1	193707656	193707960
chr1	198669014	198669450
chr1	200076221	200076591
chr1	200372040	200372532
chr1	201503477	201503854
chr1	202964936	202965330
chr1	204171832	204171955
chr1	204708445	204708815
chr1	205301269	205301753
chr1	208521592	208521791
chr1	208525491	208525795
chr1	210246499	210246708
chr1	212721544	212721848
chr1	214446951	214447370
chr1	214507000	214507405
chr1	214516383	214516768
chr1	214551715	214552085
chr1	218480584	218481176
chr1	220734484	220734875
chr1	221718429	221718799
chr1	222600325	222600629
chr1	223719513	223719885
chr1	225700120	225700623
chr1	227428848	227429219
chr1	228457587	228458267
chr1	228486842	228487413
chr1	231194928	231195291
chr1	231827357	231827727
chr1	231828093	231828578
chr1	232665206	232665510
chr1	234643214	234643591
chr1	234772367	234772874
chr1	234975071	234975539
chr1	236503090	236503498
chr1	240765642	240766012
chr1	240783746	240784050
chr1	242225661	242226031
chr1	244327605	244327909
chr1	244348032	244348336
chr1	245261869	245262239
chr2	6139968	6140278
chr2	8457789	8457961
chr2	10584351	10584835
chr2	11387825	11388225
chr2	11663483	11663787
chr2	11746393	11746659
chr2	14927190	14927494
chr2	15733774	15734126
chr2	19140723	19141206
chr2	19208890	19209049
chr2	19419552	19419856
chr2	19580869	19581224
chr2	23480965	23481271
chr2	26758012	26758382
chr2	28276205	28276314
chr2	29117708	29118222
chr2	29123698	29124068
chr2	29502530	29503014
chr2	29806432	29806821
chr2	30217946	30218365
chr2	37802907	37803391
chr2	38064937	38065071
chr2	39516546	39516945
chr2	40096376	40096746
chr2	43389860	43390164
chr2	43634671	43635110
chr2	44233478	44233848
chr2	45353897	45354201
chr2	47191877	47192247
chr2	47225399	47225807
chr2	48471035	48471200
chr2	52881657	52882027
chr2	53104179	53104618
chr2	55109352	55109924
chr2	55779589	55780056
chr2	55843132	55843702
chr2	63827739	63828109
chr2	64158506	64158810
chr2	64263311	64263681
chr2	66523056	66523392
chr2	67283846	67283977
chr2	67561545	67561955
chr2	69039897	69040201
chr2	69695673	69695773
chr2	69781420	69781840
chr2	72570451	72570759
chr2	72757162	72757742
chr2	82055901	82056205
chr2	82879871	82880175
chr2	98435691	98436030
chr2	99278900	99279121
chr2	101124898	101125425
chr2	105447460	105447890
chr2	108370115	108370430
chr2	108385683	108386053
chr2	108635644	108635948
chr2	114022290	114022594
chr2	120399118	120399495
chr2	121036181	121036587
chr2	123670281	123670681
chr2	123732615	123732945
chr2	124039862	124040199
chr2	124283260	124283399
chr2	126298691	126298890
chr2	127226630	127227030
chr2	133450008	133450312
chr2	133505151	133505521
chr2	133817898	133818923
chr2	137857931	137858301
chr2	137928785	137929140
chr2	138778032	138778322
chr2	140473768	140474152
chr2	142472447	142472751
chr2	143802294	143802435
chr2	145760797	145761167
chr2	147636245	147636479
chr2	147712155	147712325
chr2	149098785	149099089
chr2	150088494	150088864
chr2	150167753	150168058
chr2	150410830	150411530
chr2	150526848	150527268
chr2	152486136	152486449
chr2	153059704	153060074
chr2	154836618	154836983
chr2	156300406	156300806
chr2	156935642	156936012
chr2	157052935	157053340
chr2	158232403	158232887
chr2	158507217	158507521
chr2	160539069	160539373
chr2	161905727	161906031
chr2	163085657	163086014
chr2	164693302	164693732
chr2	164711761	164712091
chr2	164933806	164934110
chr2	164967806	164968164
chr2	166780304	166780430
chr2	167508754	167509104
chr2	169728525	169728829
chr2	173028715	173029019
chr2	173053197	173053711
chr2	173354509	173354919
chr2	173716437	173716754
chr2	175062998	175063368
chr2	175233168	175233589
chr2	177263420	177264119
chr2	180747833	180748203
chr2	180763632	180763975
chr2	180970090	180970490
chr2	181791253	181791635
chr2	185220020	185220404
chr2	185813640	185814064
chr2	187390954	187391196
chr2	187694671	187695102
chr2	190697030	190697334
chr2	197499891	197500121
chr2	200525007	200525317
chr2	200786450	200786754
chr2	204340021	204340505
chr2	207188642	207188946
chr2	207684108	207684523
chr2	207847809	207848197
chr2	207954826	207955196
chr2	208609114	208609498
chr2	208638095	208638579
chr2	209495907	209496391
chr2	211396815	211397119
chr2	212021944	212022312
chr2	212135688	212135992
chr2	212452051	212452182
chr2	212905890	212906412
chr2	212940111	212940685
chr2	214593840	214594038
chr2	215626929	215627329
chr2	221205103	221205676
chr2	222837664	222838059
chr2	223545832	223546177
chr2	224485262	224485793
chr2	224608063	224608367
chr2	225471416	225471868
chr2	225513057	225513161
chr2	226155704	226155832
chr2	226159830	226160229
chr2	226403311	226403684
chr2	230650501	230650871
chr2	230737734	230738129
chr2	230738934	230739321
chr2	232301006	232301397
chr2	234362985	234363355
chr2	234607080	234607195
chr2	234981371	234981929
chr2	235098824	235099194
chr2	237614237	237614614
chr2	237723565	237724049
chr3	5023211	5023599
chr3	6709169	6709569
chr3	6750803	6751141
chr3	10292797	10293101
chr3	12308510	12308880
chr3	12841487	12841885
chr3	13110701	13111005
chr3	16060331	16060707
chr3	16102944	16103103
chr3	16995093	16995493
chr3	24272783	24273206
chr3	24273578	24273882
chr3	24365290	24365594
chr3	27130801	27131105
chr3	27317234	27317416
chr3	27360488	27360839
chr3	27533950	27534557
chr3	30193768	30194072
chr3	30258825	30259435
chr3	30370958	30371106
chr3	30476723	30477027
chr3	30659285	30659755
chr3	32117316	32117716
chr3	32216099	32216515
chr3	32304478	32304882
chr3	33326012	33326219
chr3	34012065	34012465
chr3	34175837	34176141
chr3	37936350	37936654
chr3	55169537	55169937
chr3	55885879	55886183
chr3	57450744	57451114
chr3	57451408	57451911
chr3	57974865	57975076
chr3	58471217	58471685
chr3	61645113	61645417
chr3	63343713	63344113
chr3	63945607	63945911
chr3	64501404	64501782
chr3	64627903	64628009
chr3	65953398	65953775
chr3	65956126	65956515
chr3	66115824	66116194
chr3	66593971	66594371
chr3	66656646	66657016
chr3	69505743	69506143
chr3	69833644	69833948
chr3	73188956	73189260
chr3	80193012	80193130
chr3	80733637	80734052
chr3	81300377	81300780
chr3	83426457	83426577
chr3	84144771	84145171
chr3	94616915	94617288
chr3	97579455	97579759
chr3	97927764	97928151
chr3	98733966	98734366
chr3	98777381	98777685
chr3	99931052	99931441
chr3	101925583	101925936
chr3	102530852	102531040
chr3	105538571	105538971
chr3	105835648	105836054
chr3	106249183	106249583
chr3	112090634	112090938
chr3	116129288	116129688
chr3	116425101	116425446
chr3	120469529	120469899
chr3	123758311	123758615
chr3	124521210	124521352
chr3	125063160	125063485
chr3	127768451	127768680
chr3	129399378	129399749
chr3	129908435	129909008
chr3	134326883	134327253
chr3	134364048	134364462
chr3	134374231	134374715
chr3	138673727	138674127
chr3	138686807	138687111
chr3	138823691	138824097
chr3	142619223	142619381
chr3	144162033	144162337
chr3	146797327	146797631
chr3	146803789	146804093
chr3	149339970	149340553
chr3	150320002	150320219
chr3	150345070	150345440
chr3	150371844	150372148
chr3	151037732	151038036
chr3	151631101	151631405
chr3	151770081	151770484
chr3	151976277	151976629
chr3	152026003	152026307
chr3	152389369	152389553
chr3	153961216	153961616
chr3	158621328	158621728
chr3	158769271	158769603
chr3	159785276	159785671
chr3	159824151	159824562
chr3	160698137	160698285
chr3	161407156	161407460
chr3	161420774	161421156
chr3	169389632	169389936
chr3	169657320	169657624
chr3	170745355	170745744
chr3	170751679	170751801
chr3	171055593	171056067
chr3	172140520	172141089
chr3	175149723	175150027
chr3	176147310	176147710
chr3	176759986	176760389
chr3	176855924	176856228
chr3	177602521	177603063
chr3	178703622	178703926
chr3	178845897	178846091
chr3	182212390	182212990
chr3	182609561	182609931
chr3	185335775	185336189
chr3	185796596	185796900
chr3	185940911	185941311
chr3	187808999	187809303
chr3	188263048	188263352
chr3	188547123	188547493
chr3	189713090	189713490
chr3	190566387	190566691
chr3	191238310	191238710
chr3	194871357	194871661
chr3	195105390	195105694
chr4	11004485	11004885
chr4	11011249	11011666
chr4	11691409	11691517
chr4	12949684	12950084
chr4	16029341	16029711
chr4	16033956	16034326
chr4	16129399	16129703
chr4	21205944	21206320
chr4	32986217	32986569
chr4	38133052	38133482
chr4	38413812	38414116
chr4	41319587	41319957
chr4	41525146	41525516
chr4	53188116	53188583
chr4	53576749	53577151
chr4	54082188	54082601
chr4	55122349	55122653
chr4	56684440	56684744
chr4	58665503	58665903
chr4	69095409	69095713
chr4	69096228	69096532
chr4	69781720	69782120
chr4	71498177	71498374
chr4	71599730	71599845
chr4	71608258	71608632
chr4	73528159	73528559
chr4	74202064	74202635
chr4	75249011	75249127
chr4	76548719	76549089
chr4	76571359	76571663
chr4	76590216	76590586
chr4	77921699	77922087
chr4	78150540	78150940
chr4	78369691	78370091
chr4	78552330	78552700
chr4	79232624	79232928
chr4	79652245	79652575
chr4	80235588	80235760
chr4	80452756	80453063
chr4	81314515	81314819
chr4	83256747	83257154
chr4	83606989	83607151
chr4	83618531	83618670
chr4	84790881	84791027
chr4	87304705	87305041
chr4	87419449	87419874
chr4	88630876	88631180
chr4	89072998	89073306
chr4	89245469	89245773
chr4	90174665	90175165
chr4	92969917	92970296
chr4	95084591	95084965
chr4	95233008	95233181
chr4	95304955	95305343
chr4	95465050	95465354
chr4	98572749	98573096
chr4	101256218	101256618
chr4	101356988	101357358
chr4	101365601	101366008
chr4	101436057	101436361
chr4	101865791	101866161
chr4	101914834	101915170
chr4	101921481	101921649
chr4	101953934	101954304
chr4	102620894	102621373
chr4	103342224	103342530
chr4	103996629	103996977
chr4	104131056	104131456
chr4	107279706	107280325
chr4	107283565	107283935
chr4	108650313	108650647
chr4	110231892	110231997
chr4	110854323	110854501
chr4	113959134	113959537
chr4	114187452	114187876
chr4	119659622	119659995
chr4	123235479	123235849
chr4	123416019	123416227
chr4	123418418	123418816
chr4	123478832	123479426
chr4	124018908	124019205
chr4	124230216	124230616
chr4	128163580	128163737
chr4	128265542	128265723
chr4	137310528	137310928
chr4	137370351	137370590
chr4	138199443	138199813
chr4	138256606	138257006
chr4	139768747	139769051
chr4	140019265	140019569
chr4	140020053	140020357
chr4	140037355	140037763
chr4	140425344	140425466
chr4	140728060	140728495
chr4	147814357	147814757
chr4	150119495	150119884
chr4	151094351	151094655
chr4	151315363	151315463
chr4	151418449	151418712
chr4	155392810	155393210
chr4	156503202	156503506
chr4	156779778	156780178
chr4	156976173	156976584
chr4	158826852	158827156
chr4	161799753	161800057
chr4	168200712	168201112
chr4	168796399	168796703
chr4	169238516	169238820
chr4	169251500	169251936
chr4	172109389	172109789
chr4	173252333	173252637
chr4	174561696	174561796
chr4	184462739	184463139
chr4	184937309	184937726
chr4	185792792	185793162
chr4	188429065	188429259
chr4	188534891	188535291
chr4	188822763	188823068
chr4	188986229	188986644
chr5	1327074	1327515
chr5	3153396	3153743
chr5	10551311	10551655
chr5	10555338	10555758
chr5	10719953	10720334
chr5	16578585	16578917
chr5	19880830	19881046
chr5	21340240	21340640
chr5	24547163	24547467
chr5	30099533	30100048
chr5	30194633	30194979
chr5	30505550	30505934
chr5	34245964	34246268
chr5	39712745	39713264
chr5	42878629	42878907
chr5	44002628	44002932
chr5	52491385	52491728
chr5	55419658	55420028
chr5	56637345	56637715
chr5	57335152	57335456
chr5	57435719	57436134
chr5	58069838	58070211
chr5	58127278	58127698
chr5	59069492	59069796
chr5	60810728	60811098
chr5	66407023	66407377
chr5	66741397	66741767
chr5	67677648	67677954
chr5	68549385	68549531
chr5	69521221	69521562
chr5	73638698	73639002
chr5	73719594	73720014
chr5	73764587	73764957
chr5	74632108	74632518
chr5	74638274	74638456
chr5	74916829	74917133
chr5	74949141	74949503
chr5	78586209	78586542
chr5	81371481	81371785
chr5	81450950	81451254
chr5	82387215	82387720
chr5	82635656	82636026
chr5	82707778	82708082
chr5	83085164	83085491
chr5	83124580	83125083
chr5	83265274	83265578
chr5	83577043	83577347
chr5	83589634	83590137
chr5	90021137	90021537
chr5	92927243	92927547
chr5	93192090	93192503
chr5	93606032	93606469
chr5	93791433	93791737
chr5	94362597	94362933
chr5	94385786	94386254
chr5	94522130	94522541
chr5	96637274	96637542
chr5	97183239	97183573
chr5	99721536	99721840
chr5	103057371	103057534
chr5	106941046	106941398
chr5	107469694	107469839
chr5	107519930	107520360
chr5	111731011	111731411
chr5	116532808	116533248
chr5	123809507	123809939
chr5	123814261	123814631
chr5	123819379	123819765
chr5	123819862	123820234
chr5	124599614	124600002
chr5	124655944	124656267
chr5	124661306	124661914
chr5	124995442	124995812
chr5	125137516	125137886
chr5	126009636	126009940
chr5	127785079	127785300
chr5	127934800	127935209
chr5	131328566	131328870
chr5	133735284	133735664
chr5	134245285	134245655
chr5	142740459	142740848
chr5	143279679	143280118
chr5	143638686	143638990
chr5	143659575	143659948
chr5	143683471	143684023
chr5	145925335	145925705
chr5	145981859	145982297
chr5	147535677	147536043
chr5	147734819	147735123
chr5	147835217	147835782
chr5	148145943	148146285
chr5	150809351	150809583
chr5	151617978	151618445
chr5	154287146	154287557
chr5	155419053	155419444
chr5	155631121	155631457
chr5	160315957	160316327
chr5	160887788	160888168
chr5	161058762	161059082
chr5	161857462	161857766
chr5	172355079	172355402
chr5	173824202	173824576
chr5	175344677	175344797
chr5	175378463	175378767
chr5	175385671	175386041
chr5	175706370	175706854
chr5	175809697	175810432
chr5	176491005	176491332
chr6	7561434	7562047
chr6	11207197	11207766
chr6	15284835	15285205
chr6	20699461	20699765
chr6	20706678	20706860
chr6	21003799	21004138
chr6	21103576	21103983
chr6	21824893	21825197
chr6	21949046	21949478
chr6	22141352	22141656
chr6	22248892	22249330
chr6	22636322	22636626
chr6	22764513	22764862
chr6	24313439	24313809
chr6	24341294	24341664
chr6	26020328	26020676
chr6	26021353	26021935
chr6	26026293	26026660
chr6	26026912	26027595
chr6	26031720	26032394
chr6	26033385	26033933
chr6	26043369	26043673
chr6	26043817	26044094
chr6	26045163	26045688
chr6	26054895	26055274
chr6	26055320	26055850
chr6	26056117	26056584
chr6	26103629	26104268
chr6	26122774	26123372
chr6	26123697	26124366
chr6	26156176	26156664
chr6	26157699	26158424
chr6	26183522	26183980
chr6	26188806	26189415
chr6	26195374	26195678
chr6	26197035	26197605
chr6	26198218	26198618
chr6	26199054	26199662
chr6	26204252	26204911
chr6	26216396	26217322
chr6	26223771	26224281
chr6	26224913	26225555
chr6	26233746	26233931
chr6	26234737	26235107
chr6	26250412	26250928
chr6	26251509	26251851
chr6	26253252	26253556
chr6	26271247	26271713
chr6	26272677	26273153
chr6	26285273	26285905
chr6	27131895	27132094
chr6	27132801	27133374
chr6	27145928	27146232
chr6	27146919	27147295
chr6	27807776	27808336
chr6	27809856	27810214
chr6	27812043	27812413
chr6	27814616	27815252
chr6	27823729	27824167
chr6	27824435	27824924
chr6	27838204	27838602
chr6	27865127	27865527
chr6	27872106	27872521
chr6	27873428	27873760
chr6	27890632	27891224
chr6	27892973	27893424
chr6	28865814	28866340
chr6	28947928	28948403
chr6	30769660	30770050
chr6	31203352	31203656
chr6	37366919	37367319
chr6	45445721	45446405
chr6	47044504	47044673
chr6	47134687	47134991
chr6	48916569	48916876
chr6	49668236	49668540
chr6	52352416	52352829
chr6	52551564	52551722
chr6	52725879	52726183
chr6	53321767	53322071
chr6	56683987	56684378
chr6	63458765	63458917
chr6	63734893	63735293
chr6	65623650	65623954
chr6	65760248	65760648
chr6	68164692	68165092
chr6	74534500	74534871
chr6	74598677	74599093
chr6	75524408	75524778
chr6	77456591	77456895
chr6	79570526	79570896
chr6	80673769	80674073
chr6	81614461	81614578
chr6	82570090	82570430
chr6	82572639	82572769
chr6	83434475	83434779
chr6	88823980	88824361
chr6	89297977	89298347
chr6	91438632	91438936
chr6	100948752	100948854
chr6	101083587	101083923
chr6	104589970	104590370
chr6	104630552	104630684
chr6	105373981	105374359
chr6	105432866	105433049
chr6	105796253	105796411
chr6	106547987	106548291
chr6	109790267	109790667
chr6	110180148	110180471
chr6	112328739	112329139
chr6	113642818	113643257
chr6	114364317	114364621
chr6	117414803	117415139
chr6	117545105	117545478
chr6	117548762	117549148
chr6	119261165	119261625
chr6	122653244	122653399
chr6	122736606	122736910
chr6	125511884	125512336
chr6	130307980	130308350
chr6	131258467	131258652
chr6	131381038	131381342
chr6	131951308	131951683
chr6	133609720	133610193
chr6	133631389	133631873
chr6	133633090	133633210
chr6	134060450	134060820
chr6	134105789	134106247
chr6	134109549	134109853
chr6	135270671	135270975
chr6	135271282	135271599
chr6	136889805	136890142
chr6	137697501	137697920
chr6	138222878	138223182
chr6	138231574	138231910
chr6	138240512	138240816
chr6	139536954	139537104
chr6	139578358	139578499
chr6	142298020	142298390
chr6	142323396	142323794
chr6	142361759	142362129
chr6	142375215	142375728
chr6	142885329	142885836
chr6	145200042	145200442
chr6	147154569	147154873
chr6	147162021	147162325
chr6	148307608	148307747
chr6	149855008	149855416
chr6	151044778	151045178
chr6	151059956	151060499
chr6	151668926	151669093
chr6	152721036	152721436
chr6	154292851	154293280
chr6	154387419	154387789
chr6	155201844	155201989
chr6	156437597	156437964
chr6	156991927	156992231
chr6	156994333	156994479
chr6	157763357	157763854
chr6	158853413	158853891
chr6	160810115	160810641
chr6	166351670	166352183
chr6	167342086	167342561
chr6	167683008	167683322
chr6	167849867	167850237
chr6	168677463	168677607
chr6	170026378	170026748
chr7	1537054	1537538
chr7	3520226	3520530
chr7	7099567	7099959
chr7	7177074	7177459
chr7	7996566	7996830
chr7	8480447	8480751
chr7	8594150	8594557
chr7	11450297	11450601
chr7	13639323	13639627
chr7	13839100	13839460
chr7	13920107	13920563
chr7	14303579	14303883
chr7	15130688	15131058
chr7	16847268	16847942
chr7	17130279	17130763
chr7	17600301	17600785
chr7	18667545	18667860
chr7	19834466	19835061
chr7	19958348	19958767
chr7	19970126	19970508
chr7	20745107	20745297
chr7	20959246	20959730
chr7	21011145	21011515
chr7	21366128	21366614
chr7	22673349	22673653
chr7	22786370	22786792
chr7	23802177	23802481
chr7	28034811	28034935
chr7	28579510	28579726
chr7	29337074	29337626
chr7	29376230	29376614
chr7	29987908	29988333
chr7	31948101	31948405
chr7	32043646	32044019
chr7	32587588	32588005
chr7	32670135	32670439
chr7	33669234	33669823
chr7	34748367	34748737
chr7	35840646	35840822
chr7	36971430	36971802
chr7	37031906	37032285
chr7	39540429	39540733
chr7	41148502	41148886
chr7	41573046	41573462
chr7	46145447	46145727
chr7	46150287	46150611
chr7	47763426	47763939
chr7	50822125	50822527
chr7	51045699	51046095
chr7	51350359	51350728
chr7	51357258	51357562
chr7	51606679	51607143
chr7	55699112	55699482
chr7	72682681	72683095
chr7	74279623	74280029
chr7	74993939	74994316
chr7	76568785	76569089
chr7	76570464	76570768
chr7	77791444	77791748
chr7	77834693	77835070
chr7	77866700	77867062
chr7	79283240	79283556
chr7	80335370	80335723
chr7	80361904	80362577
chr7	80724140	80724469
chr7	81053528	81053930
chr7	82036534	82036838
chr7	82158306	82158642
chr7	82291917	82292303
chr7	82699704	82700171
chr7	83524296	83524666
chr7	83677190	83677516
chr7	84022649	84023133
chr7	84071032	84071336
chr7	84529442	84530011
chr7	84746402	84746886
chr7	88226944	88227454
chr7	90693108	90693301
chr7	90717715	90717940
chr7	91416384	91416688
chr7	91713731	91714085
chr7	92652605	92652768
chr7	93209661	93210031
chr7	93212870	93213274
chr7	94183268	94183823
chr7	96547454	96547582
chr7	100119264	100119650
chr7	102874104	102874408
chr7	105216840	105217180
chr7	105367694	105367851
chr7	105830391	105830761
chr7	108015092	108015490
chr7	108358591	108358961
chr7	111424769	111425139
chr7	111650715	111651019
chr7	112420273	112420677
chr7	115461433	115461769
chr7	115634594	115634994
chr7	116426406	116426828
chr7	117665999	117666369
chr7	117827912	117828216
chr7	120825569	120825873
chr7	120833613	120833917
chr7	120864544	120864920
chr7	121544748	121545179
chr7	123615306	123615698
chr7	123616233	123616603
chr7	124460622	124460724
chr7	130996906	130997302
chr7	134991784	134992206
chr7	138316596	138317046
chr7	151754063	151754547
chr8	274317	274801
chr8	8429330	8429700
chr8	9102673	9103073
chr8	17805870	17806240
chr8	19061292	19061596
chr8	19291602	19291927
chr8	19345308	19345703
chr8	19438496	19438866
chr8	25252422	25252726
chr8	27683461	27683861
chr8	29213378	29213682
chr8	29738520	29738903
chr8	29887502	29887916
chr8	30019689	30019993
chr8	31810924	31811228
chr8	37637731	37638143
chr8	38766872	38767176
chr8	38793227	38793362
chr8	39001333	39001518
chr8	39042242	39042546
chr8	42126026	42126233
chr8	42543009	42543450
chr8	42720421	42720992
chr8	50188794	50189194
chr8	52466959	52467363
chr8	53732383	53732753
chr8	53944977	53945370
chr8	57225398	57225829
chr8	57580377	57580681
chr8	57597747	57598051
chr8	57823835	57824186
chr8	59030538	59030920
chr8	61767164	61767554
chr8	66315612	66316035
chr8	72107378	72107778
chr8	74251258	74251658
chr8	80965378	80965716
chr8	81193916	81194284
chr8	82862740	82863110
chr8	89611769	89612192
chr8	93666245	93666624
chr8	96853272	96853576
chr8	99770140	99770624
chr8	100487867	100488285
chr8	101761001	101761624
chr8	102906310	102906621
chr8	108942500	108942829
chr8	109638002	109638386
chr8	112026665	112027056
chr8	119579769	119580075
chr8	120777107	120777411
chr8	120809659	120810083
chr8	121097405	121097776
chr8	121348817	121349187
chr8	121561360	121561716
chr8	123538470	123538865
chr8	123733414	123733781
chr8	123870849	123871364
chr8	123911762	123912136
chr8	126117939	126118275
chr8	127043259	127043448
chr8	127586128	127586476
chr8	128153024	128153427
chr8	128176633	128177278
chr8	128554843	128555340
chr8	129883853	129884157
chr8	131033225	131033658
chr8	133112098	133112484
chr8	138260058	138260362
chr8	138624725	138625029
chr8	141146817	141147033
chr9	336080	336205
chr9	3735272	3735591
chr9	3962517	3962669
chr9	4137202	4137506
chr9	4137808	4138112
chr9	4262753	4262951
chr9	4657772	4658076
chr9	5721715	5722019
chr9	5844682	5844986
chr9	5879673	5879821
chr9	6897924	6898088
chr9	20144246	20144550
chr9	20236809	20237113
chr9	20391277	20391581
chr9	20559673	20559799
chr9	27569408	27569712
chr9	28213032	28213336
chr9	35518082	35518779
chr9	38381210	38381343
chr9	68500688	68501116
chr9	69718141	69718445
chr9	72207351	72207655
chr9	72210607	72210963
chr9	72217366	72217670
chr9	72468913	72469101
chr9	72478291	72478595
chr9	76180587	76181360
chr9	76365029	76365399
chr9	78866706	78867076
chr9	79489615	79490001
chr9	79668081	79668419
chr9	80643988	80644388
chr9	81193595	81193995
chr9	81535584	81535996
chr9	81587568	81587986
chr9	82810845	82811269
chr9	82935006	82935388
chr9	86550974	86551278
chr9	86855174	86855478
chr9	87570738	87571160
chr9	87607425	87607548
chr9	92097976	92098280
chr9	92974140	92974510
chr9	94166527	94167172
chr9	95305769	95306139
chr9	95640366	95640473
chr9	96420467	96420966
chr9	97404671	97405155
chr9	99199763	99200163
chr9	102841378	102841756
chr9	103942701	103943005
chr9	104889652	104889760
chr9	105054648	105054952
chr9	106799147	106799631
chr9	106883773	106884143
chr9	106892637	106893009
chr9	107243750	107244166
chr9	107755276	107755678
chr9	108743959	108744384
chr9	110194330	110194634
chr9	111348693	111349096
chr9	111349751	111350121
chr9	111728628	111729022
chr9	112029977	112030347
chr9	112041618	112042204
chr9	118296492	118296796
chr9	118577235	118577355
chr9	119855162	119855563
chr9	120684396	120684588
chr9	122179764	122180068
chr9	125296841	125297429
chr9	129334025	129334605
chr10	984303	984730
chr10	3777070	3777427
chr10	4726015	4726405
chr10	6279452	6279841
chr10	7082519	7082823
chr10	7311342	7311627
chr10	11875762	11876132
chr10	13107569	13107969
chr10	13765565	13765993
chr10	15200724	15201094
chr10	16893662	16893998
chr10	16988887	16989191
chr10	17062542	17062773
chr10	17655522	17655846
chr10	18610502	18610806
chr10	19918862	19919166
chr10	21336906	21337276
chr10	22624363	22624667
chr10	23088684	23088988
chr10	23186673	23186977
chr10	23271289	23271593
chr10	24762957	24763327
chr10	25060048	25060418
chr10	29858519	29858688
chr10	31947549	31947949
chr10	33264213	33264697
chr10	34528218	34528588
chr10	34713824	34714308
chr10	44236772	44237172
chr10	52319072	52319442
chr10	52334590	52334894
chr10	58468507	58468991
chr10	58817536	58817840
chr10	59965238	59965750
chr10	60989430	60989597
chr10	61271522	61271892
chr10	61628849	61629219
chr10	61837209	61837579
chr10	61901181	61901751
chr10	65275313	65275624
chr10	65950128	65950313
chr10	69446660	69447030
chr10	71212322	71212540
chr10	72688147	72688522
chr10	74056015	74056434
chr10	74548716	74549020
chr10	74704704	74705008
chr10	77287777	77288194
chr10	77431217	77431587
chr10	79157511	79158132
chr10	85686198	85686572
chr10	87082259	87082380
chr10	87618878	87619229
chr10	87842306	87842676
chr10	90306200	90306504
chr10	90458121	90458425
chr10	90921165	90921737
chr10	93579113	93579483
chr10	95221106	95221639
chr10	95517588	95517812
chr10	96596598	96596972
chr10	96863863	96864472
chr10	96889707	96890065
chr10	98460812	98461190
chr10	98481627	98481939
chr10	99339021	99339402
chr10	99864016	99864144
chr10	101938470	101938624
chr10	103231210	103231582
chr10	105585768	105586092
chr10	106513443	106513747
chr10	107611160	107611464
chr10	107626932	107627236
chr10	107718978	107719085
chr10	107971909	107972353
chr10	108598398	108598645
chr10	108598875	108599245
chr10	110916498	110916834
chr10	112811754	112812364
chr10	113058748	113059052
chr10	113087379	113087765
chr10	114258451	114258755
chr10	122127341	122127711
chr10	122864981	122865163
chr10	124943764	124944115
chr10	128174736	128175040
chr10	131641140	131641678
chr11	9759658	9760159
chr11	10050541	10050942
chr11	10893780	10894150
chr11	10975374	10975794
chr11	12043973	12044346
chr11	12674250	12674624
chr11	12845893	12846229
chr11	12864845	12865149
chr11	14688280	14688680
chr11	16154707	16155099
chr11	16184601	16184905
chr11	18407476	18407780
chr11	20840380	20840747
chr11	21556968	21557458
chr11	29809095	29809495
chr11	34681071	34681500
chr11	34682805	34683221
chr11	34887300	34887604
chr11	35629978	35630348
chr11	36149745	36150123
chr11	39732048	39732352
chr11	39741083	39741466
chr11	41784961	41785455
chr11	47924252	47924638
chr11	49372211	49372627
chr11	57778470	57778875
chr11	62682649	62682836
chr11	64854914	64855413
chr11	69122738	69123067
chr11	69274523	69274916
chr11	69388727	69389273
chr11	71283897	71284267
chr11	72397983	72398353
chr11	75301646	75301950
chr11	84580994	84581533
chr11	84987751	84988151
chr11	86484220	86484836
chr11	86524126	86524531
chr11	92122531	92122901
chr11	92269033	92269422
chr11	93356542	93356942
chr11	94737217	94737657
chr11	95364625	95365025
chr11	95831243	95831613
chr11	96237694	96238064
chr11	102011118	102011467
chr11	103923531	103923913
chr11	104623506	104623906
chr11	104668860	104669439
[truncated: 435 more rows]

[truncated: 5 more sheets: Cluster 2, Cluster 3, Cluster 4, Cluster 5, Cluster 6]
