# Supplementary material for: YAP and TEAD Are Transcriptional Regulators of Neuroendocrine Differentiation and Growth in Carcinoid Cells
Source: Am J Pathol. 2025 Nov 20;196(2):345–58. doi: 10.1016/j.ajpath.2025.10.012 (PMC12881680; doi:10.1016/j.ajpath.2025.10.012)
Supplement: Supplemental Table S2 [file mmc2.xlsx]

## Sheet: Control H727 - YAP IP
Supplementary Table 2. Motif enrichment. MEME-ChIP output for transcription factor motif detection from ChIP peaks. Significantly enriched motifs are reported (e-value < 0.05). Immunoprecipitation, IP.
Motif Found	Discovery/Enrichment Program	E-value	Known or similar motifs	Distribution
	MEME	3.2e-189	MA1121.1.TEAD2 (MA1121.1)
			MA0090.3.TEAD1 (MA0090.3)
			MA0809.2.TEAD4 (MA0809.2)
	MEME	1.8e-113	MA0478.1.FOSL2 (MA0478.1)
			MA1135.1.FOSB::JUNB (MA1135.1)
			MA1144.1.FOSL2::JUND (MA1144.1)
	MEME	1e-107	MA0148.1.FOXA1 (MA0148.1)
			MA0148.2.FOXA1 (MA0148.2)
			MA0847.2.FOXD2 (MA0847.2)

## Sheet: Active YAP H727 - YAP IP
Supplementary Table 2. Motif enrichment. MEME-ChIP output for transcription factor motif detection from ChIP peaks. Significantly enriched motifs are reported (e-value < 0.05). Immunoprecipitation, IP.
Motif Found	Discovery/Enrichment Program	E-value	Known or similar motifs	Distribution
	MEME	1.0e-314	MA0090.3.TEAD1 (MA0090.3)
			MA1121.1.TEAD2 (MA1121.1)
			MA0809.2.TEAD4 (MA0809.2)
	MEME	1.2e-50	MA1125.1.ZNF384 (MA1125.1)	Not centrally enriched
			MA0679.2.ONECUT1 (MA0679.2)
			MA0481.1.FOXP1 (MA0481.1)
	MEME	1.8e-40	MA1721.1.ZNF93 (MA1721.1)	Not centrally enriched
			MA0162.2.EGR1 (MA0162.2)
			MA1713.1.ZNF610 (MA1713.1)
	STREME	0.0052	MA1134.1.FOS::JUNB (MA1134.1)	Not centrally enriched
			MA1101.2.BACH2 (MA1101.2)
			MA1144.1.FOSL2::JUND (MA1144.1)

## Sheet: Control H727 - TEAD IP
Supplementary Table 2. Motif enrichment. MEME-ChIP output for transcription factor motif detection from ChIP peaks. Significantly enriched motifs are reported (e-value < 0.05). Immunoprecipitation, IP.
Motif Found	Discovery/Enrichment Program	E-value	Known or similar motifs	Distribution
	MEME	1e-89	MA1121.1.TEAD2 (MA1121.1)
			MA0090.3.TEAD1 (MA0090.3)
			MA0809.2.TEAD4 (MA0809.2)
	MEME	3.5e-77	MA0032.2.FOXC1 (MA0032.2)
			MA0148.3.FOXA1 (MA0148.3)
			MA0847.2.FOXD2 (MA0847.2)
	MEME	2.5e-54	MA0490.1.JUNB (MA0490.1)
			MA0478.1.FOSL2 (MA0478.1)
			MA0477.1.FOSL1 (MA0477.1)
	CentriMo	0.003	MA1468.1.ATOH7 (MA1468.1)
	CentriMo	0.038	MA0862.1.GMEB2 (MA0862.1)
	CentriMo	0.045	MA0479.1.FOXH1 (MA0479.1)
	CentriMo	0.047	MA0067.2.PAX2 (MA0067.2)

## Sheet: Active YAP H727 - TEAD IP
Supplementary Table 2. Motif enrichment. MEME-ChIP output for transcription factor motif detection from ChIP peaks. Significantly enriched motifs are reported (e-value < 0.05). Immunoprecipitation, IP.
Motif Found	Discovery/Enrichment Program	E-value	Known or similar motifs	Distribution
	CentriMo	5.3e-470	MA0090.2.TEAD1 (MA0090.2)
			MA0090.1.TEAD1 (MA0090.1)
			MA1121.1.TEAD2 (MA1121.1)
	CentriMo	1e-113	MA1135.1.FOSB::JUNB (MA1135.1)
			MA1138.1.FOSL2::JUNB (MA1138.1)
			MA1144.1.FOSL2::JUND (MA1144.1)
	CentriMo	3.9e-51
	CentriMo	3.6e-50	MA0846.1.FOXC2 (MA0846.1)
			MA0148.3.FOXA1 (MA0148.3)
			MA0847.2.FOXD2 (MA0847.2)
	MEME	4.6e-23	MA1961.1.PATZ1 (MA1961.1)	Not centrally enriched
			MA1713.1.ZNF610 (MA1713.1)
			MA1513.1.KLF15 (MA1513.1)
	CentriMo	1e-21	MA0107.1.RELA (MA0107.1)
	CentriMo	3.2e-18	MA1474.1.CREB3L4 (MA1474.1)
			MA0018.1.CREB1 (MA0018.1)
			MA1475.1.CREB3L4 (MA1475.1)
	CentriMo	1.1e-13	MA1117.1.RELB (MA1117.1)
	CentriMo	5.2e-10	MA0479.1.FOXH1 (MA0479.1)
	CentriMo	1.7e-09	MA0137.3.STAT1 (MA0137.3)
	CentriMo	4.6e-08	MA1720.1.ZNF85 (MA1720.1)
	CentriMo	6.8e-08	MA0639.1.DBP (MA0639.1)
	CentriMo	8.7e-07	MA0511.2.RUNX2 (MA0511.2)
	CentriMo	2.7e-06	MA0764.3.ETV4 (MA0764.3)
	CentriMo	1.7e-05	MA0158.1.HOXA5 (MA0158.1)
	CentriMo	1.8e-05	MA1108.2.MXI1 (MA1108.2)
	CentriMo	0.00011	MA1588.1.ZNF136 (MA1588.1)
	CentriMo	0.0019	MA0161.2.NFIC (MA0161.2)
	CentriMo	0.0019	MA0484.2.HNF4G (MA0484.2)
	STREME	0.0023	MA0018.3.CREB1 (MA0018.3)
			MA0605.2.ATF3 (MA0605.2)
			MA0656.1.JDP2 (MA0656.1)
	STREME	0.0036	MA0493.2.KLF1 (MA0493.2)	Not centrally enriched
			MA0599.1.KLF5 (MA0599.1)
			MA0162.2.EGR1 (MA0162.2)
	CentriMo	0.0042	MA1155.1.ZSCAN4 (MA1155.1)
	CentriMo	0.01	MA1583.1.ZFP57 (MA1583.1)
	STREME	0.018	MA0482.2.GATA4 (MA0482.2)	Not centrally enriched
			MA0036.3.GATA2 (MA0036.3)
			MA0037.2.GATA3 (MA0037.2)
	CentriMo	0.023	MA1649.1.ZBTB12 (MA1649.1)
	STREME	0.025	MA1643.1.NFIB (MA1643.1)	Not cenrally enriched
	STREME	0.029	MA1596.1.ZNF460 (MA1596.1)	Not centrally enriched
			MA1587.1.ZNF135 (MA1587.1)
	STREME	0.05	MA1581.1.ZBTB6 (MA1581.1)	Not centrally enriched

## Sheet: Control BON1 - YAP IP
Supplementary Table 2. Motif enrichment. MEME-ChIP output for transcription factor motif detection from ChIP peaks. Significantly enriched motifs are reported (e-value < 0.05). Immunoprecipitation, IP.
Motif Found	Discovery/Enrichment Program	E-value	Known or similar motifs	Distribution
	MEME	1.7e-48	MA0679.2.ONECUT1 (MA0679.2)	Not centrally enriched
			MA0757.1.ONECUT3 (MA0757.1)
			MA1125.1.ZNF384 (MA1125.1)
	MEME	5.3e-17	MA1978.1.ZNF354A (MA1978.1)	Not centrally enriched
			MA0845.1.FOXB1 (MA0845.1)
			MA0032.2.FOXC1 (MA0032.2)
	MEME	1.3e-08	MA1721.1.ZNF93 (MA1721.1)	Not centrally enriched
			MA0162.2.EGR1 (MA0162.2)
			MA1713.1.ZNF610 (MA1713.1)

## Sheet: Active YAP BON1 - YAP IP
Supplementary Table 2. Motif enrichment. MEME-ChIP output for transcription factor motif detection from ChIP peaks. Significantly enriched motifs are reported (e-value < 0.05). Immunoprecipitation, IP.
Motif Found	Discovery/Enrichment Program	E-value	Known or similar motifs	Distribution
	MEME	1e-69	MA1125.1.ZNF384 (MA1125.1)	Not centrally enriched
			MA0679.2.ONECUT1 (MA0679.2)
			MA0757.1.ONECUT3 (MA0757.1)
	MEME	1.7e-18	MA0162.2.EGR1 (MA0162.2)	Not centrally enriched
			MA1721.1.ZNF93 (MA1721.1)
			MA0162.4.EGR1 (MA0162.4)
	MEME	1.6e-16	MA1573.1.THAP11 (MA1573.1)	Not centrally enriched
	STREME	0.036	MA0506.1.NRF1 (MA0506.1)	Not centrally enriched

## Sheet: Control BON1 - TEAD IP
Supplementary Table 2. Motif enrichment. MEME-ChIP output for transcription factor motif detection from ChIP peaks. Significantly enriched motifs are reported (e-value < 0.05). Immunoprecipitation, IP.
Motif Found	Discovery/Enrichment Program	E-value	Known or similar motifs	Distribution
	CentriMo	2.1e-255	MA0032.2.FOXC1 (MA0032.2)
			MA0148.3.FOXA1 (MA0148.3)
			MA0845.1.FOXB1 (MA0845.1)
	CentriMo	7.3e-146	MA0477.2.FOSL1 (MA0477.2)
			MA0491.2.JUND (MA0491.2)
			MA1134.1.FOS::JUNB (MA1134.1)
	CentriMo	3.5e-90	MA1472.1.BHLHA15 (MA1472.1)
			MA1638.1.HAND2 (MA1638.1)
			MA0091.1.TAL1::TCF3 (MA0091.1)
	CentriMo	1.2e-45	MA1143.1.FOSL1::JUND (MA1143.1)
	MEME	7.1e-40	MA1713.1.ZNF610 (MA1713.1)	Not centrally enriched
			MA0516.1.SP2 (MA0516.1)
			MA0162.2.EGR1 (MA0162.2)
	CentriMo	8e-40	MA1121.1.TEAD2 (MA1121.1)
			MA0090.3.TEAD1 (MA0090.3)
			MA0809.2.TEAD4 (MA0809.2)
	CentriMo	8.4e-39	MA0847.3.FOXD2 (MA0847.3)
			MA1487.1.FOXE1 (MA1487.1)
			MA1487.2.FOXE1 (MA1487.2)
	CentriMo	6.4e-29	MA0475.1.FLI1 (MA0475.1)
			MA0473.1.ELF1 (MA0473.1)
			MA1954.1.FOXO1::ELK1 (MA1954.1)
	CentriMo	5.4e-20	MA0479.1.FOXH1 (MA0479.1)
	CentriMo	4.1e-16	MA0877.2.BARHL1 (MA0877.2)
	CentriMo	1.1e-11	MA0084.1.SRY (MA0084.1)
	CentriMo	5.2e-11	MA1493.1.HES6 (MA1493.1)
	CentriMo	5.1e-10	MA0032.1.FOXC1 (MA0032.1)
	CentriMo	1.8e-09	MA0774.1.MEIS2 (MA0774.1)
	STREME	8.7e-09	MA1511.2.KLF10 (MA1511.2)	Not centrally enriched
			MA0162.2.EGR1 (MA0162.2)
			MA0742.2.KLF12 (MA0742.2)
	CentriMo	1.3e-07	MA0838.1.CEBPG (MA0838.1)
	CentriMo	7.8e-07	MA1561.1.SOX12 (MA1561.1)
	CentriMo	1.1e-06	MA0124.1.NKX3-1 (MA0124.1)
	CentriMo	7.3e-05	MA1494.1.HNF4A (MA1494.1)
	CentriMo	8.7e-05	MA1566.1.TBX3 (MA1566.1)
	CentriMo	0.00022	MA0153.2.HNF1B (MA0153.2)
	CentriMo	0.00024	MA0158.2.HOXA5 (MA0158.2)
	CentriMo	0.00067	MA0442.2.SOX10 (MA0442.2)
			MA0442.1.SOX10 (MA0442.1)
			MA0867.2.SOX4 (MA0867.2)
	CentriMo	0.0039	MA1147.1.NR4A2::RXRA (MA1147.1)
	CentriMo	0.02	MA0114.4.HNF4A (MA0114.4)
			MA0484.2.HNF4G (MA0484.2)
			MA0114.2.HNF4A (MA0114.2)
	CentriMo	0.024	MA0067.2.PAX2 (MA0067.2)
	CentriMo	0.044	MA1563.1.SOX18 (MA1563.1)
	CentriMo	0.05	MA0751.1.ZIC4 (MA0751.1)

## Sheet: Active YAP BON1 - TEAD IP
Supplementary Table 2. Motif enrichment. MEME-ChIP output for transcription factor motif detection from ChIP peaks. Significantly enriched motifs are reported (e-value < 0.05). Immunoprecipitation, IP.
Motif Found	Discovery/Enrichment Program	E-value	Known or similar motifs	Distribution
	CentriMo	2.5E-705	MA0148.3.FOXA1 (MA0148.3)
			MA0148.1.FOXA1 (MA0148.1)
			MA0148.2.FOXA1 (MA0148.2)
	CentriMo	2.6e-660	MA1135.1.FOSB::JUNB (MA1135.1)
			MA1138.1.FOSL2::JUNB (MA1138.1)
			MA1144.1.FOSL2::JUND (MA1144.1)
	CentriMo	2.3e-360	MA0090.2.TEAD1 (MA0090.2)
		2.3E-360	MA0090.1.TEAD1 (MA0090.1)
			MA1121.1.TEAD2 (MA1121.1)
	CentriMo	2.6e-247	MA1472.1.BHLHA15 (MA1472.1)
			MA0668.1.NEUROD2 (MA0668.1)
			MA1638.1.HAND2 (MA1638.1)
	CentriMo	6.4e-75	MA0479.1.FOXH1 (MA0479.1)
	CentriMo	8.3e-63	MA0062.3.GABPA (MA0062.3)
			MA0761.2.ETV1 (MA0761.2)
			MA0473.3.ELF1 (MA0473.3)
	CentriMo	1.1e-54	MA0831.2.TFE3 (MA0831.2)
	CentriMo	5.4e-52	MA0782.2.PKNOX1 (MA0782.2)
	CentriMo	1.1e-43	MA0847.3.FOXD2 (MA0847.3)
	CentriMo	1.4e-42	MA0495.1.MAFF (MA0495.1)
	CentriMo	4.2e-39	MA1100.1.ASCL1 (MA1100.1)
			MA1945.1.ETV5::FIGLA (MA1945.1)
			MA1102.2.CTCFL (MA1102.2)
	CentriMo	4.8e-31	MA1489.1.FOXN3 (MA1489.1)
			MA0852.2.FOXK1 (MA0852.2)
	MEME	1.9e-27	MA1713.1.ZNF610 (MA1713.1)	Not centrally enriched
			MA1513.1.KLF15 (MA1513.1)
			MA0516.1.SP2 (MA0516.1)
	CentriMo	8.6e-27	MA0442.1.SOX10 (MA0442.1)
	CentriMo	3.1e-26	MA0442.2.SOX10 (MA0442.2)
	CentriMo	1.5e-25	MA0877.2.BARHL1 (MA0877.2)
	CentriMo	3.3e-23	MA0779.1.PAX1 (MA0779.1)
	CentriMo	4.8e-23	MA0028.1.ELK1 (MA0028.1)
	CentriMo	1.2e-20	MA0783.1.PKNOX2 (MA0783.1)
	CentriMo	1.2e-17	MA0639.1.DBP (MA0639.1)
	STREME	1.6e-15	MA1511.2.KLF10 (MA1511.2)	Not centrally enriched
			MA0599.1.KLF5 (MA0599.1)
			MA0493.2.KLF1 (MA0493.2)
	CentriMo	4.9e-15	MA1561.1.SOX12 (MA1561.1)
	CentriMo	9.3e-15	MA1110.1.NR1H4 (MA1110.1)
	CentriMo	2.2e-14	MA0018.1.CREB1 (MA0018.1)
	CentriMo	6.1e-14	MA1503.1.HOXB9 (MA1503.1)
	CentriMo	1.6e-13	MA0032.1.FOXC1 (MA0032.1)
	CentriMo	2.4e-13	MA0106.2.TP53 (MA0106.2)
	CentriMo	5.3e-13	MA1655.1.ZNF341 (MA1655.1)
	CentriMo	6e-13	MA1566.1.TBX3 (MA1566.1)
	CentriM	0.79	MA0039.3.KLF4 (MA0039.3)
	CentriMo	1.2e-12	MA1155.1.ZSCAN4 (MA1155.1)
	CentriMo	5.9e-12	MA0124.1.NKX3-1 (MA0124.1)
	CentriMo	1.1e-10	MA1523.1.MSANTD3 (MA1523.1)
	CentriMo	1.1e-10	MA0161.1.NFIC (MA0161.1)
	CenriMo	6.9e-08
	CentriMo	7.7e-08	MA0115.1.NR1H2::RXRA (MA0115.1)
			MA0855.1.RXRB (MA0855.1)
			MA0856.1.RXRG (MA0856.1)
	CentriMo	8e-08	MA0789.1.POU3F4 (MA0789.1)
	CentiMo	1.1e-07	MA1563.1.SOX18 (MA1563.1)
	CentriMo	1.3e-07	MA1113.2.PBX2 (MA1113.2)
	CentriMo	1.5e-07	MA0107.1.RELA (MA0107.1)
	CentriMo	1.6e-07	MA0153.1.HNF1B (MA0153.1)
			MA0046.2.HNF1A (MA0046.2)
			MA0153.2.HNF1B (MA0153.2)
	CentriMo	3.2e-07	MA0472.2.EGR2 (MA0472.2)
	CentriMo	8e-06	MA1105.2.GRHL2 (MA1105.2)
	CentriMo	8.3e-06	MA0863.1.MTF1 (MA0863.1)
	CentriMo	8.4e-06	MA0670.1.NFIA (MA0670.1)
	CentriMo	1.1e-05	MA1726.1.ZNF331 (MA1726.1)
	CentriMo	1.2e-05	MA0003.1.TFAP2A (MA0003.1)
	CentriMo	1.9e-05	MA0158.2.HOXA5 (MA0158.2)
	CentriMo	2.2e-05	MA0506.1.NRF1 (MA0506.1)
	CentriMo	3.3e-05	MA0756.2.ONECUT2 (MA0756.2)
	CentriMo	4.5e-05	MA0018.3.CREB1 (MA0018.3)
			MA0609.2.CREM (MA0609.2)
			MA0605.2.ATF3 (MA0605.2)
	STREME	0.00047	MA0154.3.EBF1 (MA0154.3)	Not centrally enriched
			MA0154.2.EBF1 (MA0154.2)
			MA1637.1.EBF3 (MA1637.1)
	CentriMo	0.00087	MA0482.2.GATA4 (MA0482.2)
			MA0036.3.GATA2 (MA0036.3)
			MA1104.2.GATA6 (MA1104.2)
	CentriMo	0.001	MA0895.1.HMBOX1 (MA0895.1)
	STREME	0.0011	MA1973.1.ZKSCAN3 (MA1973.1)	Not centrally enriched
			MA0106.2.TP53 (MA0106.2)
	STREME	0.0014		Not centrally enriched
	CentriMo	0.0018	MA1647.1.PRDM4 (MA1647.1)
	CentriMo	0.002	MA0799.2.RFX4 (MA0799.2)
	CentriMo	0.012	MA0470.1.E2F4 (MA0470.1)
	CentriMo	0.012	MA0114.2.HNF4A (MA0114.2)
			MA0484.1.HNF4G (MA0484.1)
			MA0114.4.HNF4A (MA0114.4)
	CentriMo	0.032	MA0095.1.YY1 (MA0095.1)

## Sheet: Cluster1
Supplementary Table 2. Motif enrichment. MEME-ChIP output for transcription factor motif detection from ChIP peaks. Significantly enriched motifs are reported (e-value < 0.05). Immunoprecipitation, IP.
Motif Found	Discovery/Enrichment Program	E-value	Known or similar motifs	Distribution
	MEME	2.1e-162	pha-4 (MA0546.1)
			FoxA-a (MA1859.1)
			FOXC2 (MA0846.1)
	MEME	1.3e-121	FOS::JUN (MA0099.3)
			FOSL2::JUN (MA1130.1)
			FOS::JUND (MA1141.1)
	MEME	3.1e-103	TEAD3 (MA0808.1)
			TEAD2 (MA1121.1)
			TEAD4 (MA0809.2)
	CentriMo	0.00035	WRKY48 (MA1088.1)
	CentriMo	0.00089	NEUROD1 (MA1109.1)
			Atoh1 (MA1467.2)
			NEUROG2 (MA1642.1)
	CentriMo	0.0017	YAP5 (MA0417.1)
	STREME	0.012	Gata3 (MA0037.4)	Not Centrally Enriched
			GATA1/2/3 (MA1875.1)
			GATA2 (MA0036.3)
	CentriMo	0.039	none

## Sheet: Cluster2
Supplementary Table 2. Motif enrichment. MEME-ChIP output for transcription factor motif detection from ChIP peaks. Significantly enriched motifs are reported (e-value < 0.05). Immunoprecipitation, IP.
Motif Found	Discovery/Enrichment Program	E-value	Known or similar motifs	Distribution
	CentriMo	2.3e-161	pha-4 (MA0546.1)
			FOXC2 (MA0846.1)
			FOXC1 (MA0032.2)
	CentriMo	1.9e-127	FOSL1::JUN (MA1128.1)
			FOSL2::JUN (MA1130.1)
			FOS::JUND (MA1141.1)
	CentriMo	2.7e-113	TEAD4 (MA0809.2)
			TEAD2 (MA1121.1)
			TEAD1 (MA0090.3)
	CentriMo	1.1e-46	TAL1::TCF3 (MA0091.1)
			BHLHA15 (MA0607.2)
			HAND2 (MA1638.1)
	CentriMo	2.3e-28	WRKY43 (MA1086.1)
	CentriMo	9.3e-28	FOSL1::JUND (MA1143.1)
	CentriMo	4.8e-24	FOXH1 (MA0479.1)
	CentriMo	1.7e-21	ARG80 (MA0271.1)
	CentriMo	3e-20	FoxA-b (MA1860.1)
			FoxB (MA1861.1)
			AHL12 (MA0932.1)
	CentriMo	3.4e-14	vis (MA0252.1)
	CentriMo	7e-14	MAFF (MA0495.3)
	CentriMo	1.2e-13	Fli-Erg-c (MA1857.1)
	CentriMo	2.7e-08	FOXO1::FLI1 (MA1956.1)
			FOXO1::ELK1 (MA1954.1)
			Ikzf3 (MA1992.1)
	CentriMo	1.1e-06	MAC1 (MA0326.1)
	CentriMo	1.5e-06	HMRA2 (MA0318.1)
	CentriMo	2.3e-06	MYC2 (MA0566.1)
	CentriMo	2.9e-06	SOX10 (MA0442.2)
	CentriMo	4.9e-06	YAP5 (MA0417.1)
	CentriMo	5.1e-06	WRKY1 (MA0589.1)
	CentriMo	8.1e-05	CG11617 (MA0173.1)
	CentriMo	0.00016	KAN1 (MA1027.1)
	CentriMo	0.00062	Zic2 (MA1629.1)
	CentriMo	0.00099	RELA (MA0107.1)
	CentriMo	0.0011	GLYMA-08G357600 (MA1810.1)
	STREME	0.0016	KLF4 (MA0039.4)	Not Centrally Enriched
			KLF5 (MA0599.1)
			KLF9 (MA1107.2)
	CentriMo	0.0016	caup (MA0217.1)
	CentriMo	0.0016	slbo (MA0244.1)
	CentriMo	0.0018	PAX1 (MA0779.1)
	CentriMo	0.0066	TREE1 (MA1801.1)
	CentriMo	0.0067	HNF1A (MA0046.2)
	CentriMo	0.008	EIL4 (MA1813.1)
	CentriMo	0.0096	daf-12 (MA0538.1)
	STREME	0.014	Bcl11B (MA1989.1)	Not Centrally Enriched
			Runx1 (MA0002.2)
			RUNX2 (MA0511.2)
	CentriMo	0.02	HOXA9 (MA0594.2)
	CentriMo	0.031	Hand1::Tcf3 (MA0092.1)

[truncated: 4 more sheets: Cluster3, Cluster4, Cluster5, Cluster6]
