# Supplementary material for: YAP and TEAD Are Transcriptional Regulators of Neuroendocrine Differentiation and Growth in Carcinoid Cells
Source: Am J Pathol. 2025 Nov 20;196(2):345–58. doi: 10.1016/j.ajpath.2025.10.012 (PMC12881680; doi:10.1016/j.ajpath.2025.10.012)
Supplement: Supplemental Table S3 [file mmc3.xlsx]

## Sheet: Control H727 - YAP IP
Supplementary Table 3. Pathway analysis for ChIP-seq. ChIP peaks were analyzed with the GREAT pathway analysis tool using GO biological processes. Significantly enriched pathways are reported (p < 0.05). Immunoprecipitation, IP. Website for GO terms (https://amigo.geneontology.org/amigo/search/ontology) and GEO accession numbers (https://www.ncbi.nlm.nih.gov/geo/; GSE301503).
# GREAT version 4.0.4	Species assembly: hg38	Association rule: Basal+extension: 5000 bp upstream, 1000 bp downstream, 1000000 bp max extension, curated regulatory domains included
# Ontology	Term Name	Binom Rank	Binom Raw P-Value	Binom FDR Q-Val	Binom Fold Enrichment	Binom Observed Region Hits	Binom Region Set Coverage	Hyper Rank	Hyper FDR Q-Val	Hyper Fold Enrichment	Hyper Observed Gene Hits	Hyper Total Genes	Hyper Gene Set Coverage
GO Biological Process	response to glucocorticoid	10	8.50331e-12	1.11895e-08	2.92334	54	0.0490909	299	0.00371536	2.28031	25	146	0.0177305
GO Biological Process	response to corticosteroid	12	1.51496e-11	1.66128e-08	2.81133	56	0.0509091	283	0.00302052	2.23329	27	161	0.0191489
GO Biological Process	response to transforming growth factor beta	26	1.49919e-10	7.58764e-08	2.5623	59	0.0536364	119	1.58388e-05	2.78938	31	148	0.0219858
GO Biological Process	cellular response to transforming growth factor beta stimulus	31	4.17181e-10	1.77087e-07	2.56636	56	0.0509091	121	2.02094e-05	2.81345	30	142	0.0212766
GO Biological Process	positive regulation of actin filament bundle assembly	72	1.98743e-08	3.6323e-06	4.01723	24	0.0218182	352	0.00629042	3.14766	13	55	0.00921986
GO Biological Process	negative regulation of kinase activity	90	6.06002e-08	8.86042e-06	2.05785	66	0.06	223	0.000955362	2.01773	40	264	0.0283688
GO Biological Process	response to epidermal growth factor	133	5.25556e-07	5.19984e-05	3.8666	20	0.0181818	368	0.00716731	3.48779	11	42	0.00780142
GO Biological Process	regulation of transforming growth factor beta2 production	154	1.18273e-06	0.000101062	7.65777	10	0.00909091	314	0.00459037	8.32314	5	8	0.0035461
GO Biological Process	osteoblast differentiation	159	1.42995e-06	0.000118344	2.35827	39	0.0354546	181	0.000212901	2.75145	25	121	0.0177305
GO Biological Process	response to ketone	179	2.19052e-06	0.000161034	2.10208	48	0.0436364	488	0.0229754	1.91255	27	188	0.0191489
GO Biological Process	canonical Wnt signaling pathway	184	2.72489e-06	0.000194874	2.3881	36	0.0327273	134	3.11983e-05	3.25842	23	94	0.0163121
GO Biological Process	positive regulation of stress fiber assembly	200	3.43988e-06	0.000226327	3.54616	19	0.0172727	611	0.0473576	2.83341	10	47	0.0070922
GO Biological Process	endocrine system development	206	3.93086e-06	0.000251098	2.09355	46	0.0418182	181	0.000212901	2.75145	25	121	0.0177305
GO Biological Process	transforming growth factor beta receptor signaling pathway	212	4.32453e-06	0.000268427	2.62714	29	0.0263636	351	0.00627062	2.57749	18	93	0.012766
GO Biological Process	regulation of antigen receptor-mediated signaling pathway	215	4.74886e-06	0.000290652	3.4654	19	0.0172727	434	0.0137818	3.01518	12	53	0.00851064
GO Biological Process	positive regulation of hemopoiesis	219	5.17948e-06	0.000311218	2.0904	45	0.0409091	255	0.00198994	2.25986	28	165	0.0198582
GO Biological Process	regulation of chondrocyte differentiation	220	5.34598e-06	0.000319763	2.59741	29	0.0263636	301	0.00374949	3.55121	12	45	0.00851064
GO Biological Process	ERBB signaling pathway	224	6.10049e-06	0.000358376	2.63137	28	0.0254545	506	0.023983	2.46611	15	81	0.0106383
GO Biological Process	positive regulation of cartilage development	225	6.46631e-06	0.000378179	3.05126	22	0.02	515	0.0260698	3.67366	8	29	0.00567376
GO Biological Process	positive regulation of mesenchymal stem cell differentiation	226	6.49319e-06	0.00037807	5.62837	11	0.01	571	0.036766	9.98777	3	4	0.00212766

## Sheet: Active YAP H727 - YAP IP
Supplementary Table 3. Pathway analysis for ChIP-seq. ChIP peaks were analyzed with the GREAT pathway analysis tool using GO biological processes. Significantly enriched pathways are reported (p < 0.05). Immunoprecipitation, IP. Website for GO terms (https://amigo.geneontology.org/amigo/search/ontology) and GEO accession numbers (https://www.ncbi.nlm.nih.gov/geo/; GSE301503).
# GREAT version 4.0.4	Species assembly: hg38	Association rule: Basal+extension: 5000 bp upstream, 1000 bp downstream, 1000000 bp max extension, curated regulatory domains included
# Ontology	Term Name	Binom Rank	Binom Raw P-Value	Binom FDR Q-Val	Binom Fold Enrichment	Binom Observed Region Hits	Binom Region Set Coverage	Hyper Rank	Hyper FDR Q-Val	Hyper Fold Enrichment	Hyper Observed Gene Hits	Hyper Total Genes	Hyper Gene Set Coverage
GO Biological Process	in utero embryonic development	29	1.88468e-13	8.55189e-11	2.02673	127	0.0728629	62	3.03837e-06	1.99102	69	313	0.033189
GO Biological Process	positive regulation of pri-miRNA transcription from RNA polymerase II promoter	44	2.24682e-12	6.71953e-10	6.76721	23	0.0131956	216	0.00106812	4.51587	10	20	0.00481001
GO Biological Process	interaction with host	47	2.90739e-12	8.14008e-10	2.85774	59	0.0338497	344	0.0108133	1.88899	32	153	0.015392
GO Biological Process	positive regulation of actin filament bundle assembly	82	1.2368e-10	1.98476e-08	3.69725	35	0.0200803	325	0.00853432	2.62742	16	55	0.00769601
GO Biological Process	regulation of Rac protein signal transduction	86	2.41366e-10	3.69318e-08	6.64024	19	0.0109008	362	0.0124339	4.51587	7	14	0.003367
GO Biological Process	regulation of transforming growth factor beta2 production	93	7.35775e-10	1.04108e-07	7.73246	16	0.00917958	403	0.0226947	5.64484	5	8	0.002405
GO Biological Process	positive regulation of transcription from RNA polymerase II promoter in response to stress	96	1.36772e-09	1.87477e-07	6.36325	18	0.010327	287	0.00562085	3.76323	10	24	0.00481001
GO Biological Process	positive regulation of stress fiber assembly	104	1.83754e-09	2.32502e-07	3.65142	31	0.0177854	368	0.0141228	2.69031	14	47	0.00673401
GO Biological Process	embryonic placenta development	114	5.12467e-09	5.9154e-07	2.58006	49	0.0281125	157	0.000196474	2.63849	26	89	0.012506
GO Biological Process	osteoblast differentiation	118	7.90436e-09	8.8147e-07	2.28969	60	0.0344234	341	0.0107137	2.01535	27	121	0.012987
GO Biological Process	regulation of extracellular matrix organization	120	8.17617e-09	8.96586e-07	3.93861	26	0.0149168	352	0.011462	3.20481	11	31	0.005291
GO Biological Process	transforming growth factor beta receptor signaling pathway	122	8.52579e-09	9.19598e-07	2.6299	46	0.0263913	252	0.00285726	2.33077	24	93	0.011544
GO Biological Process	viral life cycle	126	9.51757e-09	9.93981e-07	2.09539	72	0.0413081	357	0.0122716	1.60632	53	298	0.025493
GO Biological Process	response to transforming growth factor beta	128	1.02184e-08	1.0505e-06	2.05558	75	0.0430293	127	5.10416e-05	2.31896	38	148	0.018278
GO Biological Process	cellular response to transforming growth factor beta stimulus	137	2.61561e-08	2.51232e-06	2.05344	71	0.0407344	124	4.96279e-05	2.35334	37	142	0.017797
GO Biological Process	positive regulation of supramolecular fiber organization	146	3.73206e-08	3.36371e-06	2.22345	58	0.033276	330	0.00882389	1.87244	34	164	0.016354
GO Biological Process	regulation of signal transduction by p53 class mediator	158	5.45221e-08	4.54086e-06	2.33794	51	0.0292599	410	0.0246183	1.75474	34	175	0.016354
GO Biological Process	regulation of pri-miRNA transcription from RNA polymerase II promoter	174	1.44571e-07	1.09334e-05	3.61034	24	0.0137694	308	0.00659958	3.42584	11	29	0.005291
GO Biological Process	regulation of actin filament bundle assembly	183	1.85708e-07	1.33537e-05	2.4434	43	0.0246701	239	0.00190746	2.44388	23	85	0.011063
GO Biological Process	osteoblast development	187	1.98802e-07	1.39895e-05	3.95641	21	0.0120482	459	0.0411575	3.71895	7	17	0.003367

## Sheet: Control H727 - TEAD IP
Supplementary Table 3. Pathway analysis for ChIP-seq. ChIP peaks were analyzed with the GREAT pathway analysis tool using GO biological processes. Significantly enriched pathways are reported (p < 0.05). Immunoprecipitation, IP. Website for GO terms (https://amigo.geneontology.org/amigo/search/ontology) and GEO accession numbers (https://www.ncbi.nlm.nih.gov/geo/; GSE301503).
# GREAT version 4.0.4	Species assembly: hg38	Association rule: Basal+extension: 5000 bp upstream, 1000 bp downstream, 1000000 bp max extension, curated regulatory domains included
# Ontology	Term Name	Binom Rank	Binom Raw P-Value	Binom FDR Q-Val	Binom Fold Enrichment	Binom Observed Region Hits	Binom Region Set Coverage	Hyper Rank	Hyper FDR Q-Val	Hyper Fold Enrichment	Hyper Observed Gene Hits	Hyper Total Genes	Hyper Gene Set Coverage
GO Biological Process	gastrulation	93	7.69418e-15	1.08868e-12	2.00371	149	0.04358	238	0.000117528	1.85581	53	158	0.0156158
GO Biological Process	regulation of stem cell differentiation	96	9.75436e-15	1.33706e-12	2.40633	99	0.0289558	630	0.036094	1.56948	40	141	0.0117855
GO Biological Process	beta-catenin-TCF complex assembly	123	6.3636e-13	6.80802e-11	3.25577	52	0.0152091	668	0.0463726	2.05857	16	43	0.0047142
GO Biological Process	response to glucocorticoid	146	4.44799e-12	4.00898e-10	2.0204	116	0.0339281	411	0.00395474	1.7052	45	146	0.0132587
GO Biological Process	osteoblast differentiation	169	2.4775e-11	1.92908e-09	2.04274	105	0.0307107	274	0.000432013	1.92034	42	121	0.0123748
GO Biological Process	positive regulation of actin filament bundle assembly	171	4.53557e-11	3.49026e-09	2.8542	53	0.0155016	479	0.00962827	2.11238	21	55	0.00618739
GO Biological Process	animal organ regeneration	176	6.21004e-11	4.64307e-09	2.41643	70	0.0204738	291	0.000658376	2.11734	31	81	0.00913377
GO Biological Process	mammary gland epithelial cell proliferation	180	7.95778e-11	5.81758e-09	4.07119	32	0.00935946	457	0.00803936	3.68827	8	12	0.0023571
GO Biological Process	positive regulation of mesenchymal stem cell differentiation	206	3.61396e-10	2.30855e-08	4.44475	27	0.00789705	574	0.0244357	5.53241	4	4	0.00117855
GO Biological Process	negative regulation of epithelial cell differentiation	212	4.73281e-10	2.93769e-08	2.55895	57	0.0166715	546	0.0200626	2.30517	15	36	0.00441956
GO Biological Process	regulation of vascular associated smooth muscle cell migration	228	1.20253e-09	6.94036e-08	4.89223	23	0.00672711	593	0.0266111	3.16138	8	14	0.0023571
GO Biological Process	cellular response to glucocorticoid stimulus	249	3.66737e-09	1.93811e-07	2.33214	61	0.0178415	505	0.0129314	2.02855	22	60	0.00648203
GO Biological Process	positive regulation of stem cell differentiation	254	4.38934e-09	2.27399e-07	2.85373	42	0.0122843	185	1.75791e-05	4.23067	13	17	0.00383029
GO Biological Process	osteoblast development	259	5.25366e-09	2.66922e-07	3.26557	34	0.00994443	439	0.00617242	3.25436	10	17	0.00294638
GO Biological Process	cellular response to corticosteroid stimulus	266	6.04845e-09	2.99216e-07	2.29962	61	0.0178415	571	0.0244839	1.93195	22	63	0.00648203
GO Biological Process	negative regulation of ERK1 and ERK2 cascade	274	1.14991e-08	5.52249e-07	2.27584	60	0.017549	569	0.0239039	1.96916	21	59	0.00618739
GO Biological Process	regulation of chondrocyte differentiation	286	1.71577e-08	7.89433e-07	2.07476	72	0.0210588	336	0.00154389	2.45885	20	45	0.00589275
GO Biological Process	positive regulation of stress fiber assembly	287	1.73631e-08	7.96103e-07	2.64211	44	0.0128693	675	0.0483143	2.00108	17	47	0.00500884
GO Biological Process	bone remodeling	303	2.9877e-08	1.29753e-06	2.87261	37	0.0108219	657	0.0437854	2.12785	15	39	0.00441956
GO Biological Process	pulmonary valve morphogenesis	322	4.98389e-08	2.03674e-06	3.5988	26	0.00760456	457	0.00803936	3.68827	8	12	0.0023571

## Sheet: Active YAP H727 - TEAD IP
Supplementary Table 3. Pathway analysis for ChIP-seq. ChIP peaks were analyzed with the GREAT pathway analysis tool using GO biological processes. Significantly enriched pathways are reported (p < 0.05). Immunoprecipitation, IP. Website for GO terms (https://amigo.geneontology.org/amigo/search/ontology) and GEO accession numbers (https://www.ncbi.nlm.nih.gov/geo/; GSE301503).
# GREAT version 4.0.4	Species assembly: hg38	Association rule: Basal+extension: 5000 bp upstream, 1000 bp downstream, 1000000 bp max extension, curated regulatory domains included
# Ontology	Term Name	Binom Rank	Binom Raw P-Value	Binom FDR Q-Val	Binom Fold Enrichment	Binom Observed Region Hits	Binom Region Set Coverage	Hyper Rank	Hyper FDR Q-Val	Hyper Fold Enrichment	Hyper Observed Gene Hits	Hyper Total Genes	Hyper Gene Set Coverage
GO Biological Process	liver regeneration	189	2.02705e-21	1.41132e-19	3.29484	90	0.00944783	965	0.0477285	1.65752	21	35	0.0030896
GO Biological Process	positive regulation of pri-miRNA transcription from RNA polymerase II promoter	203	1.45946e-20	9.46058e-19	3.82232	71	0.00745329	863	0.0334936	1.93378	14	20	0.00205973
GO Biological Process	cellular response to corticosteroid stimulus	222	1.87162e-19	1.1094e-17	2.20548	163	0.0171111	597	0.00486493	1.62244	37	63	0.00544358
GO Biological Process	cellular response to glucocorticoid stimulus	226	2.66473e-19	1.55155e-17	2.20922	161	0.0169011	637	0.00801101	1.61148	35	60	0.00514933
GO Biological Process	SMAD protein signal transduction	229	5.51393e-19	3.16846e-17	2.20372	159	0.0166912	818	0.0266599	1.5509	32	57	0.00470796
GO Biological Process	positive regulation of cell-matrix adhesion	270	9.74649e-17	4.75015e-15	2.27722	129	0.0135419	668	0.0111548	1.68155	28	46	0.00411946
GO Biological Process	actin filament bundle organization	298	6.2679e-16	2.76776e-14	2.36463	113	0.0118623	382	0.000321719	1.8417	34	51	0.00500221
GO Biological Process	positive regulation of transcription from RNA polymerase II promoter in response to stress	308	1.34579e-15	5.74977e-14	3.62227	56	0.00587865	895	0.0343252	1.8417	16	24	0.00235398
GO Biological Process	positive regulation of cell junction assembly	319	2.74244e-15	1.13128e-13	2.5869	91	0.0095528	505	0.00225867	1.96051	22	31	0.00323672
GO Biological Process	beta-catenin-TCF complex assembly	329	7.38949e-15	2.95557e-13	2.35954	105	0.0110225	934	0.0385507	1.60613	25	43	0.00367809
GO Biological Process	actin filament bundle assembly	339	1.38179e-14	5.36371e-13	2.34656	104	0.0109175	483	0.00160329	1.78414	31	48	0.00456084
GO Biological Process	negative regulation of epithelial cell differentiation	361	2.97648e-14	1.08497e-12	2.09469	130	0.0136469	851	0.0313667	1.68822	22	36	0.00323672
GO Biological Process	positive regulation of focal adhesion assembly	364	4.07628e-14	1.47362e-12	2.68351	78	0.00818812	895	0.0343252	1.8417	16	24	0.00235398
GO Biological Process	regulation of monooxygenase activity	375	9.68943e-14	3.40009e-12	2.23194	108	0.0113374	938	0.03989	1.53475	30	54	0.00441371
GO Biological Process	positive regulation of nitric oxide biosynthetic process	393	2.15012e-13	7.19935e-12	2.40394	90	0.00944783	941	0.0408519	1.6171	24	41	0.00353097
GO Biological Process	positive regulation of stem cell differentiation	451	4.66612e-12	1.36145e-10	2.24357	92	0.00965778	403	0.000461882	2.43754	15	17	0.00220686
GO Biological Process	branching involved in labyrinthine layer morphogenesis	483	1.69102e-11	4.60706e-10	3.23978	46	0.00482889	539	0.00272452	2.53233	11	12	0.00161836
GO Biological Process	response to epidermal growth factor	486	1.87447e-11	5.07533e-10	2.14315	96	0.0100777	824	0.0277634	1.64437	25	42	0.00367809
GO Biological Process	labyrinthine layer morphogenesis	493	2.22193e-11	5.93071e-10	2.33683	79	0.00829309	599	0.0048498	2.10479	16	21	0.00235398
GO Biological Process	regulation of keratinocyte differentiation	497	3.10459e-11	8.21997e-10	2.07748	101	0.0106026	849	0.02998	1.67206	23	38	0.00338385

## Sheet: Control BON1 - YAP IP
Supplementary Table 3. Pathway analysis for ChIP-seq. ChIP peaks were analyzed with the GREAT pathway analysis tool using GO biological processes. Significantly enriched pathways are reported (p < 0.05). Immunoprecipitation, IP. Website for GO terms (https://amigo.geneontology.org/amigo/search/ontology) and GEO accession numbers (https://www.ncbi.nlm.nih.gov/geo/; GSE301503).
# GREAT version 4.0.4	Species assembly: hg38	Association rule: Basal+extension: 5000 bp upstream, 1000 bp downstream, 1000000 bp max extension, curated regulatory domains included
# Ontology	Term Name	Binom Rank	Binom Raw P-Value	Binom FDR Q-Val	Binom Fold Enrichment	Binom Observed Region Hits	Binom Region Set Coverage	Hyper Rank	Hyper FDR Q-Val	Hyper Fold Enrichment	Hyper Observed Gene Hits	Hyper Total Genes	Hyper Gene Set Coverage
GO Biological Process	Notch signaling involved in heart development	1	2.52693e-12	3.32518e-08	16.7772	13	0.0220339	105	0.349438	9.8412	3	9	0.00471698
GO Biological Process	negative regulation of blood vessel endothelial cell proliferation involved in sprouting angiogenesis	2	1.08395e-11	7.13183e-08	75.0569	7	0.0118644	1193	1	9.8412	1	3	0.00157233
GO Biological Process	regulation of blood vessel endothelial cell proliferation involved in sprouting angiogenesis	3	1.55961e-11	6.84097e-08	33.325	9	0.0152542	35	0.138178	17.7142	3	5	0.00471698
GO Biological Process	blood vessel lumenization	4	8.62007e-11	2.83579e-07	55.5901	7	0.0118644	909	0.96408	14.7618	1	2	0.00157233
GO Biological Process	Notch receptor processing	5	1.96109e-10	5.16119e-07	13.5444	12	0.020339	1350	1	3.47336	2	17	0.00314465
GO Biological Process	adrenal chromaffin cell differentiation	6	1.33201e-08	2.92132e-05	26.6037	7	0.0118644	909	0.96408	14.7618	1	2	0.00157233
GO Biological Process	transdifferentiation	7	3.02575e-08	5.68798e-05	17.4982	8	0.0135593	324	0.637363	9.8412	2	6	0.00314465
GO Biological Process	noradrenergic neuron development	8	7.74535e-08	0.000127401	20.4893	7	0.0118644	1193	1	9.8412	1	3	0.00157233
GO Biological Process	pancreatic A cell differentiation	9	1.78388e-07	0.000260823	13.8338	8	0.0135593	413	0.68444	8.43531	2	7	0.00314465
GO Biological Process	cell surface receptor signaling pathway involved in heart development	10	2.38112e-07	0.000313332	5.82402	14	0.0237288	145	0.44728	5.62354	4	21	0.00628931
GO Biological Process	dorsal aorta morphogenesis	11	2.54585e-07	0.000304553	17.1452	7	0.0118644	2265	1	3.69045	1	8	0.00157233
GO Biological Process	negative regulation of endothelial cell differentiation	12	2.67062e-07	0.000292856	13.1075	8	0.0135593	493	0.747536	7.3809	2	8	0.00314465
GO Biological Process	dorsal aorta development	13	4.41355e-07	0.000446754	15.7805	7	0.0118644	2458	1	3.2804	1	9	0.00157233
GO Biological Process	RNA catabolic process	14	5.50165e-07	0.000517116	3.12777	26	0.0440678	4	0.0269303	2.8176	23	241	0.0361635
GO Biological Process	regulation of neural retina development	15	5.99528e-07	0.000525946	15.0659	7	0.0118644	1888	1	4.9206	1	6	0.00157233
GO Biological Process	pigment granule aggregation in cell center	16	8.61482e-07	0.000708515	58.3692	4	0.00677966	909	0.96408	14.7618	1	2	0.00157233
GO Biological Process	positive regulation of neural precursor cell proliferation	17	1.01634e-06	0.000786706	4.24098	17	0.0288136	445	0.669877	3.07537	5	48	0.00786164
GO Biological Process	intrinsic apoptotic signaling pathway in response to endoplasmic reticulum stress	18	1.09176e-06	0.000798138	6.78097	11	0.0186441	1096	0.959666	2.95236	3	30	0.00471698
GO Biological Process	leading edge cell differentiation	19	1.31975e-06	0.000914032	18.1886	6	0.0101695	909	0.96408	14.7618	1	2	0.00157233
GO Biological Process	nuclear-transcribed mRNA catabolic process, nonsense-mediated decay	20	1.35744e-06	0.000893128	4.67437	15	0.0254237	27	0.0888537	3.2526	13	118	0.0204403

## Sheet: Active YAP BON1 - YAP IP
Supplementary Table 3. Pathway analysis for ChIP-seq. ChIP peaks were analyzed with the GREAT pathway analysis tool using GO biological processes. Significantly enriched pathways are reported (p < 0.05). Immunoprecipitation, IP. Website for GO terms (https://amigo.geneontology.org/amigo/search/ontology) and GEO accession numbers (https://www.ncbi.nlm.nih.gov/geo/; GSE301503).
# GREAT version 4.0.4	Species assembly: hg38	Association rule: Basal+extension: 5000 bp upstream, 1000 bp downstream, 1000000 bp max extension, curated regulatory domains included
# Ontology	Term Name	Binom Rank	Binom Raw P-Value	Binom FDR Q-Val	Binom Fold Enrichment	Binom Observed Region Hits	Binom Region Set Coverage	Hyper Rank	Hyper FDR Q-Val	Hyper Fold Enrichment	Hyper Observed Gene Hits	Hyper Total Genes	Hyper Gene Set Coverage
GO Biological Process	multi-organism metabolic process	45	1.0493e-11	3.06837e-09	2.29857	84	0.0181152	146	0.00139576	1.71158	54	147	0.0133995
GO Biological Process	viral gene expression	54	3.17188e-11	7.72941e-09	2.47779	69	0.0148803	184	0.00676714	1.68762	46	127	0.0114144
GO Biological Process	termination of RNA polymerase II transcription	55	4.35445e-11	1.04182e-08	3.18861	45	0.00970455	279	0.0301705	1.82321	27	69	0.00669975
GO Biological Process	DNA-templated transcription, termination	67	3.03773e-10	5.96619e-08	2.47808	62	0.0133707	300	0.0378433	1.62434	38	109	0.00942928
GO Biological Process	RNA 3'-end processing	70	5.1761e-10	9.73034e-08	2.48583	60	0.0129394	331	0.0472183	1.61116	37	107	0.00918114
GO Biological Process	translational elongation	80	8.15153e-10	1.34082e-07	2.43404	61	0.0131551	208	0.0107384	1.70564	41	112	0.0101737
GO Biological Process	viral transcription	105	5.6927e-09	7.1343e-07	2.32519	60	0.0129394	308	0.0396088	1.60808	39	113	0.00967742
GO Biological Process	positive regulation of cholesterol biosynthetic process	112	8.82844e-09	1.03726e-06	7.71175	14	0.00301919	257	0.0232722	4.6593	5	5	0.00124069
GO Biological Process	cellular protein complex disassembly	118	1.173e-08	1.30809e-06	2.11079	71	0.0153116	284	0.0316463	1.59008	43	126	0.01067
GO Biological Process	regulation of telomere maintenance	133	3.39309e-08	3.35712e-06	2.08982	68	0.0146646	155	0.00229662	1.97124	33	78	0.00818859
GO Biological Process	mitochondrial genome maintenance	146	8.19082e-08	7.3824e-06	3.61767	25	0.00539142	242	0.0210543	2.66246	12	21	0.00297767
GO Biological Process	mitochondrial translational termination	159	1.43054e-07	1.18393e-05	2.47875	43	0.00927324	289	0.0347522	1.71377	32	87	0.00794045
GO Biological Process	modulation by symbiont of host programmed cell death	181	4.78797e-07	3.48094e-05	5.53119	14	0.00301919	188	0.00682131	4.6593	6	6	0.00148883
GO Biological Process	modulation by organism of apoptotic process in other organism involved in symbiotic interaction	181	4.78797e-07	3.48094e-05	5.53119	14	0.00301919	188	0.00682131	4.6593	6	6	0.00148883
GO Biological Process	placenta blood vessel development	183	4.88429e-07	3.51215e-05	2.55864	37	0.0079793	141	0.000932245	2.7054	18	31	0.0044665
GO Biological Process	liver regeneration	200	1.3993e-06	9.20667e-05	2.55708	34	0.00733233	181	0.00653364	2.39621	18	35	0.0044665
GO Biological Process	modulation by symbiont of host apoptotic process	214	1.83211e-06	0.000112658	5.32364	13	0.00280354	257	0.0232722	4.6593	5	5	0.00124069
GO Biological Process	regulation of telomere maintenance via telomere lengthening	226	2.53119e-06	0.00014738	2.03944	52	0.0112142	196	0.00780724	2.01903	26	60	0.00645161
GO Biological Process	positive regulation of telomere maintenance	230	2.61801e-06	0.000149784	2.14496	46	0.00992021	229	0.0168544	2.05009	22	50	0.00545906
GO Biological Process	regulation of telomere maintenance via telomerase	267	7.51472e-06	0.00037036	2.03847	47	0.0101359	225	0.016139	2.02196	23	53	0.0057072

## Sheet: Control BON1 - TEAD IP
Supplementary Table 3. Pathway analysis for ChIP-seq. ChIP peaks were analyzed with the GREAT pathway analysis tool using GO biological processes. Significantly enriched pathways are reported (p < 0.05). Immunoprecipitation, IP. Website for GO terms (https://amigo.geneontology.org/amigo/search/ontology) and GEO accession numbers (https://www.ncbi.nlm.nih.gov/geo/; GSE301503).
# GREAT version 4.0.4	Species assembly: hg38	Association rule: Basal+extension: 5000 bp upstream, 1000 bp downstream, 1000000 bp max extension, curated regulatory domains included
# Ontology	Term Name	Binom Rank	Binom Raw P-Value	Binom FDR Q-Val	Binom Fold Enrichment	Binom Observed Region Hits	Binom Region Set Coverage	Hyper Rank	Hyper FDR Q-Val	Hyper Fold Enrichment	Hyper Observed Gene Hits	Hyper Total Genes	Hyper Gene Set Coverage
GO Biological Process	DNA replication-dependent nucleosome assembly	30	2.38774e-44	1.04734e-41	12.3836	61	0.00494728	601	0.00849896	1.75546	23	32	0.00299168
GO Biological Process	chromatin silencing	92	2.32363e-28	3.32355e-26	3.06698	135	0.0109489	331	0.000158851	1.56111	62	97	0.00806452
GO Biological Process	chromatin silencing at rDNA	99	1.8745e-27	2.49156e-25	5.70015	64	0.00519059	629	0.0106111	1.6961	25	36	0.00325182
GO Biological Process	telomere organization	110	1.74579e-25	2.08844e-23	2.42237	180	0.0145985	414	0.000883084	1.46125	70	117	0.0091051
GO Biological Process	negative regulation of myeloid cell differentiation	115	5.44217e-25	6.22726e-23	2.10501	238	0.0193025	871	0.040016	1.37559	49	87	0.00637357
GO Biological Process	negative regulation of gene expression, epigenetic	123	2.36754e-24	2.53289e-22	2.47123	165	0.013382	328	0.000133092	1.52113	71	114	0.00923517
GO Biological Process	regulation of hematopoietic stem cell differentiation	151	1.34103e-21	1.16865e-19	2.45362	147	0.0119221	645	0.0118299	1.39903	59	103	0.0076743
GO Biological Process	regulation of hematopoietic progenitor cell differentiation	162	1.18065e-20	9.59024e-19	2.31667	157	0.0127332	928	0.0480397	1.31845	61	113	0.00793444
GO Biological Process	protein heterotetramerization	284	1.42945e-15	6.62326e-14	2.89236	77	0.00624493	802	0.03222	1.55424	28	44	0.00364204
GO Biological Process	beta-catenin-TCF complex assembly	304	8.8061e-15	3.81183e-13	2.17018	125	0.0101379	516	0.0031409	1.70398	30	43	0.00390218
GO Biological Process	ganglion development	323	2.75281e-14	1.12149e-12	2.45579	93	0.00754258	776	0.0279588	2.06663	11	13	0.0014308
GO Biological Process	regulation of collagen metabolic process	337	7.03587e-14	2.74733e-12	2.31772	101	0.0081914	629	0.0106111	1.6961	25	36	0.00325182
GO Biological Process	telomere capping	378	4.39336e-13	1.52942e-11	3.56	47	0.00381184	601	0.00849896	1.75546	23	32	0.00299168
GO Biological Process	regulation of megakaryocyte differentiation	381	4.86436e-13	1.68006e-11	2.01193	130	0.0105434	618	0.00930418	1.47828	46	76	0.00598335
GO Biological Process	platelet-derived growth factor receptor signaling pathway	426	3.78926e-12	1.17049e-10	2.04556	115	0.00932685	449	0.00150625	1.85029	25	33	0.00325182
GO Biological Process	regulation of multicellular organismal metabolic process	433	6.35889e-12	1.93249e-10	2.08857	107	0.00867802	569	0.00673454	1.71626	26	37	0.00338189
GO Biological Process	interleukin-7-mediated signaling pathway	438	7.32851e-12	2.20173e-10	2.09155	106	0.00859692	578	0.00747327	1.69088	27	39	0.00351197
GO Biological Process	cellular response to interleukin-7	443	8.89526e-12	2.64227e-10	2.08437	106	0.00859692	651	0.0124695	1.64861	27	40	0.00351197
GO Biological Process	regulation of collagen biosynthetic process	496	4.46369e-11	1.18423e-09	2.22506	85	0.00689375	666	0.0136629	1.7333	22	31	0.0028616
GO Biological Process	positive regulation of adherens junction organization	575	5.03252e-10	1.1517e-08	2.13435	83	0.00673155	691	0.0173282	1.78481	19	26	0.00247138

## Sheet: Active YAP BON1 - TEAD IP
Supplementary Table 3. Pathway analysis for ChIP-seq. ChIP peaks were analyzed with the GREAT pathway analysis tool using GO biological processes. Significantly enriched pathways are reported (p < 0.05). Immunoprecipitation, IP. Website for GO terms (https://amigo.geneontology.org/amigo/search/ontology) and GEO accession numbers (https://www.ncbi.nlm.nih.gov/geo/; GSE301503).
# GREAT version 4.0.4	Species assembly: hg38	Association rule: Basal+extension: 5000 bp upstream, 1000 bp downstream, 1000000 bp max extension, curated regulatory domains included
# Ontology	Term Name	Binom Rank	Binom Raw P-Value	Binom FDR Q-Val	Binom Fold Enrichment	Binom Observed Region Hits	Binom Region Set Coverage	Hyper Rank	Hyper FDR Q-Val	Hyper Fold Enrichment	Hyper Observed Gene Hits	Hyper Total Genes	Hyper Gene Set Coverage
GO Biological Process	positive regulation of actin filament bundle assembly	338	7.64997e-29	2.97828e-27	2.02218	308	0.0109827	744	0.0153678	1.3698	43	55	0.00401232
GO Biological Process	ERK1 and ERK2 cascade	399	2.20858e-25	7.28387e-24	2.10736	243	0.00866496	853	0.0288172	1.49251	23	27	0.00214612
GO Biological Process	platelet-derived growth factor receptor signaling pathway	424	1.28586e-24	3.99071e-23	2.02553	259	0.00923549	571	0.00329219	1.5397	29	33	0.00270598
GO Biological Process	chromatin silencing at rDNA	504	3.87493e-22	1.01171e-20	3.44597	88	0.00313793	727	0.0142391	1.46006	30	36	0.00279929
GO Biological Process	negative regulation of muscle adaptation	585	1.06885e-19	2.40427e-18	2.68778	113	0.00402938	873	0.0314897	1.75208	11	11	0.00102641
GO Biological Process	regulation of epidermal growth factor-activated receptor activity	609	2.79983e-19	6.04974e-18	2.04927	193	0.00688204	733	0.0144934	1.51041	25	29	0.00233274
GO Biological Process	protein heterotetramerization	611	3.30618e-19	7.12046e-18	2.34517	142	0.00506347	680	0.00915757	1.43352	36	44	0.00335915
GO Biological Process	glomerular epithelial cell development	886	1.31895e-14	1.95893e-13	2.1039	133	0.00474255	873	0.0314897	1.75208	11	11	0.00102641
GO Biological Process	glomerular visceral epithelial cell development	914	3.15523e-14	4.54263e-13	2.09782	130	0.00463557	989	0.0487207	1.75208	10	10	0.000933097
GO Biological Process	response to laminar fluid shear stress	1084	2.76887e-12	3.36121e-11	2.059	115	0.0041007	661	0.00772139	1.75208	14	14	0.00130634

## Sheet: Cluster1
Supplementary Table 3. Pathway analysis for ChIP-seq. ChIP peaks were analyzed with the GREAT pathway analysis tool using GO biological processes. Significantly enriched pathways are reported (p < 0.05). Immunoprecipitation, IP. Website for GO terms (https://amigo.geneontology.org/amigo/search/ontology) and GEO accession numbers (https://www.ncbi.nlm.nih.gov/geo/; GSE301503).
# GREAT version 4.0.4	Species assembly: hg38	Association rule: Basal+extension: 5000 bp upstream, 1000 bp downstream, 1000000 bp max extension, curated regulatory domains included
# Ontology	Term Name	Binom Rank	Binom Raw P-Value	Binom FDR Q-Val	Binom Fold Enrichment	Binom Observed Region Hits	Binom Region Set Coverage	Hyper Rank	Hyper FDR Q-Val	Hyper Fold Enrichment	Hyper Observed Gene Hits	Hyper Total Genes	Hyper Gene Set Coverage
GO Biological Process	DNA replication-dependent nucleosome assembly	1	3.96949e-51	5.22345e-47	56.5416	37	0.0225885	33	1.51564e-08	5.4678	19	32	0.00931829
GO Biological Process	chromatin silencing at rDNA	2	4.44622e-41	2.92539e-37	26.1469	39	0.0238095	26	2.8616e-09	5.37187	21	36	0.0102992
GO Biological Process	chromatin silencing	3	1.85919e-34	8.15503e-31	9.40564	55	0.0335775	17	2.6599e-10	3.60762	38	97	0.0186366
GO Biological Process	protein heterotetramerization	4	9.96563e-33	3.27844e-29	12.4413	44	0.026862	36	3.92881e-08	4.60446	22	44	0.0107896
GO Biological Process	negative regulation of gene expression, epigenetic	5	1.2955e-31	3.4095e-28	6.98989	62	0.037851	22	6.85707e-10	3.31198	41	114	0.0201079
GO Biological Process	nucleosome assembly	6	6.77581e-27	1.48605e-23	4.91042	71	0.0433455	2	6.06172e-13	3.43713	53	142	0.0259931
GO Biological Process	chromatin assembly	7	8.71186e-25	1.63771e-21	4.4471	72	0.043956	8	6.30522e-12	3.14735	54	158	0.0264836
GO Biological Process	positive regulation of gene expression, epigenetic	8	4.11989e-24	6.7767e-21	7.31703	45	0.0274725	114	7.37299e-05	2.87779	25	80	0.0122609
GO Biological Process	nucleosome organization	9	2.74592e-23	4.01484e-20	4.18206	72	0.043956	12	4.40295e-11	2.96193	55	171	0.026974
GO Biological Process	chromatin assembly or disassembly	10	8.45836e-22	1.11304e-18	3.93001	72	0.043956	16	2.14665e-10	2.84545	55	178	0.026974
GO Biological Process	protein heterooligomerization	11	1.92245e-21	2.29978e-18	4.42863	62	0.037851	84	1.9284e-05	2.58763	34	121	0.0166748
GO Biological Process	regulation of megakaryocyte differentiation	12	7.47589e-21	8.19793e-18	5.5919	48	0.029304	76	8.55369e-06	3.15042	26	76	0.0127513
GO Biological Process	negative regulation of megakaryocyte differentiation	13	1.59949e-20	1.61906e-17	47.6134	15	0.00915751	235	0.00224781	4.60446	9	18	0.00441393
GO Biological Process	regulation of posttranscriptional gene silencing	14	2.08741e-20	1.96201e-17	4.90518	53	0.0323565	120	0.000118391	2.53457	30	109	0.0147131
GO Biological Process	regulation of gene silencing by RNA	14	2.08741e-20	1.96201e-17	4.90518	53	0.0323565	120	0.000118391	2.53457	30	109	0.0147131
GO Biological Process	regulation of gene silencing by miRNA	16	3.71704e-20	3.05703e-17	4.93417	52	0.031746	135	0.000180685	2.51942	29	106	0.0142227
GO Biological Process	DNA packaging	17	4.30635e-20	3.33337e-17	3.57437	74	0.0451771	29	4.95637e-09	2.59146	56	199	0.0274644
GO Biological Process	regulation of hematopoietic stem cell differentiation	18	8.05939e-20	5.89186e-17	5.65394	45	0.0274725	221	0.00175362	2.32458	26	103	0.0127513
GO Biological Process	protein-DNA complex assembly	20	2.34311e-19	1.54165e-16	3.20838	82	0.0500611	21	4.04903e-10	2.60709	62	219	0.0304071
GO Biological Process	gene silencing	21	7.8797e-19	4.93757e-16	3.85219	63	0.0384615	79	9.98311e-06	2.30223	45	180	0.0220696

## Sheet: Cluster2
Supplementary Table 3. Pathway analysis for ChIP-seq. ChIP peaks were analyzed with the GREAT pathway analysis tool using GO biological processes. Significantly enriched pathways are reported (p < 0.05). Immunoprecipitation, IP. Website for GO terms (https://amigo.geneontology.org/amigo/search/ontology) and GEO accession numbers (https://www.ncbi.nlm.nih.gov/geo/; GSE301503).
# GREAT version 4.0.4	Species assembly: hg38	Association rule: Basal+extension: 5000 bp upstream, 1000 bp downstream, 1000000 bp max extension, curated regulatory domains included
# Ontology	Term Name	Binom Rank	Binom Raw P-Value	Binom FDR Q-Val	Binom Fold Enrichment	Binom Observed Region Hits	Binom Region Set Coverage	Hyper Rank	Hyper FDR Q-Val	Hyper Fold Enrichment	Hyper Observed Gene Hits	Hyper Total Genes	Hyper Gene Set Coverage
GO Biological Process	negative regulation of MAPK cascade	103	1.41257e-19	1.80466e-17	2.0754	187	0.0341241	552	0.00303868	1.53759	60	153	0.0125287
GO Biological Process	regulation of collagen biosynthetic process	197	6.06032e-13	4.04811e-11	3.18053	54	0.00985402	689	0.00892357	2.15015	17	31	0.0035498
GO Biological Process	regulation of collagen metabolic process	201	9.56245e-13	6.26031e-11	2.99467	58	0.0105839	839	0.0212698	1.96043	18	36	0.00375861
GO Biological Process	positive regulation of smooth muscle cell proliferation	237	3.71784e-11	2.06426e-09	2.02595	106	0.0193431	489	0.00149312	1.85152	34	72	0.0070996
GO Biological Process	regulation of multicellular organismal metabolic process	241	6.0013e-11	3.27681e-09	2.63511	60	0.0109489	730	0.0118692	2.01342	19	37	0.00396743
GO Biological Process	negative regulation of ERK1 and ERK2 cascade	259	2.08695e-10	1.06032e-08	2.1062	89	0.0162409	715	0.0108072	1.79429	27	59	0.00563792
GO Biological Process	positive regulation of actin filament bundle assembly	279	5.01878e-10	2.3671e-08	2.31834	69	0.0125912	796	0.0172692	1.78221	25	55	0.0052203
GO Biological Process	negative regulation of ERBB signaling pathway	289	9.44576e-10	4.30093e-08	2.13343	80	0.0145985	623	0.00580119	1.88782	26	54	0.00542911
GO Biological Process	negative regulation of epidermal growth factor receptor signaling pathway	305	1.40216e-09	6.04952e-08	2.3426	64	0.0116788	582	0.00391825	2.05378	22	42	0.00459386
GO Biological Process	positive regulation of collagen biosynthetic process	306	1.53603e-09	6.60542e-08	2.96657	42	0.00766423	727	0.0116939	2.28717	14	24	0.00292337
GO Biological Process	regulation of cytokine production involved in immune response	309	1.72534e-09	7.3475e-08	2.15116	76	0.0138686	611	0.00533658	1.80963	30	65	0.00626436
GO Biological Process	positive regulation of collagen metabolic process	310	1.73636e-09	7.37055e-08	2.95377	42	0.00766423	815	0.018165	2.19568	14	25	0.00292337
GO Biological Process	positive regulation of stress fiber assembly	318	3.40583e-09	1.40935e-07	2.32278	62	0.0113139	833	0.0201627	1.8353	22	47	0.00459386
GO Biological Process	regulation of muscle hypertrophy	323	6.00094e-09	2.44478e-07	2.03303	81	0.014781	494	0.0016162	2.09112	24	45	0.00501149
GO Biological Process	regulation of cardiac muscle hypertrophy	359	1.60811e-08	5.89447e-07	2.0155	78	0.0142336	514	0.00207737	2.0972	23	43	0.00480267
GO Biological Process	positive regulation of nitric oxide biosynthetic process	361	1.78694e-08	6.51367e-07	2.41443	52	0.00948905	988	0.0411778	1.81698	19	41	0.00396743
GO Biological Process	beta-catenin-TCF complex assembly	376	2.45564e-08	8.59408e-07	2.26567	58	0.0105839	933	0.032447	1.82366	20	43	0.00417624
GO Biological Process	positive regulation of heart contraction	501	3.10127e-07	8.14564e-06	2.07963	59	0.0107664	711	0.0104623	2.07575	18	34	0.00375861
GO Biological Process	activation of MAPKK activity	507	3.42421e-07	8.88742e-06	2.00587	64	0.0116788	623	0.00580119	1.88782	26	54	0.00542911
GO Biological Process	malate metabolic process	568	7.02115e-07	1.62661e-05	4.66353	16	0.00291971	678	0.00844226	3.43075	7	8	0.00146168

[truncated: 4 more sheets: Cluster3, Cluster4, Cluster5, Cluster6]
