# Supplementary material for: YAP and TEAD Are Transcriptional Regulators of Neuroendocrine Differentiation and Growth in Carcinoid Cells
Source: Am J Pathol. 2025 Nov 20;196(2):345–58. doi: 10.1016/j.ajpath.2025.10.012 (PMC12881680; doi:10.1016/j.ajpath.2025.10.012)
Supplement: Supplemental Table S4 [file mmc4.xlsx]

## Sheet: upregulated
Supplementary Table 4. Dysregulated genes and pathways following active YAP overexpression in BON1. Dysregulated genes were identified by a 1.5-fold threshold comparing active YAP overexpression (n=3) to control (n=3) RNA-seq data from BON1 cells. Pathway analysis was performed with gProfiler and significantly enriched pathways are reported (p < 0.05). Transcripts per million, TPM. Website for GO…
Gene	Gene Expression for Control - BON1 (TPM)	Gene Expression for Active YAP - BON1 (TPM)	Fold change	Fold change (log2)
ANKRD1	0.306423	36.5509	119.282	6.89824
MYOF	2.10095	85.0493	40.4813	5.33918
YAP1	28.7	1110.18	38.6822	5.2736
TTR	3.26498	57.017	17.4632	4.12625
FSTL1	2.23971	38.814	17.3299	4.11519
CCN1	8.02083	126.778	15.8061	3.98241
ANXA3	5.31702	78.0296	14.6754	3.87533
PRSS22	8.4609	122.749	14.5078	3.85876
TFPI2	6.75004	74.5273	11.041	3.4648
NNMT	3.99994	42.2597	10.5651	3.40123
CCN2	11.0558	107.775	9.74828	3.28515
PAPSS2	7.25696	68.7615	9.47525	3.24416
AMOTL2	17.3469	145.167	8.36845	3.06496
PRSS23	8.37091	65.0418	7.76998	2.95791
HSPG2	7.32952	55.9226	7.62978	2.93164
AJUBA	46.3173	345.58	7.46115	2.8994
CXCL1	16.3658	112.288	6.86115	2.77845
CAPN2	31.1193	198.993	6.39451	2.67683
THSD4	4.57782	28.0483	6.127	2.61518
IQCJ-SCHIP1	5.1186	30.2698	5.91369	2.56406
TNFRSF12A	58.9956	342.182	5.80013	2.53608
PROSER2	10.7495	62.0499	5.77235	2.52916
PROM1	7.367	38.9492	5.28698	2.40244
IFI6	39.1337	205.247	5.24476	2.39088
HSPB8	9.29255	48.078	5.17382	2.37123
GADD45B	10.9514	54.6534	4.99055	2.3192
RAB31	5.63864	27.4288	4.86443	2.28227
GAS6	7.29938	34.9257	4.78475	2.25844
MISP	17.7862	82.4727	4.6369	2.21316
ICAM5	8.10594	36.2083	4.46689	2.15927
PHLDA3	7.40743	32.3868	4.37221	2.12836
NTF4	6.69264	29.0387	4.33891	2.11733
IRF8	9.87692	42.0137	4.25372	2.08873
NXN	25.3843	106.601	4.19947	2.07021
GSTM3	61.9234	240.336	3.88118	1.9565
SNURF	18.32	70.8179	3.86561	1.9507
CAVIN1	13.449	51.9622	3.86365	1.94996
GDF15	711.264	2711.32	3.81198	1.93054
FLNA	153.454	583.512	3.80253	1.92696
TSPAN4	39.3182	148.777	3.78391	1.91988
ME3	13.6876	51.5899	3.76909	1.91421
PDGFB	13.5824	50.6581	3.72969	1.89906
THBS1	114.264	416.344	3.64371	1.86541
CDK18	113.296	409.374	3.61331	1.85332
EPHA2	57.2757	206.114	3.59863	1.84745
PLAC9	20.8472	74.4706	3.57222	1.83682
IGFBP3	27.6286	97.9184	3.54409	1.82542
SPINK1	29.4593	103.53	3.51433	1.81325
GHRL	18.0575	63.3098	3.50602	1.80983
FBXO2	66.4456	228.691	3.44177	1.78315
AHNAK	88.3739	300.924	3.40513	1.76771
VSTM2L	61.981	206.036	3.32418	1.733
METRNL	16.4635	54.0696	3.2842	1.71554
TENT5B	17.149	55.1482	3.21583	1.68519
TINAGL1	70.2214	223.82	3.18735	1.67236
ANXA9	12.889	40.9657	3.17834	1.66827
GALNT10	21.8375	69.3682	3.17656	1.66747
ADAM9	23.5704	74.3131	3.15282	1.65664
WWC3	11.5154	35.993	3.12565	1.64416
FN1	127.923	397.977	3.11106	1.63741
CNNM1	15.2456	47.0563	3.08656	1.626
ATF3	8.99964	27.5593	3.06227	1.6146
FOSL2	22.583	68.0679	3.01411	1.59173
C1orf115	15.7222	46.7097	2.97094	1.57092
SGMS2	14.28	41.9995	2.94114	1.55638
VCL	88.5063	259.685	2.93409	1.55291
AGRN	298.173	869.993	2.91775	1.54485
PDLIM1	13.6692	39.7497	2.90798	1.54002
LATS2	14.805	43.0382	2.907	1.53953
BCAS4	20.5172	59.1289	2.88192	1.52703
KRT19	968.044	2774.04	2.86562	1.51885
CABLES1	14.7532	42.1366	2.8561	1.51405
SELENOM	79.6936	226.591	2.84328	1.50756
PDLIM2	36.2208	102.946	2.84218	1.507
CRIM1	71.8993	203.869	2.83549	1.5036
CAPN5	12.181	34.4253	2.82614	1.49883
RHBDL1	17.948	50.6636	2.82279	1.49712
MEGF6	11.4767	31.8795	2.77774	1.47391
IL32	10.2999	28.3769	2.75506	1.46208
DENND3	25.6656	69.9701	2.72622	1.4469
TSPAN12	84.9766	231.421	2.72336	1.44539
QSOX1	123.312	334.785	2.71495	1.44092
S100A2	64.6719	175.397	2.7121	1.43941
NUAK2	14.9448	40.4673	2.70778	1.43711
PRAG1	10.8586	29.2145	2.69045	1.42785
SAMD4A	11.4374	30.7547	2.68896	1.42705
SEMA6B	58.8644	157.87	2.68193	1.42327
CDC42EP5	12.8586	34.4763	2.68118	1.42287
ANXA2	122.638	326.997	2.66637	1.41487
TIMP2	16.2855	43.2193	2.65385	1.40809
FSCN1	66.4866	175.834	2.64465	1.40307
SRR	16.5248	43.5396	2.63481	1.3977
CRABP2	12.5632	33.0924	2.63407	1.39729
IGDCC3	29.0532	76.3038	2.62634	1.39306
PTPN14	16.5472	43.3553	2.62009	1.38962
UBASH3B	64.6894	169.119	2.61432	1.38644
SDC2	111.327	290.768	2.61183	1.38506
ADM	31.066	80.7536	2.59942	1.37819
HCFC1R1	82.0637	213.282	2.59898	1.37795
TM4SF1	39.6014	102.921	2.59892	1.37791
COL6A1	10.6005	27.4707	2.59146	1.37376
NBPF1	48.8692	124.27	2.54291	1.34648
WFS1	42.0113	105.916	2.52112	1.33407
LAMC2	29.9683	75.5531	2.5211	1.33405
RHOD	17.5241	44.0614	2.51433	1.33018
EPS8L2	172.774	432.758	2.50477	1.32468
TYRO3	38.979	97.5649	2.50301	1.32367
MEST	49.5356	122.972	2.48249	1.31179
LAMA5	280.28	689.31	2.45937	1.29829
NBPF14	14.9674	36.7072	2.45247	1.29424
FHL2	79.0335	193.719	2.4511	1.29343
RUNX1	15.4959	37.844	2.44219	1.28818
GPAA1P1	13.861	33.8467	2.44187	1.28798
ITGA7	19.4264	47.3761	2.43874	1.28614
KRT8	1292.11	3142.99	2.43245	1.28241
GULP1	40.7388	98.6548	2.42164	1.27599
KIFC3	132.94	320.976	2.41445	1.27169
NPTX2	32.9288	78.8815	2.39551	1.26033
ACAP1	19.1788	45.836	2.38993	1.25697
CYB5R1	77.3889	184.761	2.38743	1.25546
PPP1R15A	45.9441	109.121	2.37508	1.24797
SINHCAFP3	25.8347	61.1884	2.36846	1.24395
STRA6	14.2193	33.5635	2.36043	1.23905
SLC12A4	50.415	118.934	2.35909	1.23823
LAMB2	66.0708	155.524	2.3539	1.23506
LIF	13.1287	30.8028	2.34622	1.23034
COL18A1	53.9146	126.181	2.34039	1.22675
MELTF	11.8886	27.7843	2.33706	1.2247
ERBB2	39.6135	92.2024	2.32755	1.21881
HK2	63.0006	146.407	2.3239	1.21655
OSMR	19.0955	44.2755	2.31863	1.21327
AKAP12	18.1141	41.966	2.31676	1.21211
NES	40.008	92.3789	2.30901	1.20727
CITED2	23.0277	53.0993	2.30589	1.20532
MGLL	63.5212	146.24	2.30222	1.20303
PLEKHA4	26.1067	59.7658	2.28929	1.1949
EHD1	55.8051	127.26	2.28045	1.18932
CDHR5	16.7635	38.1432	2.27537	1.1861
ELF3	94.6641	215.189	2.27318	1.18471
HLA-F	45.024	102.283	2.27174	1.1838
RND3	27.4999	62.1445	2.25981	1.1762
GPX3	14.1507	31.92	2.25573	1.17359
NOXO1	23.3298	52.5919	2.25428	1.17266
SKP2	166.814	375.178	2.24909	1.16934
MVP	103.598	232.356	2.24286	1.16534
ABCC3	102.885	229.386	2.22953	1.15674
MT2A	435.875	969.783	2.22491	1.15375
PARD6B	24.1423	53.6454	2.22205	1.15189
TUBB6	26.4411	58.7381	2.22147	1.15151
ATP13A2	83.3615	185.079	2.2202	1.15069
TEAD4	15.3065	33.9738	2.21956	1.15027
WWC1	30.3626	67.2069	2.21348	1.14631
CKAP4	22.7985	50.2811	2.20545	1.14107
SLC4A11	76.0537	164.079	2.1574	1.1093
CLU	240.101	517.985	2.15737	1.10927
WNT4	18.7501	40.3854	2.15388	1.10694
KRT18	1101.97	2364.26	2.14548	1.1013
BLVRB	44.0233	93.571	2.12549	1.08779
SFXN3	41.3986	87.7021	2.11848	1.08303
LRRN2	30.7916	65.2235	2.11823	1.08286
RBP1	38.3143	81.1188	2.1172	1.08215
EPB41L1	20.0301	42.3101	2.11233	1.07883
DKK1	32.0757	67.5783	2.10684	1.07508
AFAP1L2	15.0441	31.684	2.10608	1.07456
ADGRB2	38.5701	81.1611	2.10425	1.07331
ARHGEF18	51.9792	109.227	2.10137	1.07133
MAPKAPK2	42.2229	88.6543	2.09967	1.07017
INAVA	45.1537	94.743	2.09823	1.06918
RASA4	22.8313	47.7568	2.09173	1.06469
TAPBP	99.6944	208.301	2.08939	1.06308
PRNP	20.7628	43.3539	2.08805	1.06216
PLCD3	97.8548	203.428	2.07888	1.05581
EPHB6	33.9218	70.2508	2.07096	1.0503
PHLDB1	74.3811	153.817	2.06796	1.04821
TLE1	15.5666	32.115	2.06306	1.04479
NBPF19	14.1969	29.1494	2.05322	1.03789
PTPRJ	39.7945	81.7023	2.05311	1.03781
NOTCH2	13.6949	28.0684	2.04956	1.03531
COBL	68.9194	140.973	2.04548	1.03244
TAX1BP3	20.2702	41.4621	2.04547	1.03243
TMCO3	62.6171	127.84	2.04161	1.02971
BANF1P2	15.58	31.6298	2.03015	1.02159
FLYWCH2	57.6891	116.944	2.02714	1.01945
PSG2	30.3231	61.412	2.02525	1.0181
SLC41A1	14.8822	30.1141	2.02349	1.01685
SLC25A1	94.4171	190.83	2.02113	1.01516
EPS8L1	32.6669	65.9433	2.01866	1.0134
MYH14	29.975	60.4696	2.01733	1.01245
NEDD4L	44.7065	89.9975	2.01307	1.0094
PPP1R13L	58.3159	117.352	2.01234	1.00888
NNAT	14.6498	29.3789	2.00542	1.0039
IL4R	56.7813	113.791	2.00403	1.0029
RAB11FIP1	48.5274	97.1179	2.0013	1.00094
SYNGR3	16.5989	33.1199	1.99531	0.99661
RPL3P4	114.027	226.543	1.98675	0.990409
TMEM125	23.8631	47.2903	1.98173	0.986763
SH2D3A	91.8315	181.89	1.98069	0.986005
S100A10	66.3474	131.131	1.97643	0.982896
BLCAP	75.2969	148.158	1.96765	0.976474
THEMIS2	16.0811	31.6326	1.96707	0.976048
TOM1L2	20.2726	39.8218	1.96432	0.974027
SPINT2	1269.22	2490.15	1.96196	0.972296
ARHGEF10	32.0486	62.7563	1.95816	0.969497
STC2	59.821	117.031	1.95635	0.968164
MTCL1	25.7348	50.2976	1.95446	0.966769
TUFT1	16.3553	31.958	1.95398	0.966413
CADM4	20.9978	40.95	1.9502	0.963623
ITGA3	38.4684	75.0104	1.94993	0.963419
PTK7	27.5415	53.6022	1.94623	0.960685
HSPA1A	139.811	270.937	1.93788	0.954481
IGFBP6	14.1469	27.3665	1.93445	0.951921
KIAA0319L	18.5383	35.7597	1.92896	0.947824
HES7	58.824	113.346	1.92687	0.946258
PLXNB2	448	861.202	1.92233	0.942854
SH2D4A	14.5552	27.9655	1.92133	0.942106
FRMD6	32.5554	62.4801	1.91919	0.940499
CLTB	128.137	244.415	1.90745	0.931647
RHOF	29.219	55.7324	1.9074	0.931607
SERPINH1	58.855	112.145	1.90544	0.930123
CD59	28.3828	53.9332	1.90021	0.926159
TPM4	295.868	560.9	1.89578	0.922791
NCK2	47.3046	89.6043	1.8942	0.921589
LTBP3	107.96	204.217	1.8916	0.919608
SNTB1	31.0757	58.6098	1.88603	0.915355
BCL2L1	124.947	235.433	1.88426	0.913998
RBMS2	14.4393	27.2	1.88375	0.913605
FAH	17.5989	33.0647	1.8788	0.90981
TRIP10	42.5735	79.8773	1.87622	0.907828
C12orf75	89.4184	167.679	1.87522	0.907058
ERFE	17.5766	32.959	1.87516	0.907011
FLII	167.963	314.533	1.87263	0.905067
MIEF2	16.1372	30.1961	1.87121	0.903973
DUSP5	99.5229	185.223	1.86111	0.896164
BLACAT1	22.3481	41.3795	1.85159	0.888763
DDIT4	34.2377	63.3815	1.85122	0.888475
IGF1R	101.585	187.974	1.85041	0.887848
HLA-B	648.852	1198.03	1.84639	0.884706
ACSF2	54.2439	99.93	1.84224	0.881457
LMNA	611.031	1125.29	1.84162	0.880979
IRS1	24.0387	44.2635	1.84135	0.880762
HERPUD1	38.1149	69.9665	1.83567	0.876307
BLVRA	129.122	237	1.83547	0.876148
CCDC120	15.9868	29.3289	1.83457	0.875438
RHBDF1	50.6722	92.8928	1.83321	0.874371
GRB7	24.2127	44.3663	1.83235	0.873698
CREG1	16.5418	30.308	1.83221	0.873585
KREMEN2	45.7108	83.6676	1.83037	0.872134
NFKB2	61.2473	112.099	1.83026	0.872049
KIAA1522	104.419	190.569	1.82505	0.867934
SLC35A2	16.0911	29.313	1.82169	0.865275
TBL2	65.4159	118.691	1.81441	0.859502
FOSL1	16.0183	29.0414	1.81301	0.858387
MYO1C	119.672	216.953	1.81289	0.858293
ZNF219	70.8186	128.357	1.81247	0.857958
CITED4	66.2046	119.941	1.81167	0.857322
TPM1	307.343	556.159	1.80957	0.85565
SPINT1	424.254	767.531	1.80913	0.855296
IKBKG	32.8573	59.4341	1.80886	0.855078
PDXK	166.435	300.73	1.80689	0.853509
CHST12	27.7449	50.1056	1.80594	0.852752
LYPD6B	17.0908	30.8335	1.8041	0.851279
PHACTR2	29.1027	52.4881	1.80355	0.850838
HSPA1B	214.834	387.168	1.80218	0.849739
ELL	24.0303	43.1737	1.79664	0.845299
HLA-V	31.862	57.1259	1.79291	0.842306
GSTM4	32.4437	58.0767	1.79007	0.840018
RARA	15.7471	28.1841	1.78979	0.839794
LGR4	33.7619	60.2855	1.78561	0.836415
MAFK	55.9654	99.6872	1.78123	0.832873
LINC00869	93.3523	165.731	1.77533	0.828089
TSPAN3	24.9978	44.3582	1.77448	0.827399
PTGFRN	23.5106	41.6442	1.77129	0.824804
RHOC	168.306	298.096	1.77115	0.824688
DCBLD1	29.3662	51.8226	1.7647	0.819425
EID2	55.6512	98.1769	1.76415	0.818971
TRIM3	18.0183	31.7305	1.76101	0.816403
TNFRSF21	37.3592	65.5968	1.75584	0.812162
EGFR	29.6266	51.9788	1.75446	0.811028
AMFR	122.203	214.293	1.75358	0.810303
EZR	42.7383	74.8908	1.75231	0.809257
PTTG1IP	168.295	294.733	1.75129	0.808421
TXNRD1	105.128	183.896	1.74926	0.806743
CCDC9	58.8971	102.838	1.74606	0.804101
ARHGAP8	76.5714	133.662	1.74558	0.803708
MYO18B	35.6263	62.1703	1.74507	0.803283
F2RL1	15.6801	27.3114	1.74179	0.800569
HDAC7	27.3554	47.53	1.7375	0.79701
RNF207	44.0781	76.3487	1.73212	0.792542
INHBB	78.9902	136.586	1.72915	0.790064
TUSC3	18.4229	31.8376	1.72816	0.789237
SH3RF1	28.5754	49.3227	1.72605	0.787476
UBC	793.568	1367.84	1.72365	0.785471
CTIF	32.2458	55.5749	1.72348	0.785322
NINJ1	20.8568	35.9446	1.7234	0.785256
CKB	483.707	832.309	1.72069	0.782985
BCL9L	49.1093	84.4666	1.71997	0.782386
ITM2C	92.4235	158.893	1.71919	0.781727
NECTIN2	85.0623	146.032	1.71677	0.779694
MDFI	27.2053	46.6836	1.71598	0.779031
RNF103	24.5835	42.1119	1.71301	0.776535
CD9	21.8109	37.2846	1.70945	0.773532
BTBD19	15.942	27.2284	1.70796	0.772278
CREB3	22.1284	37.7522	1.70605	0.77066
GLS	206.137	351.423	1.7048	0.769606
ACTN4	540.068	920.018	1.70352	0.76852
GALNT3	24.1967	41.1595	1.70104	0.766414
KIF1C	71.3134	121.278	1.70063	0.766067
MICALL2	25.8073	43.8658	1.69974	0.765316
GOLGA2	73.5632	124.294	1.68963	0.756706
ACAA1	153.804	259.814	1.68926	0.756392
TMED9	253.424	427.986	1.68881	0.756009
LDLR	234.816	396.537	1.68871	0.755924
SMCO4	35.6599	60.2126	1.68852	0.755761
RELL2	52.9685	89.4308	1.68838	0.755636
CAB39	22.5999	38.1562	1.68834	0.755602
VWA1	413.335	697.216	1.68681	0.754296
TRIM9	19.6522	33.1417	1.68641	0.753957
DPYSL3	58.4135	98.4218	1.68492	0.752676
FGFR3	23.6053	39.7485	1.68388	0.751793
ERMP1	54.6125	91.6788	1.67872	0.747358
RTN4	586.471	982.198	1.67476	0.743954
KCNAB2	47.4934	79.5252	1.67445	0.743683
C16orf58	68.8573	115.285	1.67427	0.743529
YBX3	111.023	185.867	1.67412	0.743405
CU151838.1	31.5122	52.7134	1.67279	0.742258
CDH24	26.0441	43.5563	1.6724	0.741923
IFITM3	104.826	175.189	1.67123	0.740907
ASMTL	27.5952	46.1028	1.67068	0.74044
PLOD1	99.5849	166.334	1.67027	0.740083
HLA-C	871.581	1455.55	1.67001	0.739857
RIPOR3	46.3706	77.4321	1.66985	0.73972
LAD1	367.364	613.318	1.66951	0.739423
ERRFI1	25.4611	42.448	1.66717	0.737403
FLNB	71.0488	118.441	1.66704	0.737286
CLIP2	115.084	191.209	1.66147	0.732459
MAP3K20	21.2983	35.3727	1.66082	0.731897
LRP11	28.6829	47.6338	1.6607	0.731796
IRS2	21.8375	36.2566	1.66029	0.731436
SHANK2	23.982	39.8072	1.65988	0.731076
RASSF7	64.5738	107.158	1.65946	0.730716
ST14	124.235	205.977	1.65796	0.729409
MYH9	457.529	757.002	1.65454	0.726434
TAGLN2	574.312	947.899	1.65049	0.722898
ARFGAP1	183.238	302.199	1.64921	0.721774
SMPD1	28.075	46.2581	1.64766	0.72042
HABP4	16.919	27.8514	1.64616	0.719106
KSR1	41.719	68.6175	1.64475	0.717871
NTS	59.1377	97.2378	1.64426	0.717439
DHCR24	122.544	201.177	1.64168	0.715169
CLDN4	218.452	358.545	1.6413	0.71484
MYO15B	38.2598	62.7814	1.64093	0.71451
GOLGA3	70.4891	115.586	1.63977	0.713498
MT1X	319.451	523.798	1.63968	0.713417
RECQL5	31.7716	52.0582	1.63851	0.712387
TK1	131.118	214.655	1.63711	0.711152
APOE	23.7546	38.8826	1.63685	0.710919
GSDMB	22.9295	37.5278	1.63666	0.710753
BCAM	217.722	355.972	1.63498	0.709275
UBE2H	21.7069	35.4731	1.63418	0.708571
RRAS	20.5596	33.5696	1.63279	0.707343
JOSD1	49.9075	81.4539	1.6321	0.706728
RRBP1	554.684	903.195	1.62831	0.703371
UXS1	29.1876	47.5146	1.62791	0.703017
CD151	197.948	322.086	1.62713	0.702327
FKBP10	392.051	637.869	1.627	0.702218
HSP90B1	318.782	518.485	1.62645	0.70173
BCL6	17.1463	27.8873	1.62643	0.701709
DOK4	43.3862	70.5088	1.62514	0.700567
LRCH4	82.1535	133.511	1.62514	0.700562
VASN	19.7541	32.0696	1.62344	0.699053
TNIP1	48.9941	79.4928	1.6225	0.698216
VAMP5	36.803	59.6827	1.62168	0.69749
SEC14L1	29.5538	47.9043	1.62092	0.69681
MAFF	26.757	43.3294	1.61937	0.695433
SUN1	146.893	237.131	1.61431	0.690921
TCEA1	84.3258	136.101	1.61399	0.690635
PRICKLE3	17.5911	28.3573	1.61202	0.688874
LRP1	25.4878	41.085	1.61194	0.688802
PNPLA2	106.001	170.831	1.6116	0.688491
SRPK2	18.1592	29.2639	1.61152	0.688422
ARHGAP45	35.4734	57.076	1.60898	0.686147
REXO5	21.4696	34.5162	1.60768	0.684981
RNH1	148.476	238.624	1.60716	0.684511
FAM114A1	20.5763	33.0228	1.60489	0.682478
MYO10	295.889	474.605	1.604	0.681671
DCUN1D5	119.58	191.715	1.60323	0.680981
DNASE2	29.5794	47.3927	1.60222	0.680071
UAP1	18.7878	30.0336	1.59857	0.676781
CDKN2D	40.4072	64.4552	1.59514	0.673684
DDR1	152.927	243.762	1.59398	0.67263
C1orf122	114.284	182.027	1.59277	0.671534
CGN	150.043	238.859	1.59194	0.670783
TMSB4XP6	515.562	820.011	1.59052	0.669497
CRELD1	26.1929	41.6503	1.59014	0.669152
EPS8L3	29.2655	46.4209	1.5862	0.665574
SLC1A5	143.561	227.687	1.58599	0.665386
FER1L4	50.4774	79.9235	1.58335	0.662983
MARVELD1	17.6858	27.9902	1.58264	0.662329
FZD5	20.2733	32.081	1.58243	0.662138
RPS6KA4	58.4278	92.4247	1.58186	0.661622
PSMB9	18.2374	28.7881	1.57852	0.658573
COL4A5	41.5	65.4755	1.57772	0.657844
PLEKHG6	25.2932	39.8764	1.57657	0.656786
ELOVL1	45.7096	72.0449	1.57615	0.6564
GIPC1	330.738	520.99	1.57523	0.655567
CTDSPL	23.0094	36.2243	1.57433	0.654734
DPEP1	34.3816	54.1061	1.57369	0.654152
TNFRSF10B	74.7554	117.612	1.57329	0.65378
JUND	223.545	351.128	1.57072	0.651429
FBL	554.211	870.358	1.57044	0.651173
JUP	169.163	265.527	1.56965	0.650447
NUCB1	167.993	263.551	1.56882	0.649683
AP001052.1	111.067	174.154	1.56801	0.648933
FJX1	44.4356	69.4705	1.5634	0.644684
PLSCR3	38.3953	60.02	1.56321	0.644514
RAB15	22.5808	35.2735	1.5621	0.643487
JOSD2	63.4319	98.7155	1.55624	0.638068
POFUT2	40.0875	62.3762	1.556	0.637842
FAM83A	3695.57	5742.06	1.55377	0.635772
SLC2A1	78.3086	121.651	1.55349	0.635508
INF2	80.7028	125.326	1.55294	0.634998
PDIA5	35.4733	55.0073	1.55067	0.63289
GDA	19.7999	30.6962	1.55032	0.632565
MITF	21.8525	33.8743	1.55013	0.632392
MYO5C	19.7249	30.5679	1.54971	0.632003
PAWR	202.942	314.365	1.54904	0.631375
PCSK9	33.2931	51.5565	1.54857	0.630932
TRIB3	80.7148	124.89	1.5473	0.629751
LRRC20	19.3686	29.9456	1.54609	0.62862
DSG2	21.6437	33.4607	1.54598	0.62852
TMEM61	37.5873	58.1086	1.54596	0.628506
PPM1K	26.3086	40.6578	1.54542	0.627999
LIMA1	20.3048	31.3682	1.54487	0.627485
CDR2L	51.508	79.46	1.54267	0.625432
LASP1	140.619	216.782	1.54162	0.624449
ST20	32.806	50.5632	1.54128	0.624124
DAPK3	132.43	204.103	1.54121	0.624066
MYL6	603.267	929.747	1.54119	0.624042
JUN	38.6684	59.5888	1.54102	0.623886
FAM107B	32.7025	50.3645	1.54008	0.623008
EID2B	19.0633	29.3588	1.54007	0.622993
KDELR2	80.449	123.858	1.53959	0.622546
STX4	44.0691	67.8467	1.53955	0.622512
AMBP	185.741	285.811	1.53876	0.621767
SYTL2	74.2988	114.317	1.53861	0.621623
S100A4	4210.11	6475.43	1.53807	0.621118
MMP14	63.5537	97.7074	1.5374	0.620493
P3H1	109.089	167.344	1.53401	0.617311
ZYX	110.843	169.907	1.53286	0.616228
SLC39A13	37.336	57.2169	1.53249	0.615874
NUP58	33.617	51.504	1.53208	0.615495
CTTN	101.043	154.79	1.53191	0.615335
QPRT	160.777	246.223	1.53146	0.614903
COL1A1	28.7825	44.0455	1.53029	0.613806
NEFL	56.7396	86.8265	1.53026	0.61378
COLEC12	19.7849	30.2671	1.52981	0.613351
RCAN1	25.6123	39.1684	1.52928	0.612852
WBP2	32.7819	50.0669	1.52727	0.610958
BRSK1	48.144	73.3651	1.52387	0.607739
APBA2	80.8457	122.826	1.51926	0.603372
GET4	162.467	246.737	1.51869	0.602824
SEC13	82.2672	124.884	1.51803	0.602205
KLF6	73.8748	112.128	1.51781	0.601995
ACBD3	23.6154	35.8216	1.51687	0.601101
TBC1D3B	29.5537	44.8098	1.51622	0.600475
SLC9A3	21.0956	31.9683	1.5154	0.599701
HSPA5	194.506	294.684	1.51504	0.599354
FXYD6	18.536	28.0548	1.51353	0.597922
CDKN1B	32.2024	48.7236	1.51304	0.597452
CTSH	51.8605	78.382	1.5114	0.595886
STRADB	43.3609	65.5039	1.51067	0.595185
LAMB3	88.0538	133.003	1.51048	0.595006
TNFRSF19	32.4431	48.9314	1.50822	0.592849
MYL12B	75.2467	113.458	1.50781	0.592458
UVSSA	46.6018	70.1657	1.50564	0.590379
GPAA1P2	20.4214	30.6579	1.50126	0.586177
SLC39A1	117.891	176.962	1.50106	0.585982
MYO1E	47.1366	70.7492	1.50094	0.585865
RRNAD1	81.7831	122.712	1.50045	0.585398
P3H4	108.602	162.914	1.50011	0.585067

## Sheet: downregulated
Supplementary Table 4. Dysregulated genes and pathways following active YAP overexpression in BON1. Dysregulated genes were identified by a 1.5-fold threshold comparing active YAP overexpression (n=3) to control (n=3) RNA-seq data from BON1 cells. Pathway analysis was performed with gProfiler and significantly enriched pathways are reported (p < 0.05). Transcripts per million, TPM. Website for GO…
Gene	Gene Expression for Control - BON1 (TPM)	Gene Expression for Active YAP - BON1 (TPM)	Fold change	Fold change (log2)
TPH1	79.2561	13.2694	0.167425	-2.57842
SST	735.233	125.821	0.171131	-2.54683
NKD1	54.4202	11.2726	0.207139	-2.27133
GP2	46.6622	10.982	0.235351	-2.08711
CNTNAP5	44.4433	10.4682	0.235541	-2.08595
EPB41L3	234.582	56.0911	0.239111	-2.06425
SMAD9	29.8357	7.43629	0.249241	-2.00439
FREM1	78.2465	20.6477	0.26388	-1.92205
TFF1	211.035	56.0716	0.265698	-1.91214
LCN15	78.4837	22.615	0.288148	-1.79512
TERT	37.0393	11.0598	0.298596	-1.74373
KIF5C	42.9302	13.1238	0.305701	-1.70981
CHGA	16799.5	5137.95	0.30584	-1.70915
SP5	78.7543	24.2888	0.308412	-1.69707
ABCC8	36.5682	11.3249	0.309693	-1.69109
SLC38A11	75.8801	23.5814	0.310772	-1.68607
SNAP25	63.693	19.8463	0.311593	-1.68227
RET	56.0204	17.7682	0.317175	-1.65665
HMGA1P8	29.8652	9.51728	0.318675	-1.64984
FAM222A	59.9043	19.504	0.325586	-1.61889
FABP5P7	49.4664	16.2499	0.328504	-1.60602
CEMIP	70.1264	23.3392	0.332816	-1.5872
HIST1H2BB	72.6037	25.2268	0.347459	-1.52509
ID2	201.714	70.2721	0.348375	-1.52129
BRINP3	58.6435	21.4169	0.365205	-1.45322
IHH	52.6555	19.2486	0.365557	-1.45183
ANK2	84.5647	31.2256	0.369251	-1.43733
SEC11C	62.5712	23.2499	0.371576	-1.42827
MT-CO1	719.631	268.331	0.372873	-1.42324
GRIP2	27.2936	10.2124	0.374168	-1.41824
RPL21P16	177.128	66.8712	0.37753	-1.40534
MYO7B	31.2019	11.834	0.379272	-1.39869
NRXN1	78.6738	29.9601	0.380815	-1.39284
SAAL1	46.693	17.8314	0.381886	-1.38879
SCG3	58.2851	22.6803	0.389127	-1.36169
ADAM28	34.3893	13.431	0.390558	-1.35639
SCGN	63.2223	24.9316	0.394348	-1.34246
ANKRD36C	35.5751	14.0834	0.395878	-1.33687
ACTL6B	28.2554	11.3697	0.40239	-1.31334
WFDC2	93.142	38.308	0.411286	-1.28179
OCIAD2	55.3896	22.8007	0.411643	-1.28053
GCH1	57.3766	23.7002	0.413064	-1.27556
SCG2	433.643	180.138	0.415407	-1.2674
TIA1	59.1702	24.7152	0.417697	-1.25947
TUBA1A	105.445	44.2296	0.419458	-1.2534
CACNA2D2	32.827	13.808	0.42063	-1.24938
HAS3	74.0112	31.1763	0.421238	-1.24729
UQCRB	52.5727	22.1866	0.422018	-1.24462
GSTM3P1	28.9417	12.2511	0.423303	-1.24024
FUT3	60.4049	25.6023	0.423844	-1.2384
BTG1	117.908	50.0585	0.424555	-1.23598
ADCYAP1	106.737	45.4495	0.425807	-1.23173
HIST1H2BM	228.49	97.3872	0.426221	-1.23033
F5	43.9391	18.7367	0.426424	-1.22964
HIST1H2BF	36.9309	15.7632	0.42683	-1.22827
MT-CO2	803.805	350.358	0.435874	-1.19802
HIST1H2BG	36.9266	16.1421	0.43714	-1.19383
FABP5	65.3942	28.6083	0.437475	-1.19273
RPL36A	142.406	63.2968	0.44448	-1.16981
HCN1	144.215	64.118	0.444601	-1.16942
PELI3	37.6739	17.0104	0.451517	-1.14715
H3F3AP4	198.292	89.8023	0.452879	-1.1428
BEX1	70.8085	32.1398	0.453897	-1.13956
TRIB2	29.4264	13.3955	0.455219	-1.13537
CA8	45.8417	20.8752	0.455376	-1.13487
NKX2-2	51.8945	23.8524	0.459633	-1.12145
CADPS	31.0938	14.4248	0.463912	-1.10808
PDZRN3	47.8849	22.475	0.469355	-1.09125
ETS2	167.25	78.5439	0.46962	-1.09044
HIST1H2BO	173.182	81.3301	0.469622	-1.09043
BAZ2B	41.6055	19.5781	0.470565	-1.08754
HADHB	30.7394	14.4828	0.471149	-1.08575
PHGR1	318.441	150.266	0.471881	-1.0835
SSBP3	96.842	45.702	0.471924	-1.08337
PEMT	56.6708	26.7683	0.472348	-1.08208
RPS27	324.315	153.314	0.472732	-1.0809
HIST1H2BL	94.3224	44.6533	0.473411	-1.07883
NT5C3A	56.5525	26.7794	0.473531	-1.07847
CNIH2	27.6776	13.1135	0.473793	-1.07767
CPE	312.511	148.113	0.473944	-1.07721
PCSK1	187.496	90.03	0.48017	-1.05838
TMOD2	32.5192	15.6636	0.481672	-1.05388
VWA2	108.349	52.2795	0.482511	-1.05137
HIST1H2AE	280.974	135.706	0.482984	-1.04995
HIST1H2BE	137.099	66.2208	0.483014	-1.04986
HIST3H2A	90.0652	43.6904	0.485097	-1.04365
THOC2	30.0424	14.6106	0.486332	-1.03999
NREP	31.8537	15.5149	0.487067	-1.03781
RGS4	41.1548	20.0498	0.487179	-1.03747
PSMA4	60.6259	29.5704	0.487751	-1.03578
ANKRD36B	29.0001	14.17	0.48862	-1.03322
BTBD3	227.515	111.205	0.488782	-1.03274
C6orf141	123.445	60.3531	0.488905	-1.03237
HIST1H3A	365.824	179.341	0.490238	-1.02844
GCLC	198.552	97.471	0.49091	-1.02647
SDK1	75.0456	36.8855	0.491508	-1.02471
KCNJ11	51.9353	25.597	0.492863	-1.02074
PROX1	123.882	61.3015	0.494838	-1.01497
KLHL14	44.3888	21.9759	0.495077	-1.01427
MTERF2	31.8678	15.8007	0.495819	-1.01211
HIST1H4J	594.781	295.098	0.496146	-1.01116
RCOR2	67.7019	33.6382	0.496858	-1.00909
RASD1	60.9517	30.3621	0.498134	-1.00539
EPHB3	39.8793	19.8712	0.498282	-1.00496
LFNG	248.823	123.999	0.498344	-1.00479
HIST2H2BF	165.384	82.54	0.499082	-1.00265
EPHB1	45.2729	22.6875	0.501128	-0.996749
ZNF518A	41.4939	20.8379	0.50219	-0.993694
VWA5B2	62.6874	31.5723	0.503647	-0.989515
MT-CO3	373.183	188.133	0.504131	-0.98813
ATP5PB	72.5539	36.5968	0.504409	-0.987335
GAD1	92.8353	47.2207	0.50865	-0.975254
MT-ND2	207.253	105.513	0.509102	-0.973972
STIM2	128.726	65.9167	0.512071	-0.965583
MT-ATP6	245.438	125.864	0.512814	-0.963493
SMIM26	37.495	19.2303	0.512877	-0.963316
MT-ATP8	298.573	153.488	0.514072	-0.959958
TMEM258	33.4714	17.2581	0.515606	-0.955658
NDNF	55.614	28.7785	0.517468	-0.950458
ST8SIA1	56.0845	29.2064	0.520758	-0.941315
HIST1H2BI	285.552	148.803	0.521106	-0.94035
CELF4	33.501	17.4669	0.521385	-0.939579
MT-ND1	323.819	168.879	0.521523	-0.939198
HMGN5	44.0516	23.0286	0.522764	-0.935768
C2orf81	30.0959	15.7596	0.523647	-0.933335
ZNF146	47.4667	24.856	0.523652	-0.933318
PRICKLE2	27.9227	14.6365	0.524177	-0.931874
ZDHHC8P1	53.4216	28.038	0.524845	-0.930038
DUSP6	208.48	109.821	0.526769	-0.924758
HIST1H3F	650.485	343.324	0.527797	-0.921945
RPS4Y1	77.6022	41.0489	0.528966	-0.918754
ETV1	89.0644	47.3042	0.531123	-0.912882
ALDH4A1	71.8975	38.3553	0.533472	-0.906515
KIF26B	32.4954	17.4336	0.536492	-0.89837
RPL29	277.883	149.356	0.537479	-0.895721
HIST1H2AK	94.0028	50.6546	0.538863	-0.89201
HGD	39.3956	21.2898	0.540411	-0.887871
SRRM3	90.1061	48.7285	0.54079	-0.88686
BIRC6	38.2525	20.7477	0.542388	-0.882602
HIST1H3J	196.794	106.86	0.543003	-0.880967
CYP2B6	38.2087	20.8055	0.544524	-0.876932
FAM210B	39.8954	21.7342	0.544781	-0.876251
GP1BB	28.5536	15.5573	0.544845	-0.876081
CDHR2	32.449	17.7008	0.545497	-0.874357
CCNB2	40.0556	21.8974	0.546675	-0.871244
SPRY4	251.339	137.632	0.547596	-0.868817
ATP5MD	55.7091	30.5411	0.548225	-0.867161
ERBB4	30.8371	16.9174	0.548607	-0.866156
U2SURP	33.237	18.2388	0.54875	-0.865779
HECW2	37.5698	20.6342	0.549223	-0.864536
CU639417.1	46.8086	25.7124	0.549309	-0.864309
H2BFS	46.8086	25.7124	0.549309	-0.864309
SEMA3A	34.6769	19.051	0.549388	-0.864104
SLC16A1	33.3058	18.3069	0.549661	-0.863385
SYT5	32.2205	17.7111	0.549685	-0.863322
ID1	576.217	316.786	0.549768	-0.863106
ATP2C2	149.97	82.5249	0.550275	-0.861774
HIST1H2BK	451.291	248.467	0.550569	-0.861004
ITPR2	61.5532	33.9528	0.551601	-0.858302
HIST1H2AM	466.407	257.304	0.551673	-0.858116
RPL26	368.678	203.717	0.552561	-0.855794
POMC	29.3784	16.2335	0.552566	-0.855781
CD24	352.298	194.838	0.553049	-0.854521
ATE1	33.8828	18.7815	0.554307	-0.851242
HIST2H2AA4	1353.91	750.931	0.554639	-0.85038
PDE4D	69.7112	38.8336	0.557065	-0.844083
CHGB	611.738	341.447	0.558159	-0.841252
SRSF7	105.919	59.1438	0.55839	-0.840656
HIST1H3H	129.427	72.2964	0.558588	-0.840143
HIST2H2BE	51.2381	28.6273	0.558711	-0.839825
HIST1H2BC	120.4	67.3487	0.559376	-0.838109
RAB11A	193.19	108.101	0.559556	-0.837646
SRGAP2B	45.0173	25.2176	0.560176	-0.836048
PAX5	42.0379	23.5493	0.560192	-0.836008
FGF14	46.6743	26.1505	0.560276	-0.835791
VPS41	28.7368	16.1472	0.561899	-0.831617
KIAA1324	106.887	60.0634	0.561934	-0.831528
DNA2	33.3764	18.7626	0.562152	-0.830967
HIST1H2AC	67.5858	38.0239	0.562602	-0.829814
SSR4	177.855	100.345	0.564195	-0.825733
PCSK1N	235.343	133.066	0.565411	-0.822627
FAM13A	50.9104	28.7973	0.565646	-0.82203
CRMP1	100.014	56.6002	0.565924	-0.82132
BAIAP3	79.6246	45.0704	0.566037	-0.821033
CCDC188	58.231	32.966	0.566125	-0.820809
SLC4A10	41.7731	23.6724	0.566691	-0.819366
ATF5	52.3063	29.6611	0.567066	-0.818411
HIST1H2AH	379.611	215.472	0.567613	-0.817021
MED27	31.2064	17.7293	0.56813	-0.815708
TNFRSF11B	110.902	63.0155	0.568207	-0.815511
RAB30	34.5588	19.6415	0.56835	-0.815147
ITPK1	162.286	92.2422	0.568393	-0.815039
COX5A	135.705	77.1761	0.568703	-0.814253
TMEM212	41.6043	23.6859	0.569313	-0.812707
TTC37	30.4897	17.3653	0.569546	-0.812116
MAT2A	132.428	75.6773	0.57146	-0.807275
SRRM4	27.7197	15.8601	0.572161	-0.805508
ATP5MC3	129.76	74.3167	0.572727	-0.804082
RGPD6	58.6218	33.662	0.574224	-0.800316
PPP3CA	59.9631	34.5042	0.575424	-0.797302
FEV	49.4208	28.5083	0.576848	-0.793736
PRSS2	84.8692	49.019	0.577582	-0.791902
XKR7	33.9801	19.647	0.578191	-0.790381
PCDHA11	34.5392	19.983	0.57856	-0.789461
HIST1H2AL	418.951	242.532	0.578903	-0.788606
PHF14	35.4821	20.5479	0.579105	-0.788103
STXBP6	51.9883	30.1111	0.579189	-0.787893
SUCLG1	51.5835	29.9201	0.580033	-0.785794
MT-CYB	277.335	160.872	0.580064	-0.785716
NDUFAF5	43.7875	25.412	0.580349	-0.785009
BMP7	218.755	127.108	0.581052	-0.78326
SURF2	48.2124	28.0434	0.581663	-0.781744
COX7A2L	37.4537	21.7863	0.581688	-0.781682
CYCS	40.3588	23.5067	0.582443	-0.779812
POLR2I	56.2211	32.7805	0.583064	-0.778274
TP53INP2	32.282	18.8404	0.583618	-0.776903
ENY2	74.2007	43.3325	0.583989	-0.775986
GUSBP9	68.8829	40.2474	0.584287	-0.77525
RPL39	128.017	74.8495	0.584683	-0.774273
ASCL1	74.6026	43.6764	0.585454	-0.772372
RTRAF	29.0098	16.9883	0.585603	-0.772004
RAP1GAP2	57.4698	33.6585	0.585673	-0.771832
C20orf96	43.2378	25.3402	0.586065	-0.770867
ITGA4	38.0703	22.3507	0.58709	-0.768347
PACRGL	30.7576	18.0762	0.5877	-0.766849
PHLDA1	52.0221	30.5986	0.588185	-0.765658
PCNA	195.547	115.162	0.58892	-0.763857
RPS15A	513.258	302.485	0.589342	-0.762823
RPS24	542.026	319.528	0.589508	-0.762418
CORO2B	34.7877	20.5563	0.590908	-0.758995
TBCK	64.2682	38.0415	0.591919	-0.756529
LYSMD2	49.0697	29.0689	0.592401	-0.755355
CBX2	45.4777	26.9741	0.593128	-0.753584
HIST1H2BD	153.079	90.8091	0.593216	-0.753371
AMER3	48.7924	28.9633	0.593602	-0.752432
FAM214A	86.8257	51.5873	0.594148	-0.751106
EVA1A	86.8718	51.6388	0.594425	-0.750434
NDUFA4	35.2132	20.9688	0.595482	-0.747871
UQCRQ	157.422	93.8013	0.595859	-0.746957
RPS11	898.7	535.796	0.59619	-0.746156
HES6	1037.04	618.302	0.59622	-0.746083
SOX4	224.06	133.645	0.59647	-0.745479
CEBPZ	36.2334	21.6262	0.596857	-0.744542
RCAN3	49.451	29.5176	0.596906	-0.744424
RPL23AP53	41.9025	25.0354	0.597469	-0.743065
MT-ND4L	707.059	422.824	0.598004	-0.741773
BOLA3	36.0859	21.5809	0.598042	-0.741681
CAPZA1	32.3267	19.335	0.59811	-0.741516
ATP5F1E	64.8141	38.7925	0.598519	-0.74053
HMGN3	66.5472	39.8512	0.59884	-0.739756
WNK2	115.676	69.2896	0.598997	-0.739379
COMMD3	40.3164	24.1855	0.599891	-0.737227
TMEM62	72.3831	43.5096	0.601102	-0.734317
SCAMP5	140.335	84.4785	0.601976	-0.732223
EEF1B2	132.072	79.5055	0.601987	-0.732195
DOCK1	50.6871	30.5631	0.602977	-0.729826
TP53I3	40.8271	24.6281	0.603231	-0.729218
HIST1H4A	823.245	496.815	0.603484	-0.728613
HIBCH	41.4364	25.0122	0.603629	-0.728267
EZH2	34.5623	20.8697	0.603829	-0.727787
EPHX2	43.6161	26.3455	0.604032	-0.727303
CRTC1	45.1882	27.3305	0.604816	-0.725431
ATP6V1B2	73.104	44.2979	0.605958	-0.72271
PIK3R1	41.5144	25.1621	0.606105	-0.722361
CHRNB2	56.7838	34.4469	0.606633	-0.721105
RALGDS	37.1786	22.5796	0.607328	-0.719451
TCEAL8	28.0135	17.0422	0.608356	-0.717012
VPS35	52.2366	31.8141	0.609038	-0.715395
PARL	36.4896	22.2563	0.609937	-0.713268
MAPK8IP1	54.6688	33.4035	0.611016	-0.710718
NCOA4	74.5249	45.5749	0.61154	-0.709481
COX6B1	383.031	234.48	0.61217	-0.707996
HIST1H3E	433.426	265.377	0.612276	-0.707745
HIST1H3B	1566.54	959.749	0.612655	-0.706853
ATP5PF	27.9401	17.1281	0.613027	-0.705977
MROH5	96.6214	59.385	0.614616	-0.702243
WDR54	46.4148	28.5669	0.615469	-0.700242
RPL32	258.572	159.281	0.616	-0.698997
KCNH6	45.6183	28.1122	0.616248	-0.698418
CPLX1	57.5129	35.448	0.616348	-0.698182
DHX9	96.5219	59.5247	0.616696	-0.697368
SDHB	46.1449	28.5413	0.618516	-0.693118
RPL10A	335.713	207.723	0.618752	-0.692567
ONECUT2	31.8474	19.7113	0.618929	-0.692154
TESC	168.176	104.217	0.619685	-0.690392
HIST3H2BB	29.6176	18.3634	0.620015	-0.689625
HNRNPDL	93.053	57.751	0.620624	-0.688208
CISD1	38.3392	23.8109	0.621058	-0.6872
SDCBP	31.934	19.8461	0.621473	-0.686235
SMC3	28.9803	18.0118	0.621517	-0.686135
RPL31	841.887	523.35	0.62164	-0.685849
RPS26	131.721	81.973	0.622325	-0.684261
PELI1	34.032	21.1823	0.622422	-0.684035
HIST1H4D	1601.15	997.44	0.622952	-0.682807
HIST2H4A	1499.86	934.404	0.622993	-0.682712
MRTFB	33.6951	20.9972	0.623152	-0.682344
HIST1H3I	371.867	231.743	0.623188	-0.682261
FERMT3	33.1556	20.6701	0.623427	-0.681709
HIST1H2BN	140.247	87.4551	0.623578	-0.681357
RABL2A	39.1886	24.4428	0.623724	-0.681021
NUP205	31.0181	19.3655	0.624327	-0.679627
ACADM	28.6485	17.9278	0.625785	-0.67626
CCDC88C	65.6072	41.1337	0.626968	-0.673535
CCDC14	44.6254	27.9847	0.627103	-0.673225
CBFA2T2	57.1193	35.871	0.628002	-0.671159
CHMP2A	101.092	63.56	0.628737	-0.669471
MCTP2	44.4884	27.974	0.628793	-0.669344
PRKAR1A	267.526	168.226	0.628821	-0.669278
CHSY1	61.9518	38.9745	0.629109	-0.668617
MNX1	87.3199	54.9516	0.629313	-0.66815
RAP1B	254.993	160.799	0.630602	-0.665198
DMXL2	44.2974	27.9567	0.631113	-0.664029
SEM1	310.015	195.659	0.631127	-0.663997
GOLT1A	84.9982	53.6923	0.631687	-0.662717
QDPR	49.4885	31.2735	0.631933	-0.662156
CBLB	55.5694	35.1312	0.632205	-0.661536
ADGRL4	27.8586	17.6257	0.632683	-0.660446
FZD1	71.3229	45.1364	0.632846	-0.660074
RBBP4	190.155	120.482	0.633598	-0.65836
UBA52	556.89	353.111	0.634078	-0.657268
NPTN	79.2174	50.241	0.634216	-0.656953
PLEKHB1	56.9242	36.1036	0.634239	-0.656901
POLR1B	51.4095	32.6727	0.635538	-0.653951
RBM12	36.9867	23.5071	0.635554	-0.653914
KLHL26	28.6349	18.2056	0.635782	-0.653397
HNRNPK	162.12	103.119	0.636065	-0.652753
NECTIN1	57.9034	36.8457	0.63633	-0.652152
RPS12	636.738	405.286	0.636504	-0.651759
NET1	51.4999	32.7886	0.636673	-0.651375
SRP9	114.1	72.6755	0.636947	-0.650755
BNIP3L	31.9478	20.3579	0.637222	-0.650131
RABGGTA	75.1973	47.9499	0.637655	-0.649152
PTP4A3	821.048	523.589	0.637708	-0.649031
GALNT18	54.9371	35.0379	0.637782	-0.648864
ATP6V1A	37.508	23.9448	0.638392	-0.647484
LRPPRC	58.064	37.0745	0.638511	-0.647216
SLC39A10	33.3038	21.2679	0.638602	-0.647011
NR2F2	27.7358	17.7171	0.638779	-0.64661
HIST1H1D	1594.18	1018.56	0.638924	-0.646284
FAT1	28.917	18.4793	0.639045	-0.646011
SYK	41.9723	26.8284	0.639192	-0.64568
MT-ND4	252.933	161.733	0.63943	-0.645141
STARD9	39.4974	25.27	0.63979	-0.644331
XRN2	40.9258	26.2012	0.640212	-0.643378
CBX5	49.1324	31.5023	0.641172	-0.641216
RPS18	662.131	424.656	0.641348	-0.640822
CDH8	73.2419	46.9802	0.641439	-0.640617
RPS5	340.657	218.526	0.641485	-0.640513
ZNF561	45.2042	29.0173	0.641916	-0.639544
ZMYND8	124.552	79.9787	0.64213	-0.639062
STK38L	67.6611	43.4564	0.642266	-0.638758
SBK1	50.6676	32.5461	0.642345	-0.638579
XRCC5	251.796	161.935	0.643122	-0.636836
ADAM12	107.758	69.3529	0.643602	-0.63576
RFC4	38.9706	25.1102	0.644336	-0.634116
OGDHL	46.7494	30.1308	0.644519	-0.633706
SFXN1	91.863	59.2237	0.644696	-0.633309
ZNF207	64.273	41.4611	0.645078	-0.632454
CAPRIN2	184.511	119.039	0.645163	-0.632264
HAUS1	46.8014	30.2034	0.645353	-0.63184
DAD1	109.532	70.7296	0.645743	-0.630967
C12orf4	114.156	73.7302	0.64587	-0.630684
RXFP4	30.7319	19.8601	0.646237	-0.629864
HIST1H4C	289.028	186.824	0.646387	-0.629529
TSPAN11	57.6336	37.2574	0.646453	-0.629382
SNRPG	43.4489	28.0942	0.646603	-0.629047
KCNE4	38.8617	25.1632	0.647505	-0.627036
MAPK6	72.2224	46.7769	0.647678	-0.626651
IMMT	72.2806	46.8661	0.648391	-0.625064
OXA1L	94.6681	61.4006	0.648588	-0.624626
GAL	49.8742	32.351	0.648652	-0.624484
FOXA3	36.4184	23.6229	0.648652	-0.624483
MCM6	36.1817	23.503	0.649582	-0.622417
FRYL	38.0645	24.7462	0.650112	-0.62124
NEUROD1	54.1778	35.2403	0.650455	-0.620479
ABHD17C	47.3462	30.8091	0.650719	-0.619894
HIST1H1C	1276.59	831.575	0.651403	-0.618377
DSP	73.175	47.6763	0.651538	-0.618079
PON3	29.7012	19.3709	0.652192	-0.616632
ATP5ME	155.488	101.46	0.652525	-0.615895
MTSS1	94.4707	61.6467	0.652548	-0.615844
NDUFB3	47.3196	30.9061	0.653135	-0.614548
SMC1A	44.1093	28.8112	0.653178	-0.614452
PCGF1	48.135	31.4563	0.653502	-0.613737
KDM4C	31.3361	20.4846	0.653708	-0.613283
RPS27L	37.8503	24.7469	0.65381	-0.613057
ABL1	58.7788	38.4848	0.654739	-0.611007
RIMBP2	172.38	112.907	0.65499	-0.610456
CD164	137.602	90.179	0.655363	-0.609635
GRAMD2B	59.8262	39.2271	0.655684	-0.608927
MRPL15	44.4222	29.1746	0.656757	-0.606568
BRK1	53.2285	35.0189	0.657898	-0.604065
LYRM7	45.1576	29.7215	0.658173	-0.603462
FAM204A	62.8604	41.3946	0.658516	-0.60271
NDUFS5	83.9461	55.2848	0.658575	-0.60258
DYNLL1	125.474	82.6471	0.658679	-0.602351
HDAC11	69.2067	45.641	0.659488	-0.600582
RPL37	503.154	331.942	0.659723	-0.600068
HRK	46.9139	30.9516	0.659752	-0.600004
SEMA4C	113.733	75.0483	0.659861	-0.599767
CACNA1C	58.876	38.8662	0.660137	-0.599163
DDX5	318.145	210.326	0.661101	-0.597057
SRSF3	203.718	134.73	0.661356	-0.596501
PRKAB1	163.98	108.493	0.661625	-0.595915
HIST1H2BJ	107.993	71.4547	0.661661	-0.595836
BZW1	213.748	141.43	0.661667	-0.595823
CBLN1	117.238	77.5731	0.661674	-0.595808
ZBED1	35.7611	23.6747	0.662025	-0.595043
UBA2	51.9108	34.3711	0.662117	-0.594842
EXOC4	66.5317	44.0748	0.662463	-0.594089
UCK1	50.6705	33.5724	0.662563	-0.593869
MAPK1IP1L	41.3216	27.3912	0.662878	-0.593184
TOMM5	37.1836	24.6522	0.662986	-0.59295
GPRIN1	51.7774	34.3326	0.663081	-0.592743
PIGT	154.915	102.742	0.663217	-0.592447
FAM110A	58.5576	38.8461	0.663383	-0.592086
CASP6	46.9431	31.1451	0.663466	-0.591906
POLR2G	27.8972	18.5106	0.663527	-0.591772
ACTR3	231.792	153.836	0.66368	-0.59144
EIF3E	110.486	73.3845	0.664195	-0.59032
SNRNP40	51.5683	34.2784	0.664719	-0.589184
ATP5MC1	163.497	108.688	0.664771	-0.589071
SPCS2	58.2972	38.7731	0.665093	-0.588371
UMPS	42.752	28.4355	0.665128	-0.588297
BPNT1	33.3527	22.1932	0.665408	-0.587689
APOC1	30.3475	20.2001	0.665626	-0.587215
VSTM2A	33.962	22.6136	0.66585	-0.58673
H3F3A	143.116	95.3841	0.66648	-0.585366
METTL17	72.1221	48.0787	0.666629	-0.585044
USP7	61.3915	40.9366	0.666813	-0.584646
SEZ6	41.8035	27.877	0.666859	-0.584547
MANEAL	49.4813	33.0206	0.667336	-0.583516
CELSR3	46.1578	30.8074	0.667437	-0.583296
HIST1H3C	1338.29	893.295	0.66749	-0.583182
SSTR5	70.105	46.8226	0.667892	-0.582312
CCNB1	128.686	86.004	0.668326	-0.581377
ZNF618	30.7305	20.5563	0.668922	-0.580091
PKDCC	63.4867	42.4791	0.669102	-0.579701
TRMT6	35.4415	23.7168	0.669179	-0.579535
VAV2	146.979	98.4287	0.669676	-0.578465
SUMO2	94.2902	63.1518	0.66976	-0.578284
GTF3C6	40.412	27.0703	0.669857	-0.578075
GTF2IP7	29.4097	19.7014	0.669894	-0.577996
AP3B2	118.505	79.3936	0.669958	-0.577858
TMEM135	31.1659	20.8869	0.670185	-0.577369
GPT2	55.7503	37.3687	0.670286	-0.577151
ID3	449.344	301.19	0.670288	-0.577147
NOP56	673.809	452.349	0.671331	-0.574903
PCBP3	96.648	64.9322	0.671842	-0.573807
HIST1H4H	476.065	319.94	0.672051	-0.573357
GDAP1	37.632	25.2938	0.672136	-0.573174
SERGEF	103.075	69.283	0.672159	-0.573125
C12orf57	229.636	154.387	0.672311	-0.5728
TULP4	59.6212	40.0946	0.672489	-0.572417
HIST2H2AB	284.192	191.239	0.672922	-0.571489
NINL	87.9189	59.1989	0.673336	-0.570602
VPS13C	30.278	20.4064	0.67397	-0.569244
GLUD1	51.8395	34.9411	0.674025	-0.569126
USF1	48.0582	32.3928	0.674033	-0.569109
ZNF785	69.4998	46.8515	0.674125	-0.568912
PDE4C	30.6514	20.6695	0.674341	-0.56845
ALG8	27.0133	18.2167	0.674363	-0.568403
TBL1XR1	101.922	68.7405	0.674444	-0.56823
E2F2	36.8433	24.8561	0.674644	-0.567802
LONP2	27.7858	18.7476	0.674716	-0.567647
GMPS	34.5854	23.3404	0.674863	-0.567334
AES	619.559	418.208	0.67501	-0.567019
MAPRE1	63.6259	42.956	0.675134	-0.566755
RANBP2	125.451	84.7265	0.675377	-0.566235
SPOP	74.6948	50.4542	0.675472	-0.566032
RPL11	668.899	451.86	0.675528	-0.565914
ANAPC13	33.216	22.4388	0.675541	-0.565885
RBM34	41.5175	28.0596	0.675849	-0.565226
CDCA8	29.4831	19.944	0.676456	-0.563932
VPS13D	28.7157	19.4255	0.676477	-0.563887
EHBP1	83.5079	56.4923	0.676491	-0.563857
TMEM97	61.7322	41.7642	0.676538	-0.563757
FOCAD	43.0377	29.1281	0.676806	-0.563186
DBI	54.5287	36.9067	0.67683	-0.563134
MGME1	35.5795	24.0819	0.676848	-0.563096
ARMC9	62.3725	42.2183	0.676873	-0.563042
VDAC3	52.0157	35.2434	0.677554	-0.561593
HERC2P2	49.2872	33.4327	0.678324	-0.559954
INSM1	630.414	427.821	0.678635	-0.559292
ERN1	92.7692	62.9569	0.678641	-0.55928
TTC5	28.3316	19.2285	0.678693	-0.559168
ATG7	43.6603	29.6445	0.67898	-0.55856
NOP10	55.2526	37.5427	0.679474	-0.55751

## Sheet: upregulated_pathways
Supplementary Table 4. Dysregulated genes and pathways following active YAP overexpression in BON1. Dysregulated genes were identified by a 1.5-fold threshold comparing active YAP overexpression (n=3) to control (n=3) RNA-seq data from BON1 cells. Pathway analysis was performed with gProfiler and significantly enriched pathways are reported (p < 0.05). Transcripts per million, TPM. Website for GO…
source	term_name	term_id	highlighted	adjusted_p_value	negative_log10_of_adjusted_p_value	term_size	query_size	intersection_size	effective_domain_size	intersections
GO:BP	anatomical structure development	GO:0048856	TRUE	6.38859e-26	25.1946	5896	441	234	21110	ANKRD1,MYOF,YAP1,FSTL1,CCN1,ANXA3,NNMT,CCN2,PAPSS2,AMOTL2,HSPG2,AJUBA,CXCL1,CAPN2,TNFRSF12A,PROM1,GAS6,ICAM5,PHLDA3,NTF4,IRF8,NXN,GSTM3,GDF15,FLNA,PDGFB,THBS1,EPHA2,IGFBP3,SPINK1,GHRL,VSTM2L,ADAM9,FN1,ATF3,FOSL2,SGMS2,VCL,AGRN,PDLIM1,LATS2,KRT19,CABLES1,SELENOM,PDLIM2,CRIM1,TSPAN12,PRAG1,SEMA6B,CDC42EP5,ANXA2,SRR,CRABP2,PTPN14,UBASH3B,SDC2,ADM,TM4SF1,COL6A1,WFS1,LAMC2,RHOD,TYRO3,MEST,LAMA5,FHL2,R…
GO:BP	developmental process	GO:0032502	FALSE	8.29364e-26	25.0813	6489	441	248	21110	ANKRD1,MYOF,YAP1,FSTL1,CCN1,ANXA3,NNMT,CCN2,PAPSS2,AMOTL2,HSPG2,AJUBA,CXCL1,CAPN2,TNFRSF12A,PROM1,GADD45B,GAS6,ICAM5,PHLDA3,NTF4,IRF8,NXN,GSTM3,GDF15,FLNA,PDGFB,THBS1,EPHA2,IGFBP3,SPINK1,GHRL,VSTM2L,METRNL,ADAM9,WWC3,FN1,ATF3,FOSL2,SGMS2,VCL,AGRN,PDLIM1,LATS2,KRT19,CABLES1,SELENOM,PDLIM2,CRIM1,TSPAN12,PRAG1,SEMA6B,CDC42EP5,ANXA2,SRR,CRABP2,PTPN14,UBASH3B,SDC2,ADM,TM4SF1,COL6A1,WFS1,LAMC2,RHOD,TYR…
GO:BP	anatomical structure morphogenesis	GO:0009653	FALSE	1.71515e-25	24.7657	2712	441	146	21110	ANKRD1,MYOF,YAP1,CCN1,ANXA3,CCN2,AMOTL2,HSPG2,AJUBA,CAPN2,TNFRSF12A,PROM1,PHLDA3,NTF4,GDF15,FLNA,THBS1,EPHA2,GHRL,VSTM2L,ADAM9,FN1,VCL,AGRN,LATS2,KRT19,TSPAN12,PRAG1,SEMA6B,CDC42EP5,ANXA2,CRABP2,PTPN14,SDC2,ADM,TM4SF1,COL6A1,LAMC2,RHOD,LAMA5,FHL2,RUNX1,ITGA7,KRT8,STRA6,LAMB2,LIF,COL18A1,ERBB2,HK2,NES,CITED2,PLEKHA4,EHD1,ELF3,RND3,PARD6B,TEAD4,CLU,WNT4,KRT18,DKK1,ADGRB2,ARHGEF18,PLCD3,PHLDB1,TLE1,…
GO:BP	regulation of signal transduction	GO:0009966	FALSE	6.77565e-21	20.169	3003	441	146	21110	ANKRD1,YAP1,FSTL1,CCN1,CCN2,AJUBA,IQCJ-SCHIP1,TNFRSF12A,IFI6,GADD45B,GAS6,PHLDA3,NXN,GDF15,FLNA,PDGFB,THBS1,EPHA2,IGFBP3,SPINK1,GHRL,ADAM9,WWC3,FN1,ATF3,LATS2,CRIM1,DENND3,TSPAN12,NUAK2,PRAG1,UBASH3B,ADM,WFS1,RHOD,EPS8L2,TYRO3,FHL2,NPTX2,PPP1R15A,LAMB2,LIF,ERBB2,AKAP12,CITED2,MGLL,PLEKHA4,SKP2,MVP,WWC1,CLU,WNT4,DKK1,AFAP1L2,ARHGEF18,INAVA,RASA4,PRNP,TLE1,PTPRJ,NOTCH2,TAX1BP3,EPS8L1,ARHGEF10,CADM4…
GO:BP	regulation of signaling	GO:0023051	FALSE	1.87412e-20	19.7272	3413	441	157	21110	ANKRD1,YAP1,FSTL1,CCN1,CCN2,AJUBA,IQCJ-SCHIP1,TNFRSF12A,IFI6,GADD45B,GAS6,PHLDA3,NTF4,NXN,GDF15,FLNA,PDGFB,THBS1,EPHA2,IGFBP3,SPINK1,GHRL,FBXO2,ADAM9,WWC3,FN1,ATF3,LATS2,CRIM1,DENND3,TSPAN12,NUAK2,PRAG1,ANXA2,UBASH3B,ADM,WFS1,RHOD,EPS8L2,TYRO3,FHL2,NPTX2,PPP1R15A,LAMB2,LIF,ERBB2,AKAP12,CITED2,MGLL,PLEKHA4,SKP2,MVP,WWC1,CLU,WNT4,DKK1,AFAP1L2,ARHGEF18,INAVA,RASA4,PRNP,TLE1,PTPRJ,NOTCH2,TAX1BP3,EPS8…
GO:BP	regulation of cell communication	GO:0010646	FALSE	2.20099e-19	18.6574	3423	441	155	21110	ANKRD1,YAP1,FSTL1,CCN1,CCN2,AJUBA,IQCJ-SCHIP1,TNFRSF12A,IFI6,GADD45B,GAS6,PHLDA3,NTF4,NXN,GDF15,FLNA,PDGFB,THBS1,EPHA2,IGFBP3,SPINK1,GHRL,FBXO2,ADAM9,WWC3,FN1,ATF3,LATS2,CRIM1,DENND3,TSPAN12,NUAK2,PRAG1,UBASH3B,ADM,WFS1,RHOD,EPS8L2,TYRO3,FHL2,NPTX2,PPP1R15A,LAMB2,LIF,ERBB2,AKAP12,CITED2,MGLL,PLEKHA4,SKP2,MVP,WWC1,CLU,WNT4,DKK1,AFAP1L2,ARHGEF18,INAVA,RASA4,PRNP,TLE1,PTPRJ,NOTCH2,TAX1BP3,EPS8L1,NNA…
GO:BP	anatomical structure formation involved in morphogenesis	GO:0048646	FALSE	7.86524e-18	17.1043	1174	441	80	21110	ANKRD1,MYOF,YAP1,CCN1,ANXA3,CCN2,AMOTL2,HSPG2,CAPN2,TNFRSF12A,PROM1,NTF4,GDF15,FLNA,THBS1,EPHA2,GHRL,ADAM9,FN1,LATS2,KRT19,TSPAN12,ANXA2,PTPN14,ADM,TM4SF1,COL6A1,FHL2,RUNX1,ITGA7,KRT8,STRA6,COL18A1,ERBB2,HK2,CITED2,EHD1,TEAD4,WNT4,DKK1,ADGRB2,PLCD3,PHLDB1,NOTCH2,COBL,IL4R,SPINT2,ITGA3,PTK7,HES7,PLXNB2,FLII,DUSP5,NFKB2,ZNF219,TPM1,SPINT1,RARA,PTGFRN,TXNRD1,HDAC7,NINJ1,NECTIN2,CD9,RTN4,ST14,MYH9,RR…
GO:BP	response to stimulus	GO:0050896	FALSE	8.3258e-18	17.0796	9081	441	287	21110	ANKRD1,MYOF,YAP1,TTR,FSTL1,CCN1,ANXA3,TFPI2,NNMT,CCN2,PAPSS2,AMOTL2,HSPG2,AJUBA,CXCL1,CAPN2,IQCJ-SCHIP1,TNFRSF12A,IFI6,HSPB8,GADD45B,RAB31,GAS6,PHLDA3,NTF4,IRF8,NXN,GSTM3,GDF15,FLNA,PDGFB,THBS1,EPHA2,IGFBP3,SPINK1,GHRL,FBXO2,AHNAK,VSTM2L,METRNL,ADAM9,WWC3,FN1,ATF3,C1ORF115,VCL,AGRN,PDLIM1,LATS2,KRT19,SELENOM,CRIM1,CAPN5,RHBDL1,IL32,DENND3,TSPAN12,NUAK2,PRAG1,SEMA6B,CDC42EP5,ANXA2,TIMP2,SRR,CRABP2…
GO:BP	regulation of response to stimulus	GO:0048583	FALSE	1.75443e-17	16.7559	4013	441	167	21110	ANKRD1,YAP1,FSTL1,CCN1,CCN2,AJUBA,IQCJ-SCHIP1,TNFRSF12A,IFI6,GADD45B,GAS6,PHLDA3,NXN,GDF15,FLNA,PDGFB,THBS1,EPHA2,IGFBP3,SPINK1,GHRL,METRNL,ADAM9,WWC3,FN1,ATF3,C1ORF115,LATS2,CRIM1,DENND3,TSPAN12,NUAK2,PRAG1,SEMA6B,ANXA2,UBASH3B,ADM,WFS1,RHOD,EPS8L2,TYRO3,FHL2,NPTX2,PPP1R15A,LAMB2,LIF,ERBB2,OSMR,AKAP12,CITED2,MGLL,PLEKHA4,HLA-F,SKP2,MVP,WWC1,CLU,WNT4,DKK1,AFAP1L2,ARHGEF18,MAPKAPK2,INAVA,RASA4,TAP…
GO:BP	signaling	GO:0023052	FALSE	1.75714e-17	16.7552	6493	441	229	21110	ANKRD1,YAP1,TTR,FSTL1,CCN1,CCN2,AMOTL2,AJUBA,CXCL1,IQCJ-SCHIP1,TNFRSF12A,IFI6,GADD45B,GAS6,PHLDA3,NTF4,NXN,GDF15,FLNA,PDGFB,THBS1,EPHA2,IGFBP3,SPINK1,GHRL,FBXO2,METRNL,ANXA9,ADAM9,WWC3,FN1,ATF3,AGRN,LATS2,KRT19,SELENOM,CRIM1,CAPN5,RHBDL1,IL32,DENND3,TSPAN12,NUAK2,PRAG1,SEMA6B,CDC42EP5,ANXA2,CRABP2,UBASH3B,ADM,WFS1,RHOD,EPS8L2,TYRO3,LAMA5,FHL2,ITGA7,KRT8,NPTX2,PPP1R15A,SLC12A4,LAMB2,LIF,ERBB2,OSMR…
GO:BP	tissue development	GO:0009888	FALSE	2.79524e-17	16.5536	2008	441	108	21110	ANKRD1,YAP1,FSTL1,CCN1,CCN2,HSPG2,AJUBA,PROM1,GAS6,NTF4,GSTM3,FLNA,PDGFB,EPHA2,GHRL,ADAM9,FN1,ATF3,FOSL2,SGMS2,VCL,AGRN,LATS2,KRT19,SELENOM,SEMA6B,CRABP2,ADM,COL6A1,LAMC2,MEST,LAMA5,FHL2,RUNX1,ITGA7,KRT8,STRA6,LAMB2,LIF,COL18A1,CITED2,PLEKHA4,ELF3,WNT4,DKK1,PHLDB1,NOTCH2,COBL,MYH14,PPP1R13L,SPINT2,STC2,TUFT1,ITGA3,PTK7,HES7,PLXNB2,FRMD6,SERPINH1,LTBP3,DUSP5,LMNA,ZNF219,TPM1,SPINT1,RARA,LGR4,RHOC,…
GO:BP	cell communication	GO:0007154	FALSE	3.01573e-17	16.5206	6604	441	231	21110	ANKRD1,YAP1,TTR,FSTL1,CCN1,CCN2,AMOTL2,AJUBA,CXCL1,IQCJ-SCHIP1,TNFRSF12A,IFI6,GADD45B,GAS6,PHLDA3,NTF4,NXN,GDF15,FLNA,PDGFB,THBS1,EPHA2,IGFBP3,SPINK1,GHRL,FBXO2,METRNL,ANXA9,ADAM9,WWC3,FN1,ATF3,AGRN,LATS2,KRT19,SELENOM,CRIM1,CAPN5,RHBDL1,IL32,DENND3,TSPAN12,NUAK2,PRAG1,SEMA6B,CDC42EP5,CRABP2,UBASH3B,ADM,WFS1,RHOD,EPS8L2,TYRO3,LAMA5,FHL2,ITGA7,KRT8,NPTX2,PPP1R15A,SLC12A4,LAMB2,LIF,ERBB2,OSMR,AKAP1…
GO:BP	cellular response to stimulus	GO:0051716	FALSE	6.85011e-17	16.1643	7521	441	251	21110	ANKRD1,YAP1,TTR,FSTL1,CCN1,TFPI2,CCN2,AMOTL2,AJUBA,CXCL1,CAPN2,IQCJ-SCHIP1,TNFRSF12A,IFI6,HSPB8,GADD45B,RAB31,GAS6,PHLDA3,NTF4,IRF8,NXN,GSTM3,GDF15,FLNA,PDGFB,THBS1,EPHA2,IGFBP3,SPINK1,GHRL,FBXO2,METRNL,ADAM9,WWC3,FN1,ATF3,AGRN,LATS2,KRT19,CRIM1,CAPN5,RHBDL1,IL32,DENND3,TSPAN12,NUAK2,PRAG1,SEMA6B,CDC42EP5,CRABP2,UBASH3B,ADM,COL6A1,WFS1,RHOD,EPS8L2,TYRO3,LAMA5,FHL2,ITGA7,KRT8,NPTX2,PPP1R15A,LAMB2,…
GO:BP	signal transduction	GO:0007165	FALSE	1.22948e-16	15.9103	6034	441	216	21110	ANKRD1,YAP1,TTR,FSTL1,CCN1,CCN2,AMOTL2,AJUBA,CXCL1,IQCJ-SCHIP1,TNFRSF12A,IFI6,GADD45B,GAS6,PHLDA3,NTF4,NXN,GDF15,FLNA,PDGFB,THBS1,EPHA2,IGFBP3,SPINK1,GHRL,METRNL,ADAM9,WWC3,FN1,ATF3,AGRN,LATS2,KRT19,CRIM1,CAPN5,RHBDL1,IL32,DENND3,TSPAN12,NUAK2,PRAG1,SEMA6B,CDC42EP5,CRABP2,UBASH3B,ADM,WFS1,RHOD,EPS8L2,TYRO3,LAMA5,FHL2,ITGA7,KRT8,NPTX2,PPP1R15A,LAMB2,LIF,ERBB2,OSMR,AKAP12,CITED2,MGLL,PLEKHA4,RND3,S…
GO:BP	intracellular signal transduction	GO:0035556	FALSE	4.23314e-16	15.3733	2669	441	126	21110	ANKRD1,YAP1,CCN1,CCN2,AMOTL2,AJUBA,CXCL1,IQCJ-SCHIP1,IFI6,GADD45B,GAS6,PHLDA3,GDF15,FLNA,PDGFB,THBS1,EPHA2,IGFBP3,SPINK1,GHRL,ADAM9,WWC3,FN1,ATF3,LATS2,DENND3,NUAK2,PRAG1,CDC42EP5,ADM,WFS1,RHOD,EPS8L2,TYRO3,FHL2,PPP1R15A,LIF,ERBB2,AKAP12,RND3,TEAD4,WWC1,CLU,DKK1,ADGRB2,ARHGEF18,MAPKAPK2,INAVA,RASA4,PRNP,PLCD3,TLE1,PTPRJ,NOTCH2,TAX1BP3,EPS8L1,SH2D3A,ARHGEF10,TUFT1,CADM4,ITGA3,HSPA1A,IGFBP6,RHOF,NC…
GO:BP	response to stress	GO:0006950	FALSE	9.31286e-16	15.0309	4017	441	163	21110	ANKRD1,MYOF,YAP1,CCN1,ANXA3,TFPI2,CCN2,PAPSS2,HSPG2,AJUBA,CXCL1,CAPN2,TNFRSF12A,IFI6,HSPB8,GADD45B,GAS6,PHLDA3,IRF8,GSTM3,FLNA,PDGFB,THBS1,EPHA2,GHRL,FBXO2,AHNAK,METRNL,ADAM9,FN1,ATF3,VCL,PDLIM1,IL32,NUAK2,CDC42EP5,ANXA2,UBASH3B,ADM,WFS1,TYRO3,KRT8,PPP1R15A,LAMB2,ERBB2,HK2,OSMR,CITED2,MGLL,ELF3,HLA-F,GPX3,SKP2,MT2A,ATP13A2,SLC4A11,CLU,WNT4,AFAP1L2,MAPKAPK2,INAVA,PRNP,EPHB6,NOTCH2,IL4R,SH2D3A,S100…
GO:BP	regulation of intracellular signal transduction	GO:1902531	FALSE	8.10516e-15	14.0912	1728	441	94	21110	ANKRD1,CCN1,CCN2,AJUBA,IQCJ-SCHIP1,GADD45B,GAS6,PHLDA3,GDF15,FLNA,PDGFB,THBS1,EPHA2,IGFBP3,SPINK1,GHRL,ADAM9,WWC3,FN1,ATF3,DENND3,NUAK2,PRAG1,WFS1,RHOD,EPS8L2,FHL2,LIF,ERBB2,AKAP12,WWC1,CLU,DKK1,ARHGEF18,INAVA,RASA4,PRNP,TLE1,PTPRJ,NOTCH2,EPS8L1,ARHGEF10,CADM4,ITGA3,HSPA1A,IGFBP6,RHOF,NCK2,BCL2L1,DUSP5,DDIT4,IGF1R,HERPUD1,IKBKG,RHOC,EGFR,EZR,PTTG1IP,ARHGAP8,F2RL1,HDAC7,SH3RF1,CREB3,ACTN4,RELL2,FG…
GO:BP	cell migration	GO:0016477	FALSE	1.52747e-14	13.816	1505	441	86	21110	FSTL1,CCN1,ANXA3,CCN2,AMOTL2,AJUBA,CXCL1,GAS6,MISP,FLNA,PDGFB,THBS1,EPHA2,IGFBP3,ADAM9,WWC3,FN1,VCL,PDLIM1,S100A2,PRAG1,SEMA6B,FSCN1,SDC2,LAMC2,RHOD,TYRO3,LAMA5,ITGA7,LAMB2,AKAP12,CITED2,RND3,PARD6B,WWC1,WNT4,PTPRJ,PSG2,ITGA3,PTK7,IGFBP6,KIAA0319L,PLXNB2,RHOF,NCK2,DDIT4,IGF1R,LMNA,RHBDF1,GRB7,MYO1C,TPM1,RHOC,EGFR,F2RL1,HDAC7,SH3RF1,NINJ1,CD9,CREB3,ACTN4,DPYSL3,RTN4,IRS2,MYH9,CLDN4,APOE,RRAS,CD151…
GO:BP	regulation of developmental process	GO:0050793	FALSE	1.53004e-14	13.8153	2482	441	117	21110	YAP1,CCN1,ANXA3,CCN2,HSPG2,CAPN2,PROM1,GAS6,NTF4,GDF15,FLNA,PDGFB,THBS1,EPHA2,IGFBP3,GHRL,METRNL,ADAM9,WWC3,FN1,SGMS2,VCL,AGRN,LATS2,CRIM1,TSPAN12,PRAG1,SEMA6B,CDC42EP5,ANXA2,CRABP2,UBASH3B,SDC2,ADM,RHOD,LAMA5,RUNX1,ITGA7,LAMB2,LIF,ERBB2,HK2,CITED2,PLEKHA4,EHD1,RND3,TEAD4,WWC1,SLC4A11,WNT4,RBP1,DKK1,ADGRB2,ARHGEF18,PHLDB1,NOTCH2,COBL,MYH14,NEDD4L,PPP1R13L,IL4R,S100A10,STC2,PTK7,HSPA1A,HES7,PLXNB2…
GO:BP	negative regulation of signaling	GO:0023057	FALSE	4.98032e-14	13.3027	1359	441	80	21110	YAP1,AJUBA,IFI6,GAS6,PHLDA3,NXN,GDF15,THBS1,EPHA2,IGFBP3,SPINK1,GHRL,WWC3,ATF3,LATS2,CRIM1,UBASH3B,ADM,WFS1,TYRO3,FHL2,PPP1R15A,LIF,MVP,WWC1,CLU,WNT4,DKK1,RASA4,PRNP,TLE1,PTPRJ,TAX1BP3,RAB11FIP1,CADM4,ITGA3,HSPA1A,IGFBP6,NCK2,BCL2L1,DUSP5,DDIT4,IGF1R,LMNA,IRS1,HERPUD1,LGR4,EID2,EGFR,AMFR,EZR,PTTG1IP,F2RL1,HDAC7,INHBB,SH3RF1,BCL9L,MDFI,CREB3,LDLR,YBX3,ERRFI1,SHANK2,SMPD1,APOE,BCL6,VASN,TNIP1,SEC14…
GO:BP	cell adhesion	GO:0007155	FALSE	1.35547e-13	12.8679	1530	441	85	21110	CCN1,CCN2,AJUBA,TNFRSF12A,GAS6,ICAM5,FLNA,PDGFB,THBS1,EPHA2,VSTM2L,ANXA9,ADAM9,FN1,VCL,PDLIM1,IL32,ANXA2,IGDCC3,UBASH3B,COL6A1,LAMC2,RHOD,TYRO3,LAMA5,RUNX1,ITGA7,KIFC3,LAMB2,LIF,COL18A1,MELTF,ERBB2,CITED2,CDHR5,RND3,WNT4,KRT18,LRRN2,PRNP,EPHB6,PTPRJ,PSG2,IL4R,S100A10,THEMIS2,SPINT2,CADM4,ITGA3,PTK7,PLXNB2,NCK2,TPM1,RARA,TNFRSF21,EGFR,EZR,NINJ1,NECTIN2,CD9,ACTN4,MICALL2,RELL2,RTN4,CDH24,MYH9,CLDN4…
GO:BP	multicellular organism development	GO:0007275	FALSE	1.54833e-13	12.8101	4658	441	174	21110	ANKRD1,YAP1,CCN1,ANXA3,CCN2,PAPSS2,AMOTL2,HSPG2,CXCL1,CAPN2,TNFRSF12A,PROM1,GAS6,ICAM5,NTF4,NXN,GSTM3,FLNA,PDGFB,THBS1,EPHA2,GHRL,VSTM2L,FN1,SGMS2,VCL,AGRN,PDLIM1,LATS2,KRT19,CABLES1,PDLIM2,CRIM1,TSPAN12,PRAG1,SEMA6B,ANXA2,SRR,CRABP2,PTPN14,UBASH3B,SDC2,ADM,TM4SF1,COL6A1,WFS1,LAMC2,TYRO3,LAMA5,FHL2,RUNX1,ITGA7,KRT8,STRA6,LAMB2,LIF,COL18A1,ERBB2,HK2,NES,CITED2,EHD1,ELF3,PARD6B,TEAD4,CLU,WNT4,RBP1,…
GO:BP	response to organic substance	GO:0010033	FALSE	2.03112e-13	12.6923	2809	441	124	21110	ANKRD1,YAP1,ANXA3,NNMT,CCN2,CXCL1,CAPN2,HSPB8,RAB31,GAS6,IRF8,GSTM3,GDF15,FLNA,PDGFB,THBS1,SPINK1,GHRL,FBXO2,ADAM9,ATF3,AGRN,LATS2,KRT19,TIMP2,SRR,ADM,COL6A1,WFS1,FHL2,KRT8,PPP1R15A,STRA6,HK2,OSMR,AKAP12,CITED2,GPX3,SKP2,MT2A,CLU,KRT18,RBP1,DKK1,MAPKAPK2,INAVA,RASA4,PRNP,PTPRJ,IL4R,STC2,ITGA3,PTK7,HSPA1A,SERPINH1,NCK2,BCL2L1,ERFE,DDIT4,IGF1R,IRS1,HERPUD1,TBL2,FOSL1,MYO1C,CITED4,RARA,TNFRSF21,EGFR…
GO:BP	negative regulation of signal transduction	GO:0009968	FALSE	2.31736e-13	12.635	1252	441	75	21110	YAP1,AJUBA,IFI6,GAS6,PHLDA3,NXN,GDF15,THBS1,EPHA2,IGFBP3,SPINK1,WWC3,ATF3,LATS2,CRIM1,UBASH3B,ADM,WFS1,TYRO3,FHL2,PPP1R15A,LIF,MVP,WWC1,CLU,WNT4,DKK1,RASA4,PRNP,TLE1,PTPRJ,TAX1BP3,CADM4,ITGA3,HSPA1A,IGFBP6,NCK2,BCL2L1,DUSP5,DDIT4,IGF1R,LMNA,IRS1,HERPUD1,LGR4,EID2,EGFR,AMFR,EZR,PTTG1IP,F2RL1,HDAC7,SH3RF1,BCL9L,MDFI,CREB3,YBX3,ERRFI1,SHANK2,SMPD1,APOE,BCL6,VASN,TNIP1,SEC14L1,LRP1,CDKN2D,PAWR,AMBP,M…
GO:BP	negative regulation of response to stimulus	GO:0048585	FALSE	3.629e-13	12.4402	1616	441	87	21110	YAP1,AJUBA,IFI6,GAS6,PHLDA3,NXN,GDF15,PDGFB,THBS1,EPHA2,IGFBP3,SPINK1,GHRL,METRNL,WWC3,ATF3,LATS2,CRIM1,SEMA6B,ANXA2,UBASH3B,ADM,WFS1,TYRO3,FHL2,PPP1R15A,LIF,HLA-F,MVP,WWC1,CLU,WNT4,DKK1,RASA4,PRNP,TLE1,PTPRJ,TAX1BP3,IL4R,CADM4,ITGA3,HSPA1A,IGFBP6,CD59,NCK2,BCL2L1,DUSP5,DDIT4,IGF1R,HLA-B,LMNA,IRS1,HERPUD1,LGR4,EID2,EGFR,AMFR,EZR,PTTG1IP,F2RL1,HDAC7,SH3RF1,BCL9L,MDFI,CD9,CREB3,LDLR,YBX3,ERRFI1,SHA…
GO:BP	negative regulation of cell communication	GO:0010648	FALSE	5.5662e-13	12.2544	1359	441	78	21110	YAP1,AJUBA,IFI6,GAS6,PHLDA3,NXN,GDF15,THBS1,EPHA2,IGFBP3,SPINK1,GHRL,WWC3,ATF3,LATS2,CRIM1,UBASH3B,ADM,WFS1,TYRO3,FHL2,PPP1R15A,LIF,MVP,WWC1,CLU,WNT4,DKK1,RASA4,PRNP,TLE1,PTPRJ,TAX1BP3,RAB11FIP1,CADM4,ITGA3,HSPA1A,IGFBP6,NCK2,BCL2L1,DUSP5,DDIT4,IGF1R,LMNA,IRS1,HERPUD1,LGR4,EID2,EGFR,AMFR,EZR,PTTG1IP,F2RL1,HDAC7,INHBB,SH3RF1,BCL9L,MDFI,CREB3,YBX3,ERRFI1,SHANK2,SMPD1,APOE,BCL6,VASN,TNIP1,SEC14L1,LR…
GO:BP	response to endogenous stimulus	GO:0009719	FALSE	5.61729e-13	12.2505	1720	441	90	21110	ANKRD1,YAP1,FSTL1,CCN1,ANXA3,CCN2,CAPN2,RAB31,GAS6,NTF4,GSTM3,GDF15,FLNA,PDGFB,THBS1,EPHA2,SPINK1,GHRL,ADAM9,AGRN,LATS2,KRT19,CRIM1,TSPAN12,TIMP2,ADM,COL6A1,FHL2,ERBB2,CITED2,EHD1,SKP2,WNT4,DKK1,MAPKAPK2,PRNP,NOTCH2,IL4R,SPINT2,STC2,CADM4,ITGA3,HSPA1A,LTBP3,BCL2L1,ERFE,DDIT4,IGF1R,IRS1,FOSL1,MYO1C,CITED4,SPINT1,RARA,EID2,EGFR,EZR,INHBB,CKB,BCL9L,CD9,GALNT3,LDLR,CAB39,FGFR3,ERRFI1,IRS2,DHCR24,CLDN…
GO:BP	actin filament-based process	GO:0030029	FALSE	6.90823e-13	12.1606	817	441	58	21110	ANKRD1,CCN2,AMOTL2,CXCL1,FLNA,GHRL,PDLIM1,KRT19,PDLIM2,NUAK2,CDC42EP5,FSCN1,RHOD,KRT8,RND3,WNT4,EPB41L1,ARHGEF18,NOTCH2,COBL,MYH14,NEDD4L,S100A10,ARHGEF10,PTK7,FRMD6,RHOF,TPM4,NCK2,TRIP10,FLII,MYO1C,TPM1,PHACTR2,RHOC,EZR,MYO18B,F2RL1,RNF207,ACTN4,MICALL2,DPYSL3,FLNB,MYH9,HSP90B1,BCL6,LRP1,JUP,INF2,MYO5C,PAWR,DSG2,LIMA1,DAPK3,MYL6,ZYX,CTTN,MYO1E
GO:BP	cellular developmental process	GO:0048869	FALSE	8.47052e-13	12.0721	4344	441	164	21110	ANKRD1,MYOF,YAP1,FSTL1,CCN1,CCN2,HSPG2,CAPN2,TNFRSF12A,PROM1,GADD45B,GAS6,NTF4,IRF8,NXN,GSTM3,GDF15,FLNA,PDGFB,EPHA2,IGFBP3,SPINK1,GHRL,VSTM2L,METRNL,ADAM9,FN1,ATF3,FOSL2,VCL,AGRN,LATS2,KRT19,CRIM1,PRAG1,SEMA6B,ANXA2,CRABP2,UBASH3B,SDC2,ADM,COL6A1,LAMC2,TYRO3,LAMA5,FHL2,RUNX1,ITGA7,KRT8,LAMB2,LIF,COL18A1,ERBB2,NES,CITED2,EHD1,CDHR5,ELF3,PARD6B,TEAD4,SLC4A11,CLU,WNT4,RBP1,DKK1,PHLDB1,PTPRJ,NOTCH2,…
GO:BP	multicellular organismal process	GO:0032501	FALSE	9.64306e-13	12.0158	7716	441	244	21110	ANKRD1,MYOF,YAP1,FSTL1,CCN1,ANXA3,TFPI2,CCN2,PAPSS2,AMOTL2,HSPG2,CXCL1,CAPN2,TNFRSF12A,PROM1,GAS6,ICAM5,NTF4,IRF8,NXN,GSTM3,GDF15,FLNA,PDGFB,THBS1,EPHA2,IGFBP3,SPINK1,GHRL,VSTM2L,METRNL,ADAM9,WWC3,FN1,SGMS2,VCL,AGRN,PDLIM1,LATS2,KRT19,CABLES1,SELENOM,PDLIM2,CRIM1,IL32,TSPAN12,S100A2,PRAG1,SEMA6B,ANXA2,SRR,CRABP2,IGDCC3,PTPN14,UBASH3B,SDC2,ADM,TM4SF1,COL6A1,WFS1,LAMC2,EPS8L2,TYRO3,LAMA5,FHL2,RUNX1…
GO:BP	cell motility	GO:0048870	FALSE	9.9331e-13	12.0029	1705	441	89	21110	FSTL1,CCN1,ANXA3,CCN2,AMOTL2,AJUBA,CXCL1,GAS6,MISP,CAVIN1,FLNA,PDGFB,THBS1,EPHA2,IGFBP3,ADAM9,WWC3,FN1,VCL,PDLIM1,S100A2,PRAG1,SEMA6B,FSCN1,SDC2,LAMC2,RHOD,TYRO3,LAMA5,ITGA7,LAMB2,AKAP12,CITED2,RND3,PARD6B,WWC1,WNT4,PTPRJ,PSG2,SPINT2,CADM4,ITGA3,PTK7,IGFBP6,KIAA0319L,PLXNB2,RHOF,NCK2,DDIT4,IGF1R,LMNA,RHBDF1,GRB7,MYO1C,TPM1,RHOC,EGFR,F2RL1,HDAC7,SH3RF1,NINJ1,CD9,CREB3,ACTN4,DPYSL3,RTN4,IRS2,MYH9,C…
GO:BP	negative regulation of cellular process	GO:0048523	FALSE	1.19075e-12	11.9242	4753	441	174	21110	ANKRD1,YAP1,FSTL1,CCN1,CCN2,AJUBA,CXCL1,IQCJ-SCHIP1,IFI6,GADD45B,GAS6,PHLDA3,NTF4,IRF8,NXN,GDF15,FLNA,PDGFB,THBS1,EPHA2,IGFBP3,SPINK1,GHRL,VSTM2L,TENT5B,WWC3,FN1,ATF3,VCL,LATS2,CRIM1,QSOX1,NUAK2,PRAG1,SAMD4A,SEMA6B,ANXA2,TIMP2,PTPN14,UBASH3B,ADM,WFS1,TYRO3,FHL2,RUNX1,PPP1R15A,LIF,COL18A1,MELTF,ERBB2,HK2,NES,CITED2,ELF3,HLA-F,MVP,ATP13A2,WWC1,CLU,WNT4,KRT18,DKK1,ARHGEF18,MAPKAPK2,RASA4,PRNP,TLE1,P…
GO:BP	enzyme-linked receptor protein signaling pathway	GO:0007167	FALSE	1.59036e-12	11.7985	990	441	64	21110	FSTL1,CCN1,CCN2,IFI6,GAS6,NTF4,GDF15,PDGFB,THBS1,EPHA2,IGFBP3,GHRL,ADAM9,LATS2,CRIM1,TSPAN12,UBASH3B,TYRO3,LIF,ERBB2,OSMR,CITED2,MVP,WNT4,DKK1,AFAP1L2,MAPKAPK2,EPHB6,PTPRJ,NOTCH2,CADM4,ITGA3,HSPA1A,IGFBP6,NCK2,LTBP3,ERFE,DDIT4,IGF1R,IRS1,RHBDF1,GRB7,MYO1C,EID2,EGFR,INHBB,BCL9L,GALNT3,FGFR3,RTN4,ERRFI1,IRS2,DOK4,VASN,LRP1,DDR1,COL4A5,GIPC1,FAM83A,JUN,ZYX,COL1A1,HSPA5,MYO1E
GO:BP	cell differentiation	GO:0030154	FALSE	2.6288e-12	11.5802	4318	441	162	21110	ANKRD1,MYOF,YAP1,FSTL1,CCN1,CCN2,HSPG2,CAPN2,TNFRSF12A,PROM1,GADD45B,GAS6,NTF4,IRF8,NXN,GSTM3,GDF15,FLNA,PDGFB,EPHA2,IGFBP3,SPINK1,GHRL,VSTM2L,METRNL,ADAM9,FN1,ATF3,FOSL2,VCL,AGRN,LATS2,KRT19,CRIM1,PRAG1,SEMA6B,ANXA2,CRABP2,UBASH3B,SDC2,ADM,COL6A1,LAMC2,TYRO3,LAMA5,FHL2,RUNX1,ITGA7,KRT8,LAMB2,LIF,COL18A1,ERBB2,CITED2,EHD1,CDHR5,ELF3,PARD6B,TEAD4,SLC4A11,CLU,WNT4,RBP1,DKK1,PHLDB1,PTPRJ,NOTCH2,COBL…
GO:BP	animal organ development	GO:0048513	FALSE	3.40763e-12	11.4675	3128	441	130	21110	ANKRD1,YAP1,CCN1,ANXA3,NNMT,CCN2,PAPSS2,HSPG2,PROM1,GAS6,NTF4,FLNA,PDGFB,EPHA2,GHRL,ADAM9,FN1,ATF3,FOSL2,SGMS2,AGRN,PDLIM1,LATS2,KRT19,SELENOM,PDLIM2,TSPAN12,SEMA6B,ANXA2,SRR,ADM,WFS1,LAMC2,TYRO3,LAMA5,FHL2,RUNX1,ITGA7,KRT8,STRA6,LAMB2,LIF,COL18A1,ERBB2,HK2,NES,CITED2,PLEKHA4,ELF3,TEAD4,WNT4,DKK1,MAPKAPK2,PLCD3,PHLDB1,TLE1,NOTCH2,COBL,MYH14,PPP1R13L,NNAT,SYNGR3,SPINT2,STC2,TUFT1,ITGA3,PTK7,PLXNB2…
GO:BP	circulatory system development	GO:0072359	FALSE	4.60935e-12	11.3364	1123	441	68	21110	ANKRD1,YAP1,CCN1,ANXA3,CCN2,AMOTL2,HSPG2,TNFRSF12A,NXN,FLNA,PDGFB,THBS1,EPHA2,GHRL,FN1,PDLIM1,PDLIM2,TSPAN12,ANXA2,PTPN14,ADM,FHL2,RUNX1,STRA6,LIF,COL18A1,ERBB2,HK2,CITED2,WNT4,DKK1,ADGRB2,PLCD3,NOTCH2,PPP1R13L,ITGA3,PTK7,IGF1R,LMNA,FOSL1,TPM1,SPINT1,RARA,EGFR,MYO18B,HDAC7,RNF207,NINJ1,LDLR,RTN4,ERRFI1,MYH9,APOE,RRAS,FKBP10,LRP1,SRPK2,RNH1,CRELD1,FZD5,JUP,DSG2,JUN,MMP14,COL1A1,CDKN1B,CTSH,MYO1E
GO:BP	cell surface receptor signaling pathway	GO:0007166	FALSE	4.6867e-12	11.3291	2890	441	123	21110	YAP1,FSTL1,CCN1,CCN2,AMOTL2,CXCL1,TNFRSF12A,IFI6,GAS6,NTF4,NXN,GDF15,FLNA,PDGFB,THBS1,EPHA2,IGFBP3,GHRL,ADAM9,FN1,ATF3,LATS2,KRT19,CRIM1,TSPAN12,PRAG1,SEMA6B,UBASH3B,TYRO3,LAMA5,ITGA7,KRT8,LAMB2,LIF,ERBB2,OSMR,CITED2,PLEKHA4,MVP,WNT4,KRT18,DKK1,AFAP1L2,ADGRB2,MAPKAPK2,PRNP,EPHB6,TLE1,PTPRJ,NOTCH2,TAX1BP3,IL4R,THEMIS2,CADM4,ITGA3,PTK7,HSPA1A,IGFBP6,HES7,PLXNB2,CD59,NCK2,LTBP3,BCL2L1,ERFE,DDIT4,IGF…
GO:BP	actin cytoskeleton organization	GO:0030036	FALSE	6.29332e-12	11.2011	731	441	53	21110	ANKRD1,CCN2,AMOTL2,CXCL1,FLNA,GHRL,PDLIM1,KRT19,PDLIM2,NUAK2,CDC42EP5,FSCN1,RHOD,KRT8,RND3,WNT4,EPB41L1,ARHGEF18,NOTCH2,COBL,MYH14,S100A10,ARHGEF10,PTK7,FRMD6,RHOF,TPM4,NCK2,TRIP10,FLII,MYO1C,TPM1,PHACTR2,RHOC,EZR,MYO18B,F2RL1,ACTN4,MICALL2,DPYSL3,FLNB,MYH9,HSP90B1,BCL6,LRP1,INF2,MYO5C,PAWR,LIMA1,DAPK3,ZYX,CTTN,MYO1E
GO:BP	programmed cell death	GO:0012501	FALSE	9.04298e-12	11.0437	1961	441	95	21110	ANKRD1,YAP1,FSTL1,CCN1,CAPN2,TNFRSF12A,IFI6,GADD45B,GAS6,PHLDA3,NTF4,FLNA,THBS1,EPHA2,IGFBP3,GHRL,VSTM2L,TENT5B,ATF3,LATS2,NUAK2,ADM,WFS1,TYRO3,FHL2,KRT8,GULP1,PPP1R15A,ERBB2,HK2,AKAP12,NES,CITED2,SKP2,CLU,WNT4,KRT18,DKK1,PRNP,TLE1,NOTCH2,PPP1R13L,BLCAP,HSPA1A,NCK2,BCL2L1,DDIT4,IGF1R,LMNA,HERPUD1,FOSL1,IKBKG,RARA,TNFRSF21,EGFR,PTTG1IP,INHBB,SH3RF1,NINJ1,ITM2C,CREB3,ACTN4,FGFR3,RTN4,YBX3,MAP3K20,I…
GO:BP	cell death	GO:0008219	FALSE	1.03035e-11	10.987	2129	441	100	21110	ANKRD1,YAP1,FSTL1,CCN1,CCN2,CAPN2,TNFRSF12A,IFI6,GADD45B,GAS6,PHLDA3,NTF4,FLNA,THBS1,EPHA2,IGFBP3,GHRL,VSTM2L,TENT5B,ATF3,FOSL2,LATS2,NUAK2,ADM,WFS1,TYRO3,FHL2,KRT8,GULP1,PPP1R15A,ERBB2,HK2,AKAP12,NES,CITED2,HLA-F,SKP2,ATP13A2,CLU,WNT4,KRT18,DKK1,PRNP,TLE1,NOTCH2,PPP1R13L,BLCAP,HSPA1A,NCK2,BCL2L1,DDIT4,IGF1R,LMNA,HERPUD1,FOSL1,IKBKG,RARA,TNFRSF21,EGFR,PTTG1IP,INHBB,SH3RF1,NINJ1,ITM2C,CREB3,ACTN4,…
GO:BP	apoptotic process	GO:0006915	FALSE	1.19203e-11	10.9237	1905	441	93	21110	ANKRD1,YAP1,FSTL1,CCN1,CAPN2,TNFRSF12A,IFI6,GADD45B,GAS6,PHLDA3,NTF4,FLNA,THBS1,EPHA2,IGFBP3,GHRL,VSTM2L,TENT5B,ATF3,LATS2,NUAK2,ADM,WFS1,TYRO3,FHL2,KRT8,GULP1,PPP1R15A,ERBB2,HK2,AKAP12,NES,CITED2,SKP2,CLU,WNT4,KRT18,DKK1,PRNP,TLE1,NOTCH2,PPP1R13L,BLCAP,HSPA1A,NCK2,BCL2L1,DDIT4,IGF1R,LMNA,HERPUD1,FOSL1,IKBKG,RARA,TNFRSF21,EGFR,PTTG1IP,INHBB,SH3RF1,ITM2C,CREB3,ACTN4,FGFR3,RTN4,YBX3,MAP3K20,IRS2,RA…
GO:BP	system development	GO:0048731	FALSE	2.03489e-11	10.6915	3987	441	151	21110	ANKRD1,YAP1,CCN1,ANXA3,CCN2,PAPSS2,AMOTL2,HSPG2,CXCL1,TNFRSF12A,PROM1,GAS6,ICAM5,NTF4,NXN,GSTM3,FLNA,PDGFB,THBS1,EPHA2,GHRL,VSTM2L,FN1,VCL,AGRN,PDLIM1,CABLES1,PDLIM2,CRIM1,TSPAN12,PRAG1,SEMA6B,ANXA2,SRR,CRABP2,PTPN14,SDC2,ADM,WFS1,LAMC2,TYRO3,LAMA5,FHL2,RUNX1,STRA6,LAMB2,LIF,COL18A1,ERBB2,HK2,NES,CITED2,EHD1,PARD6B,TEAD4,CLU,WNT4,DKK1,ADGRB2,PLCD3,NOTCH2,COBL,NEDD4L,PPP1R13L,NNAT,SYNGR3,S100A10,S…
GO:BP	positive regulation of biological process	GO:0048518	FALSE	5.18109e-11	10.2856	6358	441	208	21110	ANKRD1,YAP1,CCN1,ANXA3,PRSS22,NNMT,CCN2,AJUBA,CAPN2,IQCJ-SCHIP1,TNFRSF12A,PROM1,HSPB8,GADD45B,RAB31,GAS6,PHLDA3,NTF4,IRF8,CAVIN1,GDF15,FLNA,PDGFB,THBS1,EPHA2,IGFBP3,SPINK1,GHRL,AHNAK,METRNL,TENT5B,ADAM9,FN1,ATF3,FOSL2,AGRN,PDLIM1,LATS2,IL32,PRAG1,SAMD4A,SEMA6B,CDC42EP5,ANXA2,FSCN1,CRABP2,ADM,WFS1,LAMC2,RHOD,EPS8L2,TYRO3,RUNX1,PPP1R15A,STRA6,LAMB2,LIF,MELTF,ERBB2,HK2,OSMR,AKAP12,NES,CITED2,PLEKHA4…
GO:BP	positive regulation of cellular process	GO:0048522	FALSE	7.30411e-11	10.1364	5615	441	190	21110	ANKRD1,YAP1,CCN1,ANXA3,NNMT,CCN2,AJUBA,CAPN2,IQCJ-SCHIP1,TNFRSF12A,PROM1,HSPB8,GADD45B,RAB31,GAS6,PHLDA3,NTF4,IRF8,CAVIN1,GDF15,FLNA,PDGFB,THBS1,EPHA2,IGFBP3,SPINK1,GHRL,AHNAK,METRNL,TENT5B,ADAM9,FN1,ATF3,FOSL2,AGRN,PDLIM1,LATS2,PRAG1,SAMD4A,SEMA6B,CDC42EP5,ANXA2,FSCN1,CRABP2,ADM,WFS1,LAMC2,RHOD,EPS8L2,TYRO3,RUNX1,PPP1R15A,LAMB2,LIF,MELTF,ERBB2,OSMR,AKAP12,NES,CITED2,PLEKHA4,EHD1,ELF3,HLA-F,SKP2,…
GO:BP	regulation of apoptotic process	GO:0042981	FALSE	8.06095e-11	10.0936	1459	441	77	21110	ANKRD1,YAP1,FSTL1,CCN1,CAPN2,TNFRSF12A,IFI6,GADD45B,GAS6,PHLDA3,NTF4,FLNA,THBS1,IGFBP3,GHRL,VSTM2L,TENT5B,ATF3,LATS2,NUAK2,ADM,WFS1,TYRO3,FHL2,ERBB2,AKAP12,NES,CITED2,SKP2,CLU,WNT4,KRT18,DKK1,PRNP,TLE1,NOTCH2,HSPA1A,NCK2,BCL2L1,IGF1R,LMNA,HERPUD1,FOSL1,RARA,EGFR,PTTG1IP,INHBB,SH3RF1,ITM2C,CREB3,ACTN4,RTN4,YBX3,MAP3K20,IRS2,SMPD1,DHCR24,APOE,HSP90B1,BCL6,SRPK2,CDKN2D,DPEP1,TNFRSF10B,PLSCR3,MITF,PA…
GO:BP	regulation of cell death	GO:0010941	FALSE	8.94422e-11	10.0485	1648	441	83	21110	ANKRD1,YAP1,FSTL1,CCN1,CCN2,CAPN2,TNFRSF12A,IFI6,GADD45B,GAS6,PHLDA3,NTF4,FLNA,THBS1,IGFBP3,GHRL,VSTM2L,TENT5B,ATF3,LATS2,NUAK2,ADM,WFS1,TYRO3,FHL2,ERBB2,AKAP12,NES,CITED2,HLA-F,SKP2,ATP13A2,CLU,WNT4,KRT18,DKK1,PRNP,TLE1,NOTCH2,HSPA1A,NCK2,BCL2L1,DDIT4,IGF1R,LMNA,HERPUD1,FOSL1,IKBKG,RARA,EGFR,PTTG1IP,INHBB,SH3RF1,ITM2C,CREB3,ACTN4,RTN4,YBX3,MAP3K20,IRS2,SMPD1,DHCR24,APOE,HSP90B1,BCL6,LRP1,SRPK2,C…
GO:BP	vasculature development	GO:0001944	FALSE	1.3816e-10	9.85962	737	441	51	21110	YAP1,CCN1,ANXA3,CCN2,AMOTL2,HSPG2,TNFRSF12A,FLNA,PDGFB,THBS1,EPHA2,GHRL,FN1,TSPAN12,ANXA2,PTPN14,ADM,RUNX1,STRA6,LIF,COL18A1,ERBB2,HK2,CITED2,WNT4,ADGRB2,PLCD3,NOTCH2,PTK7,FOSL1,SPINT1,MYO18B,HDAC7,NINJ1,LDLR,RTN4,ERRFI1,MYH9,APOE,RRAS,FKBP10,LRP1,SRPK2,RNH1,FZD5,JUP,JUN,MMP14,COL1A1,CTSH,MYO1E
GO:BP	regulation of cellular process	GO:0050794	FALSE	1.68712e-10	9.77285	11108	441	308	21110	ANKRD1,YAP1,TTR,FSTL1,CCN1,ANXA3,NNMT,CCN2,AMOTL2,AJUBA,CXCL1,CAPN2,IQCJ-SCHIP1,TNFRSF12A,PROM1,IFI6,HSPB8,GADD45B,RAB31,GAS6,MISP,ICAM5,PHLDA3,NTF4,IRF8,NXN,CAVIN1,GDF15,FLNA,PDGFB,THBS1,CDK18,EPHA2,IGFBP3,SPINK1,GHRL,FBXO2,AHNAK,VSTM2L,METRNL,TENT5B,ADAM9,WWC3,FN1,ATF3,FOSL2,VCL,AGRN,PDLIM1,LATS2,KRT19,CABLES1,CRIM1,CAPN5,RHBDL1,IL32,DENND3,TSPAN12,QSOX1,NUAK2,PRAG1,SAMD4A,SEMA6B,CDC42EP5,ANXA2…
GO:BP	cytoskeleton organization	GO:0007010	FALSE	1.82962e-10	9.73764	1513	441	78	21110	ANKRD1,CCN2,AMOTL2,AJUBA,CXCL1,CAPN2,IQCJ-SCHIP1,MISP,FLNA,GHRL,AGRN,PDLIM1,KRT19,PDLIM2,NUAK2,CDC42EP5,FSCN1,RHOD,KRT8,NES,RND3,PARD6B,TUBB6,WNT4,KRT18,EPB41L1,ARHGEF18,PHLDB1,NOTCH2,COBL,MYH14,S100A10,ARHGEF10,MTCL1,PTK7,HSPA1A,FRMD6,RHOF,TPM4,NCK2,TRIP10,FLII,LMNA,CCDC120,MYO1C,TPM1,PHACTR2,RHOC,EZR,MYO18B,F2RL1,NECTIN2,ACTN4,MICALL2,GOLGA2,DPYSL3,FLNB,CLIP2,MAP3K20,RASSF7,MYH9,APOE,HSP90B1,BC…
GO:BP	regulation of programmed cell death	GO:0043067	FALSE	2.49205e-10	9.60344	1491	441	77	21110	ANKRD1,YAP1,FSTL1,CCN1,CAPN2,TNFRSF12A,IFI6,GADD45B,GAS6,PHLDA3,NTF4,FLNA,THBS1,IGFBP3,GHRL,VSTM2L,TENT5B,ATF3,LATS2,NUAK2,ADM,WFS1,TYRO3,FHL2,ERBB2,AKAP12,NES,CITED2,SKP2,CLU,WNT4,KRT18,DKK1,PRNP,TLE1,NOTCH2,HSPA1A,NCK2,BCL2L1,IGF1R,LMNA,HERPUD1,FOSL1,RARA,EGFR,PTTG1IP,INHBB,SH3RF1,ITM2C,CREB3,ACTN4,RTN4,YBX3,MAP3K20,IRS2,SMPD1,DHCR24,APOE,HSP90B1,BCL6,SRPK2,CDKN2D,DPEP1,TNFRSF10B,PLSCR3,MITF,PA…
GO:BP	response to wounding	GO:0009611	FALSE	2.84223e-10	9.54634	576	441	44	21110	MYOF,YAP1,CCN1,TFPI2,CCN2,PAPSS2,AJUBA,TNFRSF12A,GAS6,FLNA,PDGFB,THBS1,AHNAK,FN1,VCL,ANXA2,UBASH3B,ADM,TYRO3,LAMB2,ERBB2,WNT4,NOTCH2,S100A10,CADM4,PTK7,CD59,IGF1R,TPM1,RHOC,F2RL1,INHBB,CD9,DPYSL3,MYH9,SMPD1,CLDN4,APOE,CD151,FKBP10,DDR1,JUN,COL1A1,NEFL
GO:BP	response to chemical	GO:0042221	FALSE	3.63336e-10	9.43969	4124	441	151	21110	ANKRD1,YAP1,CCN1,ANXA3,NNMT,CCN2,AJUBA,CXCL1,CAPN2,HSPB8,RAB31,GAS6,IRF8,NXN,GSTM3,GDF15,FLNA,PDGFB,THBS1,EPHA2,SPINK1,GHRL,FBXO2,VSTM2L,ADAM9,ATF3,C1ORF115,AGRN,LATS2,KRT19,SELENOM,SEMA6B,TIMP2,SRR,ADM,COL6A1,WFS1,LAMC2,LAMA5,FHL2,KRT8,PPP1R15A,STRA6,LAMB2,ERBB2,HK2,OSMR,AKAP12,CITED2,GPX3,SKP2,ABCC3,MT2A,ATP13A2,SLC4A11,CLU,KRT18,RBP1,DKK1,MAPKAPK2,INAVA,RASA4,PRNP,PTPRJ,NOTCH2,SLC41A1,IL4R,STC…
GO:BP	regulation of cellular component organization	GO:0051128	FALSE	3.91613e-10	9.40714	2462	441	106	21110	YAP1,CCN2,AJUBA,CAPN2,IQCJ-SCHIP1,RAB31,GAS6,ICAM5,GDF15,FLNA,PDGFB,THBS1,EPHA2,IGFBP3,GHRL,AHNAK,ADAM9,FN1,VCL,AGRN,CRIM1,PRAG1,SEMA6B,CDC42EP5,ANXA2,FSCN1,CRABP2,SDC2,RHOD,EPS8L2,RUNX1,PPP1R15A,LAMB2,LIF,MELTF,ERBB2,NES,EHD1,CDHR5,RND3,ATP13A2,CLU,WNT4,DKK1,ARHGEF18,PRNP,PHLDB1,PTPRJ,NOTCH2,COBL,EPS8L1,NEDD4L,IL4R,S100A10,TOM1L2,ARHGEF10,ITGA3,PTK7,HSPA1A,PLXNB2,RHOF,NCK2,BCL2L1,FLII,MIEF2,IGF1…
GO:BP	tube morphogenesis	GO:0035239	FALSE	4.70166e-10	9.32775	867	441	55	21110	YAP1,CCN1,ANXA3,CCN2,AMOTL2,HSPG2,TNFRSF12A,FLNA,THBS1,EPHA2,GHRL,FN1,TSPAN12,ANXA2,ADM,LAMA5,RUNX1,STRA6,COL18A1,ERBB2,HK2,CITED2,WNT4,ADGRB2,PLCD3,NOTCH2,COBL,SPINT2,PTK7,PLXNB2,SPINT1,RARA,LGR4,EGFR,MYO18B,HDAC7,RNF207,NINJ1,LDLR,RTN4,ST14,MYH9,APOE,RRAS,FKBP10,LRP1,SRPK2,RNH1,DDR1,FZD5,JUP,JUN,MMP14,CTSH,MYO1E
GO:BP	negative regulation of biological process	GO:0048519	FALSE	4.88189e-10	9.31141	5932	441	195	21110	ANKRD1,YAP1,FSTL1,CCN1,TFPI2,CCN2,HSPG2,AJUBA,CXCL1,IQCJ-SCHIP1,IFI6,GADD45B,GAS6,PHLDA3,NTF4,IRF8,NXN,GDF15,FLNA,PDGFB,THBS1,EPHA2,IGFBP3,SPINK1,GHRL,VSTM2L,METRNL,TENT5B,WWC3,FN1,ATF3,VCL,LATS2,CRIM1,IL32,QSOX1,NUAK2,PRAG1,SAMD4A,SEMA6B,ANXA2,TIMP2,PTPN14,UBASH3B,ADM,WFS1,TYRO3,FHL2,RUNX1,PPP1R15A,LIF,COL18A1,MELTF,ERBB2,HK2,NES,CITED2,ELF3,HLA-F,MVP,MT2A,ATP13A2,WWC1,CLU,WNT4,KRT18,DKK1,ADGRB2…
GO:BP	cell-substrate adhesion	GO:0031589	FALSE	9.35485e-10	9.02896	367	441	34	21110	CCN1,CCN2,AJUBA,GAS6,FLNA,PDGFB,THBS1,ADAM9,FN1,VCL,RHOD,TYRO3,LAMA5,ITGA7,LAMB2,MELTF,WNT4,PTPRJ,S100A10,ITGA3,ACTN4,MICALL2,RELL2,BCAM,RRAS,BCL6,DDR1,JUP,DAPK3,MMP14,ZYX,CTTN,COL1A1,LAMB3
GO:BP	blood vessel development	GO:0001568	FALSE	1.53335e-09	8.81436	706	441	48	21110	YAP1,CCN1,ANXA3,CCN2,AMOTL2,HSPG2,TNFRSF12A,FLNA,PDGFB,THBS1,EPHA2,GHRL,FN1,TSPAN12,ANXA2,ADM,RUNX1,STRA6,COL18A1,ERBB2,HK2,CITED2,WNT4,ADGRB2,PLCD3,NOTCH2,PTK7,FOSL1,SPINT1,MYO18B,HDAC7,NINJ1,LDLR,RTN4,MYH9,APOE,RRAS,FKBP10,LRP1,SRPK2,RNH1,FZD5,JUP,JUN,MMP14,COL1A1,CTSH,MYO1E
GO:BP	regulation of multicellular organismal process	GO:0051239	FALSE	1.64403e-09	8.78409	3021	441	120	21110	YAP1,CCN1,ANXA3,CCN2,HSPG2,CAPN2,PROM1,GAS6,IRF8,GDF15,FLNA,PDGFB,THBS1,EPHA2,SPINK1,GHRL,ADAM9,WWC3,FN1,SGMS2,VCL,AGRN,LATS2,IL32,TSPAN12,SEMA6B,ANXA2,CRABP2,UBASH3B,ADM,TYRO3,LAMA5,RUNX1,NPTX2,STRA6,LIF,ERBB2,HK2,AKAP12,CITED2,MGLL,HLA-F,TEAD4,WWC1,CLU,WNT4,RBP1,DKK1,AFAP1L2,ADGRB2,MAPKAPK2,INAVA,PRNP,EPHB6,PHLDB1,PTPRJ,NOTCH2,IL4R,RAB11FIP1,S100A10,THEMIS2,STC2,ITGA3,HSPA1A,HES7,PLXNB2,NCK2,LT…
GO:BP	regulation of cell motility	GO:2000145	FALSE	2.50403e-09	8.60136	988	441	58	21110	CCN1,ANXA3,AMOTL2,AJUBA,GAS6,CAVIN1,FLNA,PDGFB,THBS1,EPHA2,IGFBP3,ADAM9,FN1,VCL,PRAG1,SEMA6B,LAMC2,RHOD,LAMA5,AKAP12,CITED2,PARD6B,WNT4,PTPRJ,SPINT2,CADM4,ITGA3,PLXNB2,IGF1R,LMNA,GRB7,MYO1C,TPM1,RHOC,EGFR,F2RL1,HDAC7,CD9,CREB3,ACTN4,DPYSL3,RTN4,IRS2,CLDN4,APOE,RRAS,CD151,LRP1,DPEP1,JUP,MITF,DAPK3,JUN,STX4,MMP14,COL1A1,HSPA5,CTSH
GO:BP	negative regulation of intracellular signal transduction	GO:1902532	FALSE	2.63136e-09	8.57982	517	441	40	21110	AJUBA,PHLDA3,THBS1,EPHA2,SPINK1,WWC3,ATF3,WFS1,FHL2,LIF,WWC1,CLU,RASA4,PRNP,TLE1,PTPRJ,ITGA3,HSPA1A,BCL2L1,DUSP5,DDIT4,IGF1R,HERPUD1,EZR,PTTG1IP,F2RL1,HDAC7,CREB3,YBX3,ERRFI1,SHANK2,SMPD1,APOE,BCL6,TNIP1,LRP1,CDKN2D,AMBP,RCAN1,SEC13
GO:BP	regulation of anatomical structure morphogenesis	GO:0022603	FALSE	2.95353e-09	8.52966	880	441	54	21110	ANXA3,HSPG2,THBS1,EPHA2,GHRL,FN1,TSPAN12,PRAG1,SEMA6B,CDC42EP5,CRABP2,SDC2,ADM,RHOD,RUNX1,ITGA7,LIF,ERBB2,HK2,CITED2,PLEKHA4,RND3,WNT4,DKK1,ADGRB2,ARHGEF18,PHLDB1,MYH14,NEDD4L,PTK7,PLXNB2,RHOF,MIEF2,TPM1,LGR4,RHOC,EZR,RNF207,NINJ1,BCL9L,RTN4,MYH9,CLDN4,RRAS,BCL6,RNH1,MYO10,JUP,INF2,DAPK3,NEFL,BRSK1,CTSH,MYL12B
GO:BP	tube development	GO:0035295	FALSE	3.44015e-09	8.46342	1082	441	61	21110	YAP1,CCN1,ANXA3,CCN2,AMOTL2,HSPG2,TNFRSF12A,PROM1,FLNA,THBS1,EPHA2,GHRL,FN1,TSPAN12,ANXA2,ADM,LAMA5,RUNX1,STRA6,LIF,COL18A1,ERBB2,HK2,CITED2,WNT4,ADGRB2,PLCD3,NOTCH2,COBL,SPINT2,ITGA3,PTK7,PLXNB2,LTBP3,SPINT1,RARA,LGR4,EGFR,MYO18B,HDAC7,RNF207,INHBB,NINJ1,LDLR,RTN4,ERRFI1,ST14,MYH9,APOE,RRAS,FKBP10,LRP1,SRPK2,RNH1,DDR1,FZD5,JUP,JUN,MMP14,CTSH,MYO1E
GO:BP	regulation of biological process	GO:0050789	FALSE	4.75229e-09	8.3231	12480	441	330	21110	ANKRD1,YAP1,TTR,FSTL1,CCN1,ANXA3,PRSS22,TFPI2,NNMT,CCN2,AMOTL2,HSPG2,AJUBA,CXCL1,CAPN2,IQCJ-SCHIP1,TNFRSF12A,PROM1,IFI6,HSPB8,GADD45B,RAB31,GAS6,MISP,ICAM5,PHLDA3,NTF4,IRF8,NXN,CAVIN1,GDF15,FLNA,PDGFB,THBS1,CDK18,EPHA2,IGFBP3,SPINK1,GHRL,FBXO2,AHNAK,VSTM2L,METRNL,TENT5B,ANXA9,ADAM9,WWC3,FN1,ATF3,FOSL2,C1ORF115,SGMS2,VCL,AGRN,PDLIM1,LATS2,KRT19,CABLES1,SELENOM,CRIM1,CAPN5,RHBDL1,IL32,DENND3,TSPAN1…
GO:BP	regulation of locomotion	GO:0040012	FALSE	4.89815e-09	8.30997	1033	441	59	21110	CCN1,ANXA3,AMOTL2,AJUBA,GAS6,CAVIN1,FLNA,PDGFB,THBS1,EPHA2,IGFBP3,GHRL,ADAM9,FN1,VCL,PRAG1,SEMA6B,LAMC2,RHOD,LAMA5,AKAP12,CITED2,PARD6B,WNT4,PTPRJ,SPINT2,CADM4,ITGA3,PLXNB2,IGF1R,LMNA,GRB7,MYO1C,TPM1,RHOC,EGFR,F2RL1,HDAC7,CD9,CREB3,ACTN4,DPYSL3,RTN4,IRS2,CLDN4,APOE,RRAS,CD151,LRP1,DPEP1,JUP,MITF,DAPK3,JUN,STX4,MMP14,COL1A1,HSPA5,CTSH
GO:BP	cellular response to chemical stimulus	GO:0070887	FALSE	7.31255e-09	8.13593	2722	441	110	21110	ANKRD1,YAP1,AJUBA,CXCL1,CAPN2,HSPB8,RAB31,GAS6,IRF8,NXN,GSTM3,GDF15,FLNA,PDGFB,THBS1,EPHA2,SPINK1,GHRL,ADAM9,ATF3,AGRN,LATS2,COL6A1,WFS1,KRT8,PPP1R15A,HK2,OSMR,AKAP12,CITED2,GPX3,SKP2,ABCC3,MT2A,ATP13A2,SLC4A11,KRT18,RASA4,PRNP,PTPRJ,SLC41A1,IL4R,STC2,PTK7,HSPA1A,NCK2,BCL2L1,ERFE,DDIT4,IGF1R,LMNA,IRS1,HERPUD1,TBL2,MYO1C,TPM1,GSTM4,RARA,TNFRSF21,EGFR,AMFR,EZR,TXNRD1,F2RL1,INHBB,NINJ1,CKB,CREB3,ACT…
GO:BP	wound healing	GO:0042060	FALSE	9.08101e-09	8.04187	443	441	36	21110	MYOF,YAP1,CCN1,TFPI2,PAPSS2,AJUBA,TNFRSF12A,GAS6,FLNA,PDGFB,THBS1,AHNAK,FN1,VCL,ANXA2,UBASH3B,TYRO3,ERBB2,WNT4,NOTCH2,S100A10,CADM4,PTK7,CD59,TPM1,RHOC,F2RL1,CD9,MYH9,SMPD1,CLDN4,APOE,CD151,FKBP10,DDR1,COL1A1
GO:BP	muscle structure development	GO:0061061	FALSE	9.47014e-09	8.02364	664	441	45	21110	ANKRD1,MYOF,CAPN2,GDF15,PDGFB,IGFBP3,ATF3,PDLIM1,KRT19,PDLIM2,ADM,LAMA5,FHL2,ITGA7,KRT8,STRA6,LAMB2,LIF,CITED2,EHD1,TEAD4,WNT4,DKK1,MYH14,IL4R,FLII,LMNA,TPM1,RARA,PTGFRN,EID2,MYO18B,NINJ1,BCL9L,CD9,ACTN4,YBX3,FLNB,MYH9,VAMP5,MAFF,MYL6,EID2B,MMP14,RCAN1
GO:BP	MAPK cascade	GO:0000165	FALSE	1.06742e-08	7.97166	772	441	49	21110	CCN1,CCN2,AJUBA,GADD45B,GAS6,GDF15,PDGFB,THBS1,EPHA2,IGFBP3,GHRL,ADAM9,FN1,ATF3,CDC42EP5,LIF,ERBB2,AKAP12,WWC1,DKK1,MAPKAPK2,INAVA,PTPRJ,NOTCH2,SH2D3A,IGFBP6,DUSP5,IGF1R,EGFR,EZR,ARHGAP8,F2RL1,SH3RF1,RELL2,FGFR3,ERRFI1,MAP3K20,SMPD1,KSR1,APOE,RRAS,DOK4,TNIP1,FZD5,JUN,AMBP,CTSH,STRADB,TNFRSF19
GO:BP	blood vessel morphogenesis	GO:0048514	FALSE	1.31092e-08	7.88242	619	441	43	21110	YAP1,CCN1,ANXA3,CCN2,AMOTL2,HSPG2,TNFRSF12A,FLNA,THBS1,EPHA2,GHRL,FN1,TSPAN12,ANXA2,ADM,RUNX1,STRA6,COL18A1,ERBB2,HK2,CITED2,WNT4,ADGRB2,PLCD3,NOTCH2,MYO18B,HDAC7,NINJ1,LDLR,RTN4,MYH9,APOE,RRAS,FKBP10,LRP1,SRPK2,RNH1,FZD5,JUP,JUN,MMP14,CTSH,MYO1E
GO:BP	locomotion	GO:0040011	FALSE	1.57086e-08	7.80386	1365	441	69	21110	CCN1,ANXA3,AMOTL2,AJUBA,CXCL1,GAS6,CAVIN1,FLNA,PDGFB,THBS1,EPHA2,IGFBP3,GHRL,VSTM2L,ADAM9,FN1,VCL,PRAG1,SEMA6B,LAMC2,RHOD,LAMA5,LAMB2,ERBB2,AKAP12,CITED2,PARD6B,WNT4,PTPRJ,NOTCH2,SPINT2,CADM4,ITGA3,PTK7,PLXNB2,IGF1R,LMNA,GRB7,FOSL1,MYO1C,TPM1,RHOC,EGFR,F2RL1,HDAC7,NINJ1,CD9,CREB3,ACTN4,DPYSL3,RTN4,IRS2,CLDN4,APOE,RRAS,CD151,LRP1,DPEP1,JUP,MITF,DAPK3,JUN,STX4,MMP14,COL1A1,NEFL,RCAN1,HSPA5,CTSH
GO:BP	cell morphogenesis	GO:0000902	FALSE	1.71981e-08	7.76452	978	441	56	21110	YAP1,NTF4,EPHA2,VSTM2L,FN1,VCL,LATS2,PRAG1,SEMA6B,CDC42EP5,CRABP2,SDC2,LAMC2,RHOD,LAMA5,ITGA7,LAMB2,COL18A1,ERBB2,NES,RND3,PARD6B,CLU,DKK1,ARHGEF18,NOTCH2,COBL,MYH14,NEDD4L,SPINT2,PTK7,PLXNB2,FRMD6,RHOF,IGF1R,TPM1,RHOC,EGFR,EZR,BCL9L,RTN4,CDH24,FLNB,ST14,MYH9,CLDN4,APOE,BCL6,MYO10,DDR1,DAPK3,CTTN,NEFL,BRSK1,STRADB,MYL12B
GO:BP	in utero embryonic development	GO:0001701	FALSE	1.84176e-08	7.73477	408	441	34	21110	YAP1,CCN1,CAPN2,NXN,PDGFB,LATS2,KRT19,ADM,TM4SF1,KRT8,LIF,CITED2,ELF3,TEAD4,PLCD3,NOTCH2,SPINT2,BCL2L1,FOSL1,SPINT1,ELL,EGFR,MYO18B,MDFI,RTN4,YBX3,ST14,MYH9,FKBP10,MAFF,FZD5,APBA2,SLC39A1,MYO1E
GO:BP	regulation of cell migration	GO:0030334	FALSE	2.20652e-08	7.65629	927	441	54	21110	CCN1,ANXA3,AMOTL2,AJUBA,GAS6,FLNA,PDGFB,THBS1,EPHA2,IGFBP3,ADAM9,FN1,VCL,SEMA6B,LAMC2,RHOD,LAMA5,AKAP12,CITED2,PARD6B,WNT4,PTPRJ,ITGA3,PLXNB2,IGF1R,LMNA,GRB7,MYO1C,TPM1,RHOC,EGFR,F2RL1,HDAC7,CD9,CREB3,ACTN4,DPYSL3,RTN4,IRS2,CLDN4,APOE,RRAS,CD151,LRP1,DPEP1,JUP,MITF,DAPK3,JUN,STX4,MMP14,COL1A1,HSPA5,CTSH
GO:BP	transmembrane receptor protein tyrosine kinase signaling pathway	GO:0007169	FALSE	2.5826e-08	7.58794	632	441	43	21110	CCN2,IFI6,NTF4,GDF15,PDGFB,THBS1,EPHA2,IGFBP3,GHRL,CRIM1,TSPAN12,UBASH3B,TYRO3,ERBB2,MVP,WNT4,AFAP1L2,MAPKAPK2,EPHB6,PTPRJ,CADM4,IGFBP6,NCK2,ERFE,DDIT4,IGF1R,IRS1,RHBDF1,GRB7,MYO1C,EGFR,GALNT3,FGFR3,RTN4,ERRFI1,IRS2,DOK4,LRP1,DDR1,COL4A5,FAM83A,COL1A1,MYO1E
GO:BP	supramolecular fiber organization	GO:0097435	FALSE	2.6125e-08	7.58294	819	441	50	21110	ANKRD1,CCN2,THSD4,FLNA,GHRL,PDLIM1,KRT19,CDC42EP5,ANXA2,FSCN1,RHOD,KRT8,RND3,CLU,WNT4,ARHGEF18,COBL,S100A10,ARHGEF10,HSPA1A,RHOF,SERPINH1,TPM4,NCK2,LTBP3,FLII,MYO1C,TPM1,RHOC,EZR,F2RL1,MICALL2,GOLGA2,LDLR,DPYSL3,CLIP2,APOE,FKBP10,HSP90B1,MYO5C,PAWR,LIMA1,DAPK3,ZYX,CTTN,COL1A1,NEFL,CDKN1B,MYO1E,P3H4
GO:BP	regulation of protein metabolic process	GO:0051246	FALSE	3.06258e-08	7.51391	2496	441	102	21110	CCN1,PRSS22,TFPI2,NNMT,CCN2,AJUBA,IFI6,GADD45B,GAS6,NTF4,NXN,GDF15,FLNA,PDGFB,THBS1,IGFBP3,SPINK1,FBXO2,TENT5B,ADAM9,FN1,LATS2,SAMD4A,ANXA2,TIMP2,UBASH3B,WFS1,RUNX1,PPP1R15A,LIF,MELTF,ERBB2,SKP2,MVP,ATP13A2,CLU,DKK1,INAVA,PRNP,PTPRJ,SH2D3A,S100A10,SPINT2,CADM4,HSPA1A,PLXNB2,SERPINH1,NCK2,DDIT4,LMNA,HERPUD1,RHBDF1,GRB7,MYO1C,SPINT1,RARA,EGFR,EZR,PTTG1IP,INHBB,SH3RF1,CTIF,ITM2C,GOLGA2,LDLR,CAB39,FG…
GO:BP	positive regulation of response to stimulus	GO:0048584	FALSE	7.06471e-08	7.15091	2283	441	95	21110	ANKRD1,YAP1,CCN1,CCN2,AJUBA,IQCJ-SCHIP1,TNFRSF12A,GADD45B,GAS6,GDF15,FLNA,PDGFB,THBS1,IGFBP3,GHRL,ADAM9,FN1,ATF3,PRAG1,WFS1,TYRO3,LAMB2,LIF,ERBB2,OSMR,AKAP12,CITED2,PLEKHA4,HLA-F,SKP2,WWC1,CLU,DKK1,AFAP1L2,MAPKAPK2,INAVA,PRNP,PTPRJ,NOTCH2,IL4R,THEMIS2,PTK7,HSPA1A,IGFBP6,CD59,NCK2,ERFE,IGF1R,HLA-B,IRS1,HERPUD1,MYO1C,IKBKG,RARA,LGR4,RHOC,TNFRSF21,EGFR,EZR,ARHGAP8,F2RL1,INHBB,SH3RF1,NINJ1,ITM2C,NECT…
GO:BP	biological regulation	GO:0065007	FALSE	7.19861e-08	7.14275	12891	441	334	21110	ANKRD1,YAP1,TTR,FSTL1,CCN1,ANXA3,PRSS22,TFPI2,NNMT,CCN2,PAPSS2,AMOTL2,HSPG2,AJUBA,CXCL1,CAPN2,IQCJ-SCHIP1,TNFRSF12A,PROM1,IFI6,HSPB8,GADD45B,RAB31,GAS6,MISP,ICAM5,PHLDA3,NTF4,IRF8,NXN,CAVIN1,GDF15,FLNA,PDGFB,THBS1,CDK18,EPHA2,IGFBP3,SPINK1,GHRL,FBXO2,AHNAK,VSTM2L,METRNL,TENT5B,ANXA9,ADAM9,WWC3,FN1,ATF3,FOSL2,C1ORF115,SGMS2,VCL,AGRN,PDLIM1,LATS2,KRT19,CABLES1,SELENOM,CRIM1,CAPN5,RHBDL1,IL32,DENND3…
GO:BP	positive regulation of signaling	GO:0023056	FALSE	8.38358e-08	7.07657	1742	441	79	21110	ANKRD1,YAP1,CCN1,CCN2,AJUBA,IQCJ-SCHIP1,TNFRSF12A,GADD45B,GAS6,GDF15,FLNA,PDGFB,THBS1,IGFBP3,SPINK1,GHRL,ADAM9,FN1,ATF3,PRAG1,ANXA2,LAMB2,LIF,ERBB2,AKAP12,CITED2,PLEKHA4,SKP2,WWC1,DKK1,AFAP1L2,INAVA,PRNP,PTPRJ,NOTCH2,NNAT,PTK7,HSPA1A,IGFBP6,NCK2,ERFE,IGF1R,IRS1,MYO1C,IKBKG,LGR4,RHOC,EGFR,ARHGAP8,F2RL1,INHBB,SH3RF1,NINJ1,ITM2C,NECTIN2,ACTN4,RELL2,FGFR3,RTN4,MAP3K20,IRS2,SHANK2,KSR1,NTS,APOE,DOK4,F…
GO:BP	embryo development	GO:0009790	FALSE	1.03739e-07	6.98406	1144	441	60	21110	YAP1,CCN1,CAPN2,NXN,PDGFB,EPHA2,FN1,LATS2,KRT19,CRABP2,ADM,TM4SF1,COL6A1,LAMA5,ITGA7,KRT8,STRA6,LIF,NES,CITED2,ELF3,TEAD4,WNT4,DKK1,PLCD3,PHLDB1,NOTCH2,COBL,PPP1R13L,SPINT2,ITGA3,PTK7,HES7,PLXNB2,BCL2L1,DUSP5,FOSL1,SPINT1,ELL,RARA,EGFR,TXNRD1,MYO18B,RNF207,MDFI,RTN4,YBX3,MAP3K20,ST14,MYH9,FKBP10,MAFF,FZD5,POFUT2,MMP14,COL1A1,APBA2,LAMB3,SLC39A1,MYO1E
GO:BP	extracellular matrix organization	GO:0030198	TRUE	1.20714e-07	6.91824	324	441	29	21110	CCN1,CCN2,THSD4,GAS6,QSOX1,ANXA2,FSCN1,RUNX1,LAMB2,COL18A1,MELTF,ELF3,NOXO1,PHLDB1,SPINT2,SERPINH1,LTBP3,NFKB2,SPINT1,VWA1,FKBP10,LRP1,DDR1,COL4A5,MMP14,COL1A1,LAMB3,MYO1E,P3H4
GO:BP	extracellular structure organization	GO:0043062	FALSE	1.30022e-07	6.88598	325	441	29	21110	CCN1,CCN2,THSD4,GAS6,QSOX1,ANXA2,FSCN1,RUNX1,LAMB2,COL18A1,MELTF,ELF3,NOXO1,PHLDB1,SPINT2,SERPINH1,LTBP3,NFKB2,SPINT1,VWA1,FKBP10,LRP1,DDR1,COL4A5,MMP14,COL1A1,LAMB3,MYO1E,P3H4
GO:BP	external encapsulating structure organization	GO:0045229	FALSE	1.50711e-07	6.82185	327	441	29	21110	CCN1,CCN2,THSD4,GAS6,QSOX1,ANXA2,FSCN1,RUNX1,LAMB2,COL18A1,MELTF,ELF3,NOXO1,PHLDB1,SPINT2,SERPINH1,LTBP3,NFKB2,SPINT1,VWA1,FKBP10,LRP1,DDR1,COL4A5,MMP14,COL1A1,LAMB3,MYO1E,P3H4
GO:BP	positive regulation of signal transduction	GO:0009967	FALSE	1.77147e-07	6.75167	1538	441	72	21110	ANKRD1,YAP1,CCN1,CCN2,AJUBA,IQCJ-SCHIP1,TNFRSF12A,GADD45B,GAS6,GDF15,FLNA,PDGFB,THBS1,IGFBP3,GHRL,ADAM9,FN1,ATF3,PRAG1,LAMB2,LIF,ERBB2,AKAP12,CITED2,PLEKHA4,SKP2,WWC1,DKK1,AFAP1L2,INAVA,PTPRJ,NOTCH2,PTK7,HSPA1A,IGFBP6,NCK2,ERFE,IGF1R,IRS1,MYO1C,IKBKG,LGR4,RHOC,EGFR,ARHGAP8,F2RL1,INHBB,SH3RF1,NINJ1,ITM2C,NECTIN2,ACTN4,RELL2,FGFR3,RTN4,MAP3K20,KSR1,NTS,APOE,DOK4,FZD5,GIPC1,TNFRSF10B,JUP,DAPK3,JUN,S…
GO:BP	regulation of MAPK cascade	GO:0043408	FALSE	1.84626e-07	6.73371	672	441	43	21110	CCN1,CCN2,AJUBA,GADD45B,GAS6,GDF15,PDGFB,THBS1,EPHA2,IGFBP3,GHRL,ADAM9,FN1,ATF3,LIF,ERBB2,AKAP12,WWC1,DKK1,INAVA,PTPRJ,NOTCH2,IGFBP6,DUSP5,IGF1R,EGFR,EZR,ARHGAP8,F2RL1,SH3RF1,RELL2,FGFR3,ERRFI1,SMPD1,KSR1,APOE,RRAS,DOK4,TNIP1,FZD5,JUN,AMBP,TNFRSF19
GO:BP	chordate embryonic development	GO:0043009	FALSE	2.02799e-07	6.69293	674	441	43	21110	YAP1,CCN1,CAPN2,NXN,PDGFB,EPHA2,LATS2,KRT19,ADM,TM4SF1,KRT8,LIF,CITED2,ELF3,TEAD4,DKK1,PLCD3,NOTCH2,COBL,SPINT2,PTK7,HES7,PLXNB2,BCL2L1,FOSL1,SPINT1,ELL,RARA,EGFR,MYO18B,MDFI,RTN4,YBX3,ST14,MYH9,FKBP10,MAFF,FZD5,MMP14,COL1A1,APBA2,SLC39A1,MYO1E
GO:BP	positive regulation of cell communication	GO:0010647	FALSE	2.2234e-07	6.65298	1744	441	78	21110	ANKRD1,YAP1,CCN1,CCN2,AJUBA,IQCJ-SCHIP1,TNFRSF12A,GADD45B,GAS6,GDF15,FLNA,PDGFB,THBS1,IGFBP3,SPINK1,GHRL,ADAM9,FN1,ATF3,PRAG1,LAMB2,LIF,ERBB2,AKAP12,CITED2,PLEKHA4,SKP2,WWC1,DKK1,AFAP1L2,INAVA,PRNP,PTPRJ,NOTCH2,NNAT,PTK7,HSPA1A,IGFBP6,NCK2,ERFE,IGF1R,IRS1,MYO1C,IKBKG,LGR4,RHOC,EGFR,ARHGAP8,F2RL1,INHBB,SH3RF1,NINJ1,ITM2C,NECTIN2,ACTN4,RELL2,FGFR3,RTN4,MAP3K20,IRS2,SHANK2,KSR1,NTS,APOE,DOK4,FZD5,GI…
GO:BP	cell population proliferation	GO:0008283	FALSE	3.05474e-07	6.51503	1994	441	85	21110	YAP1,CCN1,CCN2,CXCL1,GAS6,PDGFB,THBS1,EPHA2,IGFBP3,SPINK1,GHRL,TENT5B,FN1,ATF3,FOSL2,PTPN14,ADM,LAMC2,LAMA5,RUNX1,LIF,COL18A1,ERBB2,OSMR,NES,CITED2,CLU,WNT4,PRNP,PLCD3,EPHB6,PTPRJ,NOTCH2,TAX1BP3,IL4R,SPINT2,CADM4,HSPA1A,IGFBP6,PLXNB2,NCK2,LTBP3,BCL2L1,IGF1R,LMNA,IRS1,RHBDF1,FOSL1,TPM1,SPINT1,RARA,LGR4,EID2,TNFRSF21,EGFR,TXNRD1,F2RL1,SH3RF1,CD9,CREB3,FGFR3,RTN4,ERRFI1,IRS2,SHANK2,KSR1,DHCR24,APOE,…
GO:BP	negative regulation of apoptotic process	GO:0043066	FALSE	3.8993e-07	6.40901	884	441	50	21110	YAP1,FSTL1,CCN1,IFI6,GAS6,NTF4,FLNA,THBS1,GHRL,VSTM2L,TENT5B,NUAK2,WFS1,TYRO3,FHL2,ERBB2,NES,CITED2,CLU,WNT4,KRT18,DKK1,PRNP,TLE1,NOTCH2,HSPA1A,BCL2L1,IGF1R,LMNA,HERPUD1,EGFR,PTTG1IP,SH3RF1,CREB3,YBX3,IRS2,DHCR24,APOE,HSP90B1,BCL6,CDKN2D,DPEP1,MITF,JUN,CTTN,NEFL,HSPA5,CDKN1B,CTSH,STRADB
GO:BP	negative regulation of cell death	GO:0060548	FALSE	4.50266e-07	6.34653	1005	441	54	21110	YAP1,FSTL1,CCN1,CCN2,IFI6,GAS6,NTF4,FLNA,THBS1,GHRL,VSTM2L,TENT5B,NUAK2,WFS1,TYRO3,FHL2,ERBB2,NES,CITED2,HLA-F,ATP13A2,CLU,WNT4,KRT18,DKK1,PRNP,TLE1,NOTCH2,HSPA1A,BCL2L1,IGF1R,LMNA,HERPUD1,IKBKG,EGFR,PTTG1IP,SH3RF1,CREB3,YBX3,IRS2,DHCR24,APOE,HSP90B1,BCL6,CDKN2D,DPEP1,MITF,JUN,CTTN,NEFL,HSPA5,CDKN1B,CTSH,STRADB
GO:BP	embryo development ending in birth or egg hatching	GO:0009792	FALSE	5.54839e-07	6.25583	696	441	43	21110	YAP1,CCN1,CAPN2,NXN,PDGFB,EPHA2,LATS2,KRT19,ADM,TM4SF1,KRT8,LIF,CITED2,ELF3,TEAD4,DKK1,PLCD3,NOTCH2,COBL,SPINT2,PTK7,HES7,PLXNB2,BCL2L1,FOSL1,SPINT1,ELL,RARA,EGFR,MYO18B,MDFI,RTN4,YBX3,ST14,MYH9,FKBP10,MAFF,FZD5,MMP14,COL1A1,APBA2,SLC39A1,MYO1E
GO:BP	negative regulation of programmed cell death	GO:0043069	FALSE	8.75949e-07	6.05752	905	441	50	21110	YAP1,FSTL1,CCN1,IFI6,GAS6,NTF4,FLNA,THBS1,GHRL,VSTM2L,TENT5B,NUAK2,WFS1,TYRO3,FHL2,ERBB2,NES,CITED2,CLU,WNT4,KRT18,DKK1,PRNP,TLE1,NOTCH2,HSPA1A,BCL2L1,IGF1R,LMNA,HERPUD1,EGFR,PTTG1IP,SH3RF1,CREB3,YBX3,IRS2,DHCR24,APOE,HSP90B1,BCL6,CDKN2D,DPEP1,MITF,JUN,CTTN,NEFL,HSPA5,CDKN1B,CTSH,STRADB
GO:BP	growth	GO:0040007	FALSE	9.67264e-07	6.01446	937	441	51	21110	YAP1,GDF15,IGFBP3,GHRL,WWC3,FN1,VCL,AGRN,LATS2,SELENOM,CRIM1,SEMA6B,CRABP2,ADM,WFS1,RUNX1,STRA6,LAMB2,ERBB2,CITED2,MT2A,WWC1,PTPRJ,NOTCH2,COBL,NEDD4L,PPP1R13L,STC2,PTK7,HSPA1A,BCL2L1,RARA,PTGFRN,EGFR,EZR,NINJ1,CD9,CREB3,FGFR3,RTN4,YBX3,MT1X,APOE,BCL6,DCUN1D5,CDKN2D,DDR1,MMP14,CTTN,APBA2,CDKN1B
GO:BP	positive regulation of cellular component organization	GO:0051130	FALSE	1.01163e-06	5.99498	1119	441	57	21110	CCN2,AJUBA,CAPN2,RAB31,GAS6,GDF15,FLNA,PDGFB,EPHA2,GHRL,AHNAK,ADAM9,FN1,AGRN,CDC42EP5,ANXA2,FSCN1,CRABP2,EPS8L2,RUNX1,PPP1R15A,MELTF,NES,EHD1,CLU,WNT4,PHLDB1,PTPRJ,COBL,EPS8L1,NEDD4L,IL4R,S100A10,ARHGEF10,ITGA3,PTK7,HSPA1A,PLXNB2,NCK2,MIEF2,IGF1R,TPM1,RHOC,F2RL1,TMED9,DPYSL3,SMPD1,APOE,CD151,LRP1,EPS8L3,PCSK9,P3H1,CTTN,NEFL,HSPA5,CDKN1B
GO:BP	response to growth factor	GO:0070848	FALSE	1.02763e-06	5.98816	710	441	43	21110	ANKRD1,FSTL1,CCN1,ANXA3,CCN2,GAS6,NTF4,GDF15,PDGFB,THBS1,EPHA2,ADAM9,LATS2,CRIM1,TSPAN12,ERBB2,CITED2,EHD1,WNT4,DKK1,MAPKAPK2,NOTCH2,SPINT2,CADM4,ITGA3,HSPA1A,LTBP3,DDIT4,IGF1R,MYO1C,SPINT1,EID2,EGFR,BCL9L,GALNT3,FGFR3,ERRFI1,VASN,GIPC1,JUN,ZYX,COL1A1,HSPA5
GO:BP	cellular response to endogenous stimulus	GO:0071495	FALSE	1.04849e-06	5.97944	1469	441	68	21110	ANKRD1,YAP1,FSTL1,CCN1,CCN2,CAPN2,RAB31,GAS6,NTF4,GDF15,FLNA,PDGFB,THBS1,SPINK1,GHRL,ADAM9,AGRN,LATS2,CRIM1,TSPAN12,COL6A1,ERBB2,CITED2,EHD1,SKP2,WNT4,DKK1,MAPKAPK2,PRNP,NOTCH2,SPINT2,CADM4,ITGA3,HSPA1A,LTBP3,BCL2L1,ERFE,DDIT4,IGF1R,IRS1,MYO1C,SPINT1,RARA,EID2,EGFR,EZR,INHBB,CKB,BCL9L,GALNT3,FGFR3,ERRFI1,IRS2,RECQL5,HSP90B1,VASN,LRP1,GIPC1,JUP,RAB15,PCSK9,TRIB3,JUN,ZYX,COL1A1,WBP2,HSPA5,CTSH
GO:BP	cell junction organization	GO:0034330	FALSE	1.13209e-06	5.94612	740	441	44	21110	AJUBA,ICAM5,FLNA,THBS1,EPHA2,GHRL,FN1,VCL,AGRN,FSCN1,RHOD,LAMA5,KIFC3,LAMB2,ERBB2,PARD6B,WNT4,DKK1,INAVA,PRNP,PTPRJ,S100A10,ITGA3,PLXNB2,IGF1R,MYO1C,RHOC,EZR,F2RL1,HDAC7,CD9,MICALL2,CDH24,SHANK2,CLDN4,APOE,FZD5,COL4A5,JUP,DSG2,DAPK3,MMP14,CTTN,NEFL
GO:BP	regulation of molecular function	GO:0065009	FALSE	1.16797e-06	5.93257	2586	441	100	21110	CCN1,ANXA3,PRSS22,TFPI2,CCN2,AJUBA,IFI6,GADD45B,GAS6,FLNA,PDGFB,THBS1,EPHA2,SPINK1,AHNAK,ADAM9,AGRN,LATS2,IL32,ANXA2,TIMP2,UBASH3B,WFS1,TYRO3,NPTX2,PPP1R15A,LIF,ERBB2,NES,MVP,ATP13A2,CLU,WNT4,DKK1,RASA4,PRNP,EPHB6,PTPRJ,TAX1BP3,NEDD4L,SYNGR3,S100A10,SPINT2,ARHGEF10,HSPA1A,PLXNB2,SERPINH1,NCK2,IGF1R,IRS1,FOSL1,TPM1,SPINT1,IKBKG,RARA,RHOC,EGFR,AMFR,F2RL1,RNF207,SH3RF1,MDFI,CREB3,ACTN4,GOLGA2,CAB39,…
GO:BP	placenta development	GO:0001890	FALSE	1.17457e-06	5.93012	153	441	19	21110	CCN1,PDGFB,GHRL,KRT19,ADM,KRT8,LIF,CITED2,PLCD3,NOTCH2,SPINT2,STC2,FOSL1,SPINT1,EGFR,MDFI,ST14,FZD5,CDKN1B
GO:BP	cellular response to stress	GO:0033554	FALSE	1.31185e-06	5.88211	1949	441	82	21110	ANKRD1,YAP1,TFPI2,CCN2,AJUBA,HSPB8,GADD45B,GAS6,PHLDA3,GSTM3,FLNA,THBS1,EPHA2,FBXO2,ATF3,NUAK2,CDC42EP5,ADM,WFS1,PPP1R15A,LAMB2,HK2,CITED2,ATP13A2,SLC4A11,CLU,WNT4,MAPKAPK2,INAVA,SH2D3A,STC2,HSPA1A,IGFBP6,NCK2,BCL2L1,DDIT4,IGF1R,LMNA,HERPUD1,TBL2,FOSL1,TPM1,IKBKG,EGFR,AMFR,EZR,PTTG1IP,F2RL1,INHBB,SH3RF1,RNF103,CREB3,RELL2,CAB39,ERMP1,RTN4,YBX3,ERRFI1,MAP3K20,RECQL5,HSP90B1,BCL6,VASN,DCUN1D5,CDKN2…
GO:BP	cellular response to organic substance	GO:0071310	FALSE	1.32585e-06	5.8775	2019	441	84	21110	ANKRD1,YAP1,CXCL1,CAPN2,HSPB8,RAB31,GAS6,IRF8,GDF15,FLNA,PDGFB,THBS1,SPINK1,GHRL,ADAM9,ATF3,AGRN,LATS2,COL6A1,WFS1,KRT8,PPP1R15A,HK2,OSMR,AKAP12,SKP2,MT2A,KRT18,PRNP,PTPRJ,IL4R,STC2,PTK7,HSPA1A,NCK2,BCL2L1,ERFE,DDIT4,IGF1R,IRS1,HERPUD1,TBL2,MYO1C,RARA,TNFRSF21,EGFR,AMFR,EZR,F2RL1,INHBB,CKB,CREB3,ACTN4,LDLR,DPYSL3,ERMP1,YBX3,IFITM3,ERRFI1,FLNB,IRS2,MT1X,RECQL5,HSP90B1,TNIP1,LRP1,RPS6KA4,GIPC1,JUP,…
GO:BP	regulation of cell population proliferation	GO:0042127	FALSE	1.54242e-06	5.8118	1682	441	74	21110	YAP1,CCN1,CCN2,CXCL1,GAS6,PDGFB,THBS1,IGFBP3,SPINK1,GHRL,TENT5B,FN1,ATF3,FOSL2,PTPN14,ADM,LAMC2,LAMA5,RUNX1,LIF,COL18A1,ERBB2,OSMR,NES,CITED2,CLU,PRNP,PLCD3,PTPRJ,NOTCH2,TAX1BP3,IL4R,SPINT2,CADM4,HSPA1A,IGFBP6,NCK2,LTBP3,BCL2L1,IGF1R,LMNA,IRS1,FOSL1,TPM1,SPINT1,RARA,EID2,TNFRSF21,EGFR,SH3RF1,CD9,CREB3,FGFR3,RTN4,ERRFI1,IRS2,SHANK2,KSR1,DHCR24,APOE,BCL6,SRPK2,CDKN2D,DDR1,FZD5,JUND,JUP,MITF,PAWR,JU…
GO:BP	localization	GO:0051179	FALSE	2.03567e-06	5.69129	5604	441	175	21110	ANKRD1,YAP1,TTR,ANXA3,CCN2,HSPG2,AJUBA,RAB31,GAS6,MISP,ICAM5,IRF8,CAVIN1,FLNA,PDGFB,THBS1,EPHA2,SPINK1,GHRL,AHNAK,TINAGL1,ANXA9,ADAM9,CNNM1,VCL,AGRN,LATS2,SELENOM,MEGF6,DENND3,NUAK2,ANXA2,CRABP2,PTPN14,UBASH3B,ADM,WFS1,TYRO3,LAMA5,GULP1,ACAP1,CYB5R1,PPP1R15A,STRA6,SLC12A4,LIF,MELTF,ERBB2,HK2,EHD1,HLA-F,MVP,ABCC3,PARD6B,ATP13A2,WWC1,SLC4A11,CLU,KRT18,SFXN3,RBP1,DKK1,ARHGEF18,MAPKAPK2,TAPBP,PRNP,PT…
GO:BP	cell development	GO:0048468	FALSE	2.1429e-06	5.669	2763	441	104	21110	ANKRD1,MYOF,YAP1,GAS6,NTF4,IRF8,GSTM3,FLNA,PDGFB,EPHA2,SPINK1,GHRL,VSTM2L,FN1,FOSL2,VCL,AGRN,LATS2,KRT19,PRAG1,SEMA6B,ANXA2,CRABP2,UBASH3B,SDC2,ADM,LAMC2,TYRO3,LAMA5,FHL2,RUNX1,KRT8,LAMB2,LIF,COL18A1,ERBB2,CITED2,EHD1,PARD6B,CLU,WNT4,RBP1,DKK1,PTPRJ,NOTCH2,COBL,NEDD4L,IL4R,S100A10,SPINT2,ARHGEF10,ITGA3,PTK7,HSPA1A,HES7,PLXNB2,FRMD6,SERPINH1,NCK2,BCL2L1,FLII,IGF1R,HLA-B,LMNA,TPM1,SPINT1,RARA,TNFRS…
GO:BP	nervous system development	GO:0007399	FALSE	2.40755e-06	5.61842	2547	441	98	21110	YAP1,ANXA3,HSPG2,CXCL1,PROM1,GAS6,ICAM5,NTF4,GSTM3,FLNA,EPHA2,GHRL,VSTM2L,FN1,VCL,AGRN,CABLES1,CRIM1,PRAG1,SEMA6B,ANXA2,SRR,CRABP2,SDC2,ADM,LAMC2,TYRO3,LAMA5,RUNX1,LAMB2,LIF,ERBB2,NES,CITED2,EHD1,PARD6B,CLU,WNT4,DKK1,ADGRB2,NOTCH2,COBL,NEDD4L,NNAT,SYNGR3,S100A10,SPINT2,ARHGEF10,ITGA3,PTK7,KIAA0319L,HES7,PLXNB2,NCK2,DDIT4,IGF1R,SPINT1,RARA,TRIM3,TNFRSF21,EGFR,INHBB,SH3RF1,NINJ1,CKB,ITM2C,RNF103,CD…
GO:BP	cellular response to growth factor stimulus	GO:0071363	FALSE	3.05311e-06	5.51526	680	441	41	21110	ANKRD1,FSTL1,CCN1,CCN2,GAS6,NTF4,GDF15,PDGFB,THBS1,ADAM9,LATS2,CRIM1,TSPAN12,ERBB2,CITED2,EHD1,WNT4,DKK1,MAPKAPK2,NOTCH2,SPINT2,CADM4,ITGA3,HSPA1A,LTBP3,DDIT4,IGF1R,MYO1C,SPINT1,EID2,EGFR,BCL9L,GALNT3,FGFR3,ERRFI1,VASN,GIPC1,JUN,ZYX,COL1A1,HSPA5
GO:BP	negative regulation of protein metabolic process	GO:0051248	FALSE	3.61686e-06	5.44167	1004	441	52	21110	TFPI2,IFI6,GADD45B,GAS6,NXN,FLNA,THBS1,IGFBP3,SPINK1,LATS2,SAMD4A,ANXA2,TIMP2,UBASH3B,WFS1,PPP1R15A,MVP,ATP13A2,CLU,DKK1,PRNP,PTPRJ,SPINT2,CADM4,HSPA1A,SERPINH1,NCK2,DDIT4,GRB7,SPINT1,RARA,EGFR,INHBB,SH3RF1,ITM2C,LDLR,RTN4,ERRFI1,SMPD1,DHCR24,APOE,LRP1,CDKN2D,GIPC1,CTDSPL,DPEP1,TRIB3,DAPK3,JUN,AMBP,P3H1,CDKN1B
GO:BP	epithelium development	GO:0060429	FALSE	4.8644e-06	5.31297	1231	441	59	21110	YAP1,FSTL1,CCN1,AJUBA,PROM1,GSTM3,FLNA,PDGFB,EPHA2,ADAM9,FOSL2,VCL,LATS2,KRT19,ADM,LAMA5,KRT8,STRA6,LAMB2,LIF,COL18A1,CITED2,PLEKHA4,ELF3,WNT4,DKK1,NOTCH2,COBL,SPINT2,PTK7,HES7,PLXNB2,FRMD6,SPINT1,RARA,LGR4,RHOC,EGFR,EZR,F2RL1,RNF207,RTN4,ERRFI1,FLNB,ST14,TAGLN2,CLDN4,CD151,MAFF,DDR1,FZD5,ELOVL1,JUN,MMP14,BRSK1,CDKN1B,CTSH,TNFRSF19,MYO1E
GO:BP	response to hormone	GO:0009725	FALSE	7.56416e-06	5.12124	875	441	47	21110	YAP1,ANXA3,CCN2,RAB31,GSTM3,GDF15,THBS1,SPINK1,GHRL,ADAM9,LATS2,KRT19,TIMP2,ADM,FHL2,CITED2,SKP2,IL4R,STC2,ITGA3,HSPA1A,ERFE,DDIT4,IGF1R,IRS1,FOSL1,MYO1C,CITED4,RARA,INHBB,CKB,CAB39,ERRFI1,IRS2,DHCR24,CLDN4,JUND,RAB15,SLC2A1,PCSK9,TRIB3,MMP14,COL1A1,NEFL,WBP2,CDKN1B,CTSH
GO:BP	embryonic placenta development	GO:0001892	FALSE	1.18821e-05	4.92511	90	441	14	21110	CCN1,PDGFB,KRT19,ADM,KRT8,LIF,CITED2,PLCD3,SPINT2,SPINT1,EGFR,MDFI,ST14,FZD5
GO:BP	actin filament bundle assembly	GO:0051017	FALSE	1.50415e-05	4.82271	159	441	18	21110	CCN2,FLNA,PDLIM1,FSCN1,RHOD,WNT4,ARHGEF18,S100A10,ARHGEF10,NCK2,TPM1,RHOC,EZR,DPYSL3,HSP90B1,PAWR,LIMA1,ZYX
GO:BP	regulation of cell adhesion	GO:0030155	FALSE	1.61016e-05	4.79313	778	441	43	21110	CCN1,FLNA,PDGFB,THBS1,EPHA2,ADAM9,FN1,VCL,UBASH3B,RHOD,LAMA5,RUNX1,LAMB2,LIF,MELTF,ERBB2,CITED2,WNT4,PRNP,EPHB6,PTPRJ,IL4R,S100A10,SPINT2,ITGA3,PLXNB2,NCK2,TPM1,RARA,TNFRSF21,CD9,ACTN4,RELL2,RRAS,BCL6,MYO10,DDR1,JUP,PAWR,DAPK3,STX4,MMP14,COL1A1
GO:BP	actin filament organization	GO:0007015	FALSE	1.905e-05	4.72011	453	441	31	21110	CCN2,FLNA,GHRL,PDLIM1,CDC42EP5,FSCN1,RHOD,RND3,WNT4,ARHGEF18,COBL,S100A10,ARHGEF10,RHOF,TPM4,NCK2,FLII,MYO1C,TPM1,RHOC,EZR,F2RL1,MICALL2,DPYSL3,HSP90B1,MYO5C,PAWR,LIMA1,ZYX,CTTN,MYO1E
GO:BP	positive regulation of cell motility	GO:2000147	FALSE	1.92261e-05	4.71611	558	441	35	21110	CCN1,ANXA3,GAS6,CAVIN1,PDGFB,THBS1,EPHA2,ADAM9,FN1,SEMA6B,LAMC2,RHOD,AKAP12,ITGA3,IGF1R,GRB7,MYO1C,RHOC,EGFR,F2RL1,HDAC7,CREB3,ACTN4,RTN4,IRS2,CLDN4,RRAS,CD151,DAPK3,JUN,STX4,MMP14,COL1A1,HSPA5,CTSH
GO:BP	positive regulation of cell migration	GO:0030335	FALSE	1.98927e-05	4.70131	532	441	34	21110	CCN1,ANXA3,GAS6,PDGFB,THBS1,EPHA2,ADAM9,FN1,SEMA6B,LAMC2,RHOD,AKAP12,ITGA3,IGF1R,GRB7,MYO1C,RHOC,EGFR,F2RL1,HDAC7,CREB3,ACTN4,RTN4,IRS2,CLDN4,RRAS,CD151,DAPK3,JUN,STX4,MMP14,COL1A1,HSPA5,CTSH
GO:BP	actin filament bundle organization	GO:0061572	FALSE	2.02691e-05	4.69316	162	441	18	21110	CCN2,FLNA,PDLIM1,FSCN1,RHOD,WNT4,ARHGEF18,S100A10,ARHGEF10,NCK2,TPM1,RHOC,EZR,DPYSL3,HSP90B1,PAWR,LIMA1,ZYX
GO:BP	positive regulation of MAPK cascade	GO:0043410	FALSE	2.36218e-05	4.62669	483	441	32	21110	CCN2,AJUBA,GADD45B,GAS6,GDF15,PDGFB,THBS1,IGFBP3,GHRL,ADAM9,LIF,ERBB2,AKAP12,WWC1,DKK1,INAVA,PTPRJ,NOTCH2,IGFBP6,IGF1R,EGFR,ARHGAP8,F2RL1,SH3RF1,RELL2,FGFR3,KSR1,APOE,DOK4,FZD5,JUN,TNFRSF19
GO:BP	response to oxygen-containing compound	GO:1901700	FALSE	2.61613e-05	4.58234	1796	441	74	21110	ANKRD1,YAP1,CCN2,CXCL1,CAPN2,RAB31,GAS6,IRF8,GDF15,FLNA,PDGFB,THBS1,SPINK1,GHRL,ADAM9,AGRN,SRR,ADM,COL6A1,KRT8,STRA6,AKAP12,GPX3,RBP1,DKK1,MAPKAPK2,INAVA,RASA4,PRNP,STC2,PTK7,BCL2L1,ERFE,DDIT4,IGF1R,IRS1,FOSL1,MYO1C,TPM1,RARA,EGFR,EZR,INHBB,CKB,LDLR,ERRFI1,LRP11,IRS2,SMPD1,CLDN4,RECQL5,APOE,HSP90B1,TNIP1,LRP1,CDKN2D,DPEP1,JUND,JUP,PLSCR3,RAB15,SLC2A1,PAWR,PCSK9,TRIB3,JUN,STX4,COL1A1,NEFL,COLEC12,…
GO:BP	regulation of cellular localization	GO:0060341	FALSE	3.44727e-05	4.46253	980	441	49	21110	ANKRD1,YAP1,GAS6,MISP,FLNA,EPHA2,GHRL,ADAM9,VCL,LATS2,ANXA2,PTPN14,LIF,ERBB2,EHD1,PARD6B,ATP13A2,WWC1,PRNP,TAX1BP3,NEDD4L,NNAT,RAB11FIP1,MTCL1,ITGA3,BCL2L1,MIEF2,LMNA,IRS1,RHBDF1,MYO1C,EGFR,EZR,ARHGAP8,F2RL1,INHBB,MICALL2,RTN4,KCNAB2,IRS2,APOE,LRP1,FZD5,JUP,PCSK9,STX4,MMP14,P3H1,NUP58
GO:BP	apoptotic signaling pathway	GO:0097190	FALSE	3.52761e-05	4.45252	599	441	36	21110	YAP1,TNFRSF12A,IFI6,PHLDA3,THBS1,EPHA2,ATF3,WFS1,KRT8,PPP1R15A,CLU,WNT4,KRT18,HSPA1A,NCK2,BCL2L1,DDIT4,LMNA,HERPUD1,PTTG1IP,INHBB,SH3RF1,ITM2C,CREB3,FGFR3,YBX3,CDKN2D,TNFRSF10B,PLSCR3,PAWR,TRIB3,DAPK3,STX4,CTTN,CTSH,STRADB
GO:BP	cell-cell adhesion	GO:0098609	FALSE	3.5386e-05	4.45117	950	441	48	21110	CCN1,AJUBA,ICAM5,FLNA,VSTM2L,ANXA9,ADAM9,FN1,VCL,PDLIM1,ANXA2,IGDCC3,UBASH3B,TYRO3,LAMA5,RUNX1,ITGA7,KIFC3,ERBB2,CITED2,CDHR5,WNT4,KRT18,PRNP,EPHB6,PSG2,IL4R,SPINT2,CADM4,ITGA3,PLXNB2,NCK2,RARA,TNFRSF21,EGFR,EZR,NINJ1,NECTIN2,CD9,CDH24,MYH9,CLDN4,BCL6,TNIP1,MYO10,JUP,PAWR,DSG2
GO:BP	positive regulation of locomotion	GO:0040017	FALSE	3.92523e-05	4.40613	574	441	35	21110	CCN1,ANXA3,GAS6,CAVIN1,PDGFB,THBS1,EPHA2,ADAM9,FN1,SEMA6B,LAMC2,RHOD,AKAP12,ITGA3,IGF1R,GRB7,MYO1C,RHOC,EGFR,F2RL1,HDAC7,CREB3,ACTN4,RTN4,IRS2,CLDN4,RRAS,CD151,DAPK3,JUN,STX4,MMP14,COL1A1,HSPA5,CTSH
GO:BP	regulation of growth	GO:0040008	FALSE	4.03696e-05	4.39395	630	441	37	21110	YAP1,GDF15,IGFBP3,GHRL,WWC3,FN1,AGRN,LATS2,CRIM1,SEMA6B,CRABP2,WFS1,RUNX1,ERBB2,CITED2,MT2A,WWC1,PTPRJ,NEDD4L,STC2,HSPA1A,BCL2L1,EGFR,EZR,CREB3,FGFR3,RTN4,YBX3,MT1X,APOE,BCL6,DCUN1D5,CDKN2D,DDR1,MMP14,CTTN,CDKN1B
GO:BP	regulation of cell shape	GO:0008360	FALSE	5.25241e-05	4.27964	153	441	17	21110	FN1,PRAG1,CDC42EP5,RHOD,ITGA7,RND3,ARHGEF18,MYH14,PLXNB2,RHOF,TPM1,RHOC,EZR,MYH9,MYO10,DAPK3,MYL12B
GO:BP	hippo signaling	GO:0035329	TRUE	5.3929e-05	4.26818	45	441	10	21110	YAP1,AMOTL2,AJUBA,IQCJ-SCHIP1,WWC3,LATS2,NUAK2,TEAD4,WWC1,SHANK2
GO:BP	positive regulation of protein metabolic process	GO:0051247	FALSE	5.73618e-05	4.24138	1451	441	63	21110	CCN1,PRSS22,NNMT,CCN2,AJUBA,GAS6,NTF4,GDF15,PDGFB,THBS1,TENT5B,ADAM9,SAMD4A,ANXA2,WFS1,PPP1R15A,LIF,MELTF,ERBB2,SKP2,CLU,DKK1,INAVA,PRNP,PTPRJ,SH2D3A,S100A10,HSPA1A,PLXNB2,NCK2,LMNA,HERPUD1,MYO1C,EGFR,EZR,PTTG1IP,INHBB,SH3RF1,CTIF,GOLGA2,LDLR,CAB39,FGFR3,YBX3,MYH9,SMPD1,HABP4,CLDN4,APOE,BCL6,TNIP1,LRP1,DCUN1D5,FZD5,TNFRSF10B,PAWR,PCSK9,TRIB3,MMP14,HSPA5,CDKN1B,CTSH,STRADB
GO:BP	angiogenesis	GO:0001525	FALSE	6.20683e-05	4.20713	530	441	33	21110	CCN1,ANXA3,CCN2,AMOTL2,HSPG2,TNFRSF12A,FLNA,THBS1,EPHA2,GHRL,FN1,TSPAN12,ANXA2,ADM,RUNX1,COL18A1,ERBB2,HK2,ADGRB2,PLCD3,NOTCH2,HDAC7,NINJ1,RTN4,MYH9,RRAS,SRPK2,RNH1,FZD5,JUP,JUN,MMP14,CTSH
GO:BP	regulation of cell-substrate adhesion	GO:0010810	FALSE	7.00289e-05	4.15472	216	441	20	21110	CCN1,FLNA,PDGFB,THBS1,FN1,VCL,MELTF,WNT4,PTPRJ,S100A10,ITGA3,ACTN4,RELL2,RRAS,BCL6,DDR1,JUP,DAPK3,MMP14,COL1A1
GO:BP	small GTPase mediated signal transduction	GO:0007264	FALSE	7.06796e-05	4.15071	506	441	32	21110	DENND3,PRAG1,CDC42EP5,RHOD,EPS8L2,RND3,ARHGEF18,RASA4,NOTCH2,TAX1BP3,EPS8L1,SH2D3A,ARHGEF10,CADM4,ITGA3,RHOF,RHOC,ARHGAP8,F2RL1,RTN4,ARFGAP1,KSR1,DHCR24,APOE,RRAS,BCL6,ARHGAP45,EPS8L3,PLEKHG6,NUCB1,RAB15,INF2
GO:BP	regulation of protein modification process	GO:0031399	FALSE	7.23006e-05	4.14086	1494	441	64	21110	CCN1,NNMT,CCN2,AJUBA,GADD45B,GAS6,NTF4,NXN,GDF15,PDGFB,THBS1,IGFBP3,SPINK1,FBXO2,ADAM9,FN1,LATS2,UBASH3B,WFS1,PPP1R15A,LIF,ERBB2,SKP2,MVP,CLU,DKK1,INAVA,PRNP,PTPRJ,SH2D3A,CADM4,HSPA1A,PLXNB2,NCK2,DDIT4,LMNA,HERPUD1,MYO1C,EGFR,PTTG1IP,INHBB,GOLGA2,CAB39,FGFR3,ERRFI1,SMPD1,KSR1,APOE,HSP90B1,BCL6,TNIP1,LRP1,DCUN1D5,CDKN2D,FZD5,CTDSPL,TNFRSF10B,TRIB3,JUN,P3H1,RCAN1,HSPA5,CDKN1B,STRADB
GO:BP	cell-matrix adhesion	GO:0007160	FALSE	7.34625e-05	4.13393	238	441	21	21110	CCN2,AJUBA,THBS1,ADAM9,FN1,VCL,RHOD,ITGA7,WNT4,PTPRJ,S100A10,ITGA3,BCAM,RRAS,BCL6,DDR1,JUP,DAPK3,MMP14,ZYX,CTTN
GO:BP	response to endoplasmic reticulum stress	GO:0034976	TRUE	7.35395e-05	4.13348	260	441	22	21110	THBS1,FBXO2,ATF3,WFS1,PPP1R15A,CLU,STC2,HSPA1A,NCK2,BCL2L1,HERPUD1,TBL2,AMFR,RNF103,CREB3,ERMP1,HSP90B1,TNFRSF10B,TRIB3,JUN,GET4,HSPA5
GO:BP	positive regulation of gene expression	GO:0010628	FALSE	7.76299e-05	4.10997	1165	441	54	21110	YAP1,CCN2,GAS6,IRF8,PDGFB,THBS1,TENT5B,FN1,ATF3,IL32,SAMD4A,ANXA2,RUNX1,PPP1R15A,LIF,MELTF,ERBB2,AKAP12,CITED2,HLA-F,ATP13A2,CLU,DKK1,AFAP1L2,MAPKAPK2,INAVA,TLE1,PTPRJ,IL4R,S100A10,ITGA3,HSPA1A,PLXNB2,NCK2,LMNA,RARA,EZR,F2RL1,RNF207,CTIF,LDLR,RTN4,YBX3,MYH9,HABP4,NTS,SRPK2,FZD5,MITF,PAWR,STX4,MMP14,WBP2,CTSH
GO:BP	response to nitrogen compound	GO:1901698	FALSE	8.52274e-05	4.06942	1136	441	53	21110	NNMT,CCN2,CAPN2,RAB31,GSTM3,GDF15,FLNA,SPINK1,GHRL,FBXO2,AGRN,SRR,ADM,COL6A1,WFS1,INAVA,PRNP,STC2,BCL2L1,ERFE,IGF1R,IRS1,HERPUD1,FOSL1,MYO1C,EGFR,AMFR,EZR,INHBB,RNF103,CD9,LDLR,ERRFI1,IRS2,SMPD1,RECQL5,APOE,HSP90B1,LRP1,DPEP1,JUND,JUP,RAB15,SLC2A1,PCSK9,TRIB3,JUN,COL1A1,NEFL,COLEC12,GET4,HSPA5,CDKN1B
GO:BP	regulation of proteolysis	GO:0030162	FALSE	9.19233e-05	4.03657	708	441	39	21110	CCN1,PRSS22,TFPI2,CCN2,IFI6,GAS6,THBS1,SPINK1,ADAM9,ANXA2,TIMP2,WFS1,RUNX1,MELTF,ATP13A2,CLU,PRNP,S100A10,SPINT2,HSPA1A,SERPINH1,HERPUD1,RHBDF1,SPINT1,SH3RF1,MYH9,DHCR24,CLDN4,APOE,TNIP1,LRP1,CDKN2D,PSMB9,GIPC1,DPEP1,TRIB3,AMBP,MMP14,CTSH
GO:BP	phosphorylation	GO:0016310	FALSE	0.000105715	3.97587	1787	441	72	21110	CCN1,CCN2,PAPSS2,AJUBA,GADD45B,GAS6,NTF4,GDF15,PDGFB,THBS1,CDK18,EPHA2,IGFBP3,SPINK1,ADAM9,FN1,SGMS2,LATS2,NUAK2,PRAG1,UBASH3B,TYRO3,LIF,ERBB2,HK2,SKP2,MVP,ATP13A2,CLU,DKK1,MAPKAPK2,PRNP,EPHB6,PTPRJ,EPS8L1,SH2D3A,CADM4,PTK7,PLXNB2,NCK2,DDIT4,IGF1R,IRS1,IKBKG,PDXK,RARA,EGFR,INHBB,CKB,CAB39,FGFR3,ERRFI1,MAP3K20,IRS2,SMPD1,KSR1,TK1,APOE,LRP1,SRPK2,CDKN2D,DDR1,FZD5,RPS6KA4,CTDSPL,TNFRSF10B,TRIB3,DAPK…
GO:BP	positive regulation of metabolic process	GO:0009893	FALSE	0.000120694	3.91832	3848	441	126	21110	ANKRD1,YAP1,CCN1,ANXA3,PRSS22,NNMT,CCN2,AJUBA,CAPN2,HSPB8,GAS6,NTF4,IRF8,GDF15,PDGFB,THBS1,EPHA2,GHRL,TENT5B,ADAM9,FN1,ATF3,FOSL2,AGRN,PDLIM1,IL32,SAMD4A,ANXA2,ADM,WFS1,TYRO3,RUNX1,PPP1R15A,LIF,MELTF,ERBB2,AKAP12,CITED2,ELF3,HLA-F,SKP2,ATP13A2,TEAD4,WWC1,CLU,WNT4,DKK1,AFAP1L2,MAPKAPK2,INAVA,PRNP,TLE1,PTPRJ,IL4R,SH2D3A,S100A10,ITGA3,HSPA1A,PLXNB2,NCK2,IGF1R,LMNA,IRS1,HERPUD1,NFKB2,FOSL1,MYO1C,ZNF2…
GO:BP	negative regulation of nitrogen compound metabolic process	GO:0051172	FALSE	0.00012329	3.90907	2374	441	88	21110	ANKRD1,YAP1,TFPI2,AJUBA,IFI6,GADD45B,GAS6,IRF8,NXN,FLNA,PDGFB,THBS1,IGFBP3,SPINK1,TENT5B,WWC3,ATF3,LATS2,SAMD4A,ANXA2,TIMP2,UBASH3B,WFS1,FHL2,RUNX1,PPP1R15A,CITED2,ELF3,MVP,ATP13A2,WWC1,CLU,WNT4,DKK1,MAPKAPK2,PRNP,TLE1,PTPRJ,NOTCH2,PPP1R13L,SPINT2,CADM4,HSPA1A,HES7,SERPINH1,NCK2,DDIT4,GRB7,CREG1,ZNF219,SPINT1,RARA,LGR4,MAFK,EID2,EGFR,EZR,HDAC7,INHBB,SH3RF1,ITM2C,MDFI,LDLR,RTN4,YBX3,ERRFI1,SMPD1,D…
GO:BP	establishment of localization	GO:0051234	FALSE	0.000125383	3.90176	4964	441	153	21110	ANKRD1,TTR,ANXA3,CCN2,HSPG2,RAB31,GAS6,MISP,ICAM5,IRF8,CAVIN1,FLNA,PDGFB,THBS1,SPINK1,GHRL,AHNAK,TINAGL1,ANXA9,ADAM9,CNNM1,SELENOM,MEGF6,DENND3,ANXA2,CRABP2,PTPN14,UBASH3B,ADM,WFS1,TYRO3,GULP1,ACAP1,CYB5R1,STRA6,SLC12A4,LIF,MELTF,ERBB2,HK2,EHD1,HLA-F,MVP,ABCC3,ATP13A2,WWC1,SLC4A11,CLU,KRT18,SFXN3,RBP1,DKK1,MAPKAPK2,TAPBP,PRNP,PTPRJ,TMCO3,SLC41A1,SLC25A1,NEDD4L,NNAT,IL4R,RAB11FIP1,SYNGR3,S100A10,T…
GO:BP	transport	GO:0006810	FALSE	0.000136063	3.86626	4802	441	149	21110	ANKRD1,TTR,ANXA3,CCN2,HSPG2,RAB31,GAS6,ICAM5,IRF8,CAVIN1,FLNA,PDGFB,THBS1,SPINK1,GHRL,AHNAK,TINAGL1,ANXA9,ADAM9,CNNM1,SELENOM,MEGF6,DENND3,ANXA2,CRABP2,PTPN14,UBASH3B,ADM,WFS1,TYRO3,GULP1,ACAP1,CYB5R1,STRA6,SLC12A4,LIF,MELTF,ERBB2,HK2,EHD1,HLA-F,MVP,ABCC3,ATP13A2,WWC1,SLC4A11,CLU,KRT18,SFXN3,RBP1,DKK1,MAPKAPK2,TAPBP,PRNP,PTPRJ,TMCO3,SLC41A1,SLC25A1,NEDD4L,NNAT,IL4R,RAB11FIP1,SYNGR3,S100A10,TOM1L2…
GO:BP	response to organonitrogen compound	GO:0010243	FALSE	0.000153179	3.8148	1060	441	50	21110	NNMT,CCN2,CAPN2,RAB31,GDF15,FLNA,SPINK1,GHRL,FBXO2,AGRN,SRR,ADM,COL6A1,WFS1,INAVA,PRNP,STC2,BCL2L1,ERFE,IGF1R,IRS1,HERPUD1,FOSL1,MYO1C,EGFR,AMFR,EZR,INHBB,RNF103,CD9,LDLR,ERRFI1,IRS2,SMPD1,RECQL5,APOE,HSP90B1,LRP1,JUND,JUP,RAB15,SLC2A1,PCSK9,TRIB3,JUN,COL1A1,NEFL,GET4,HSPA5,CDKN1B
GO:BP	tissue morphogenesis	GO:0048729	FALSE	0.000160017	3.79583	636	441	36	21110	ANKRD1,YAP1,CCN1,AJUBA,FLNA,EPHA2,VCL,ADM,LAMA5,LIF,CITED2,PLEKHA4,WNT4,DKK1,NOTCH2,COBL,SPINT2,ITGA3,PTK7,PLXNB2,TPM1,SPINT1,RARA,LGR4,RHOC,EGFR,TXNRD1,RNF207,ST14,CD151,DDR1,FZD5,POFUT2,MMP14,BRSK1,CTSH
GO:BP	cell junction assembly	GO:0034329	FALSE	0.000160161	3.79544	444	441	29	21110	AJUBA,ICAM5,THBS1,EPHA2,GHRL,FN1,VCL,AGRN,FSCN1,RHOD,PARD6B,WNT4,DKK1,PTPRJ,S100A10,PLXNB2,MYO1C,RHOC,HDAC7,CD9,MICALL2,CDH24,SHANK2,CLDN4,FZD5,JUP,DAPK3,MMP14,CTTN
GO:BP	neurogenesis	GO:0022008	FALSE	0.000178998	3.74715	1705	441	69	21110	YAP1,PROM1,GAS6,NTF4,FLNA,EPHA2,GHRL,VSTM2L,FN1,VCL,AGRN,PRAG1,SEMA6B,ANXA2,CRABP2,SDC2,ADM,LAMC2,TYRO3,LAMA5,RUNX1,LAMB2,LIF,ERBB2,EHD1,PARD6B,CLU,WNT4,DKK1,NOTCH2,COBL,NEDD4L,S100A10,ARHGEF10,ITGA3,PTK7,KIAA0319L,HES7,PLXNB2,NCK2,DDIT4,IGF1R,SPINT1,RARA,TNFRSF21,EGFR,SH3RF1,ITM2C,CD9,MICALL2,LDLR,DPYSL3,RTN4,MT1X,APOE,RRAS,BCL6,SUN1,LRP1,DDR1,FZD5,PCSK9,JUN,MMP14,P3H1,CTTN,NEFL,BRSK1,HSPA5
GO:BP	regulation of response to stress	GO:0080134	FALSE	0.000224884	3.64804	1438	441	61	21110	ANKRD1,CCN2,AJUBA,TNFRSF12A,GADD45B,FLNA,PDGFB,THBS1,GHRL,METRNL,ANXA2,UBASH3B,WFS1,TYRO3,PPP1R15A,OSMR,MGLL,HLA-F,CLU,WNT4,MAPKAPK2,INAVA,CADM4,HSPA1A,IGFBP6,NCK2,BCL2L1,IGF1R,HLA-B,LMNA,HERPUD1,LGR4,EGFR,AMFR,EZR,PTTG1IP,F2RL1,SH3RF1,NINJ1,NECTIN2,CD9,CREB3,LDLR,RELL2,RTN4,YBX3,ERRFI1,MAP3K20,CLDN4,RECQL5,APOE,BCL6,TNIP1,SEC14L1,CDKN2D,PAWR,AMBP,ZYX,COLEC12,HSPA5,TNFRSF19
GO:BP	positive regulation of cell death	GO:0010942	FALSE	0.00024567	3.60965	590	441	34	21110	ANKRD1,CCN1,CCN2,CAPN2,TNFRSF12A,GADD45B,PHLDA3,THBS1,IGFBP3,ATF3,LATS2,ADM,AKAP12,CLU,DKK1,PRNP,NOTCH2,NCK2,DDIT4,FOSL1,INHBB,ITM2C,MAP3K20,SMPD1,BCL6,LRP1,SRPK2,TNFRSF10B,PAWR,PCSK9,DAPK3,JUN,CDKN1B,CTSH
GO:BP	regulation of localization	GO:0032879	FALSE	0.000248347	3.60494	2115	441	80	21110	ANKRD1,YAP1,RAB31,GAS6,MISP,FLNA,PDGFB,THBS1,EPHA2,SPINK1,GHRL,AHNAK,ADAM9,VCL,LATS2,ANXA2,PTPN14,UBASH3B,WFS1,LIF,ERBB2,HK2,EHD1,HLA-F,PARD6B,ATP13A2,WWC1,CLU,DKK1,PRNP,PTPRJ,TAX1BP3,NEDD4L,NNAT,IL4R,RAB11FIP1,SYNGR3,S100A10,STC2,MTCL1,ITGA3,HSPA1A,BCL2L1,ERFE,MIEF2,LMNA,IRS1,RHBDF1,MYO1C,EGFR,EZR,ARHGAP8,F2RL1,RNF207,INHBB,CREB3,ACTN4,MICALL2,CAB39,RTN4,KCNAB2,IRS2,ARFGAP1,SMPD1,APOE,CD151,LRP1…
GO:BP	positive regulation of macromolecule metabolic process	GO:0010604	FALSE	0.000252159	3.59833	3535	441	117	21110	ANKRD1,YAP1,CCN1,ANXA3,PRSS22,NNMT,CCN2,AJUBA,GAS6,NTF4,IRF8,GDF15,PDGFB,THBS1,TENT5B,ADAM9,FN1,ATF3,FOSL2,AGRN,PDLIM1,IL32,SAMD4A,ANXA2,WFS1,RUNX1,PPP1R15A,LIF,MELTF,ERBB2,AKAP12,CITED2,ELF3,HLA-F,SKP2,ATP13A2,TEAD4,WWC1,CLU,WNT4,DKK1,AFAP1L2,MAPKAPK2,INAVA,PRNP,TLE1,PTPRJ,IL4R,SH2D3A,S100A10,ITGA3,HSPA1A,PLXNB2,NCK2,IGF1R,LMNA,IRS1,HERPUD1,NFKB2,FOSL1,MYO1C,ZNF219,CITED4,IKBKG,ELL,RARA,LGR4,EGF…
GO:BP	positive regulation of developmental process	GO:0051094	FALSE	0.000269162	3.56999	1310	441	57	21110	YAP1,CCN1,ANXA3,CCN2,CAPN2,PROM1,GAS6,GDF15,FLNA,PDGFB,THBS1,IGFBP3,GHRL,METRNL,ADAM9,FN1,AGRN,CRABP2,ADM,RUNX1,LAMB2,LIF,HK2,CITED2,EHD1,TEAD4,WNT4,DKK1,PHLDB1,NOTCH2,COBL,NEDD4L,PPP1R13L,IL4R,HSPA1A,PLXNB2,LTBP3,MIEF2,IGF1R,ZNF219,SPINT1,RARA,LGR4,EZR,NINJ1,BCL9L,RTN4,YBX3,APOE,RRAS,BCL6,JUND,JUP,MMP14,COL1A1,NEFL,CTSH
GO:BP	developmental growth	GO:0048589	FALSE	0.000330438	3.48091	655	441	36	21110	YAP1,GDF15,GHRL,WWC3,FN1,VCL,AGRN,LATS2,SELENOM,SEMA6B,CRABP2,ADM,RUNX1,STRA6,LAMB2,CITED2,WWC1,NOTCH2,COBL,NEDD4L,PPP1R13L,STC2,PTK7,RARA,PTGFRN,EZR,NINJ1,CD9,FGFR3,RTN4,YBX3,APOE,DDR1,CTTN,APBA2,CDKN1B
GO:BP	cellular response to unfolded protein	GO:0034620	FALSE	0.000333385	3.47705	99	441	13	21110	HSPB8,ATF3,WFS1,PPP1R15A,STC2,HSPA1A,NCK2,HERPUD1,TBL2,AMFR,CREB3,ERMP1,HSPA5
GO:BP	regulation of catalytic activity	GO:0050790	FALSE	0.00033417	3.47603	1840	441	72	21110	CCN1,PRSS22,TFPI2,CCN2,AJUBA,IFI6,GADD45B,GAS6,PDGFB,THBS1,EPHA2,SPINK1,ADAM9,AGRN,LATS2,TIMP2,UBASH3B,TYRO3,PPP1R15A,ERBB2,NES,MVP,ATP13A2,CLU,WNT4,DKK1,RASA4,PRNP,PTPRJ,TAX1BP3,S100A10,SPINT2,ARHGEF10,HSPA1A,PLXNB2,SERPINH1,NCK2,IGF1R,IRS1,SPINT1,RHOC,EGFR,F2RL1,SH3RF1,CAB39,FGFR3,ERRFI1,IRS2,SMPD1,KSR1,DHCR24,CLDN4,APOE,HSP90B1,BCL6,LRP1,ARHGAP45,DCUN1D5,CDKN2D,DDR1,FZD5,PSMB9,DPEP1,TNFRSF10B,…
GO:BP	muscle cell differentiation	GO:0042692	FALSE	0.000383637	3.41608	384	441	26	21110	ANKRD1,MYOF,CAPN2,GDF15,PDGFB,KRT19,ADM,FHL2,KRT8,LAMB2,EHD1,WNT4,DKK1,IL4R,FLII,LMNA,TPM1,RARA,PTGFRN,MYO18B,NINJ1,CD9,ACTN4,MYH9,MMP14,RCAN1
GO:BP	positive regulation of intracellular signal transduction	GO:1902533	FALSE	0.000398993	3.39903	997	441	47	21110	ANKRD1,CCN2,AJUBA,IQCJ-SCHIP1,GADD45B,GAS6,GDF15,FLNA,PDGFB,THBS1,IGFBP3,GHRL,ADAM9,FN1,PRAG1,LIF,ERBB2,AKAP12,WWC1,DKK1,INAVA,PTPRJ,NOTCH2,IGFBP6,NCK2,IGF1R,IKBKG,RHOC,EGFR,ARHGAP8,F2RL1,SH3RF1,ACTN4,RELL2,FGFR3,RTN4,MAP3K20,KSR1,NTS,APOE,DOK4,FZD5,TNFRSF10B,JUN,S100A4,SEC13,TNFRSF19
GO:BP	regulation of protein localization	GO:0032880	FALSE	0.000423376	3.37327	873	441	43	21110	ANKRD1,YAP1,GAS6,MISP,FLNA,EPHA2,GHRL,ADAM9,VCL,LATS2,PTPN14,LIF,ERBB2,ATP13A2,PRNP,TAX1BP3,NEDD4L,NNAT,RAB11FIP1,MTCL1,ITGA3,BCL2L1,MIEF2,LMNA,IRS1,RHBDF1,MYO1C,EGFR,EZR,F2RL1,INHBB,MICALL2,RTN4,KCNAB2,IRS2,APOE,LRP1,FZD5,JUP,STX4,MMP14,P3H1,NUP58
GO:BP	response to unfolded protein	GO:0006986	FALSE	0.000471876	3.32617	138	441	15	21110	HSPB8,THBS1,ATF3,WFS1,PPP1R15A,STC2,HSPA1A,SERPINH1,NCK2,HERPUD1,TBL2,AMFR,CREB3,ERMP1,HSPA5
GO:BP	actomyosin structure organization	GO:0031032	FALSE	0.000568014	3.24564	201	441	18	21110	ANKRD1,CCN2,PDLIM1,KRT19,KRT8,WNT4,EPB41L1,ARHGEF18,MYH14,S100A10,ARHGEF10,FRMD6,FLII,TPM1,RHOC,MYO18B,MYH9,ZYX
GO:BP	morphogenesis of an epithelium	GO:0002009	FALSE	0.000582403	3.23478	527	441	31	21110	YAP1,CCN1,AJUBA,FLNA,EPHA2,VCL,ADM,LAMA5,LIF,CITED2,PLEKHA4,WNT4,DKK1,NOTCH2,COBL,SPINT2,PTK7,PLXNB2,SPINT1,RARA,LGR4,RHOC,EGFR,RNF207,ST14,CD151,DDR1,FZD5,MMP14,BRSK1,CTSH
GO:BP	negative regulation of response to endoplasmic reticulum stress	GO:1903573	FALSE	0.000588595	3.23018	44	441	9	21110	WFS1,PPP1R15A,CLU,HSPA1A,NCK2,BCL2L1,HERPUD1,CREB3,HSPA5
GO:BP	response to topologically incorrect protein	GO:0035966	FALSE	0.000592167	3.22756	160	441	16	21110	HSPB8,THBS1,ATF3,WFS1,PPP1R15A,CLU,STC2,HSPA1A,SERPINH1,NCK2,HERPUD1,TBL2,AMFR,CREB3,ERMP1,HSPA5
GO:BP	regulation of plasma membrane bounded cell projection organization	GO:0120035	FALSE	0.000600805	3.22127	642	441	35	21110	YAP1,FLNA,EPHA2,FN1,AGRN,PRAG1,SEMA6B,CDC42EP5,FSCN1,CRABP2,SDC2,EPS8L2,EHD1,CDHR5,DKK1,PRNP,COBL,EPS8L1,NEDD4L,ITGA3,PTK7,PLXNB2,IGF1R,EZR,F2RL1,ITM2C,DPYSL3,RTN4,APOE,MYO10,EPS8L3,P3H1,NEFL,BRSK1,HSPA5
GO:BP	animal organ morphogenesis	GO:0009887	FALSE	0.000602142	3.2203	1076	441	49	21110	ANKRD1,YAP1,CCN1,CCN2,HSPG2,PROM1,NTF4,FLNA,EPHA2,AGRN,TSPAN12,ADM,LAMC2,LAMA5,FHL2,STRA6,LAMB2,LIF,COL18A1,CITED2,PLEKHA4,ELF3,WNT4,DKK1,TLE1,NOTCH2,PPP1R13L,TUFT1,PTK7,SERPINH1,LTBP3,TPM1,RARA,LGR4,EGFR,RNF207,MDFI,FGFR3,RTN4,ERRFI1,DDR1,FZD5,FJX1,JUN,MMP14,COL1A1,CTSH,LAMB3,SLC39A1
GO:BP	positive regulation of transport	GO:0051050	FALSE	0.000704412	3.15217	921	441	44	21110	ANKRD1,RAB31,GAS6,FLNA,PDGFB,SPINK1,GHRL,ADAM9,ANXA2,WFS1,ERBB2,EHD1,HLA-F,ATP13A2,CLU,PRNP,PTPRJ,NEDD4L,NNAT,IL4R,SYNGR3,S100A10,MTCL1,ERFE,MIEF2,IRS1,MYO1C,EZR,F2RL1,RNF207,INHBB,CREB3,ACTN4,MICALL2,IRS2,SMPD1,APOE,CD151,LRP1,FZD5,JUP,RAB15,PCSK9,STX4
GO:BP	embryonic morphogenesis	GO:0048598	FALSE	0.000726103	3.139	618	441	34	21110	YAP1,CCN1,EPHA2,FN1,LATS2,CRABP2,ADM,COL6A1,LAMA5,ITGA7,STRA6,CITED2,WNT4,DKK1,PHLDB1,NOTCH2,COBL,SPINT2,ITGA3,PTK7,PLXNB2,DUSP5,SPINT1,RARA,TXNRD1,RNF207,MDFI,MAP3K20,ST14,FZD5,POFUT2,MMP14,LAMB3,SLC39A1
GO:BP	response to external stimulus	GO:0009605	FALSE	0.000819277	3.08657	2900	441	99	21110	ANKRD1,CCN1,ANXA3,CXCL1,CAPN2,IFI6,GAS6,IRF8,GDF15,FLNA,PDGFB,THBS1,EPHA2,SPINK1,GHRL,VSTM2L,METRNL,ADAM9,ATF3,NUAK2,SEMA6B,ANXA2,SRR,UBASH3B,ADM,LAMC2,TYRO3,LAMA5,KRT8,STRA6,LAMB2,ERBB2,OSMR,AKAP12,CITED2,MGLL,HLA-F,SKP2,CLU,WNT4,RBP1,MAPKAPK2,INAVA,PTPRJ,NOTCH2,IL4R,STC2,PTK7,HSPA1A,PLXNB2,BCL2L1,DDIT4,IGF1R,HLA-B,TBL2,FOSL1,MYO1C,IKBKG,RARA,LGR4,F2RL1,INHBB,NINJ1,NECTIN2,CD9,CREB3,LDLR,RTN4,IF…
GO:BP	cell-cell junction organization	GO:0045216	FALSE	0.000819329	3.08654	206	441	18	21110	FLNA,EPHA2,VCL,FSCN1,KIFC3,PARD6B,INAVA,MYO1C,RHOC,F2RL1,HDAC7,CD9,MICALL2,CDH24,CLDN4,FZD5,JUP,DSG2
GO:BP	positive regulation of multicellular organismal process	GO:0051240	FALSE	0.00081985	3.08627	1704	441	67	21110	YAP1,CCN1,ANXA3,CCN2,GAS6,IRF8,FLNA,PDGFB,THBS1,SPINK1,GHRL,FN1,AGRN,IL32,ANXA2,CRABP2,ADM,RUNX1,STRA6,LIF,HK2,AKAP12,CITED2,HLA-F,TEAD4,CLU,WNT4,DKK1,AFAP1L2,MAPKAPK2,INAVA,EPHB6,PTPRJ,NOTCH2,IL4R,HSPA1A,PLXNB2,NCK2,LTBP3,IGF1R,ZNF219,TPM1,SPINT1,RARA,LGR4,EZR,F2RL1,INHBB,NINJ1,BCL9L,NECTIN2,RTN4,YBX3,IRS2,APOE,RRAS,BCL6,LRP1,FZD5,JUND,JUP,STX4,MMP14,CTTN,COL1A1,NEFL,CTSH
GO:BP	ERK1 and ERK2 cascade	GO:0070371	FALSE	0.000920779	3.03584	325	441	23	21110	CCN1,CCN2,GAS6,PDGFB,EPHA2,FN1,ATF3,LIF,ERBB2,AKAP12,NOTCH2,DUSP5,EGFR,EZR,ARHGAP8,F2RL1,FGFR3,ERRFI1,APOE,RRAS,TNIP1,JUN,CTSH
GO:BP	regulation of cell projection organization	GO:0031344	FALSE	0.000997332	3.00116	656	441	35	21110	YAP1,FLNA,EPHA2,FN1,AGRN,PRAG1,SEMA6B,CDC42EP5,FSCN1,CRABP2,SDC2,EPS8L2,EHD1,CDHR5,DKK1,PRNP,COBL,EPS8L1,NEDD4L,ITGA3,PTK7,PLXNB2,IGF1R,EZR,F2RL1,ITM2C,DPYSL3,RTN4,APOE,MYO10,EPS8L3,P3H1,NEFL,BRSK1,HSPA5
GO:BP	actin filament-based movement	GO:0030048	FALSE	0.0012234	2.91243	129	441	14	21110	FLNA,MYH14,NEDD4L,FRMD6,MYO1C,TPM1,RNF207,ACTN4,MYH9,JUP,MYO5C,DSG2,MYL6,MYO1E
GO:BP	macromolecule localization	GO:0033036	FALSE	0.00123278	2.90911	3201	441	106	21110	ANKRD1,YAP1,AJUBA,RAB31,GAS6,MISP,CAVIN1,FLNA,THBS1,EPHA2,GHRL,ADAM9,VCL,AGRN,LATS2,SELENOM,NUAK2,ANXA2,CRABP2,PTPN14,LAMA5,GULP1,ACAP1,PPP1R15A,STRA6,LIF,ERBB2,HK2,EHD1,MVP,ABCC3,ATP13A2,CLU,KRT18,RBP1,ARHGEF18,PRNP,TAX1BP3,NEDD4L,NNAT,RAB11FIP1,S100A10,TOM1L2,MTCL1,ITGA3,FRMD6,CLTB,BCL2L1,ERFE,MIEF2,LMNA,IRS1,HERPUD1,CCDC120,RHBDF1,MYO1C,TRIM3,EGFR,EZR,PTTG1IP,F2RL1,INHBB,MDFI,CREB3,ACTN4,MICAL…
GO:BP	regulation of multicellular organismal development	GO:2000026	FALSE	0.00123954	2.90674	1407	441	58	21110	YAP1,CCN1,ANXA3,CCN2,HSPG2,PROM1,GAS6,THBS1,EPHA2,GHRL,FN1,SGMS2,VCL,AGRN,TSPAN12,SEMA6B,ANXA2,CRABP2,UBASH3B,ADM,LAMA5,RUNX1,LIF,ERBB2,HK2,CITED2,WNT4,RBP1,DKK1,ADGRB2,PHLDB1,NOTCH2,IL4R,S100A10,HSPA1A,HES7,PLXNB2,LTBP3,HLA-B,ZNF219,SPINT1,RARA,TNFRSF21,SH3RF1,NINJ1,LDLR,RTN4,ERRFI1,RRAS,BCL6,MAFF,RNH1,JUP,MITF,MMP14,NEFL,CDKN1B,CTSH
GO:BP	endoplasmic reticulum unfolded protein response	GO:0030968	FALSE	0.0012841	2.8914	77	441	11	21110	ATF3,WFS1,PPP1R15A,STC2,NCK2,HERPUD1,TBL2,AMFR,CREB3,ERMP1,HSPA5
GO:BP	regulation of small GTPase mediated signal transduction	GO:0051056	FALSE	0.00148749	2.82755	309	441	22	21110	DENND3,PRAG1,RHOD,EPS8L2,ARHGEF18,RASA4,NOTCH2,EPS8L1,ARHGEF10,CADM4,ITGA3,RHOF,ARHGAP8,F2RL1,RTN4,ARFGAP1,APOE,BCL6,ARHGAP45,EPS8L3,PLEKHG6,INF2
GO:BP	negative regulation of multicellular organismal process	GO:0051241	FALSE	0.00149558	2.82519	1110	441	49	21110	HSPG2,GAS6,GDF15,PDGFB,THBS1,EPHA2,GHRL,WWC3,FN1,SEMA6B,ANXA2,UBASH3B,ADM,TYRO3,RUNX1,ERBB2,CITED2,HLA-F,WWC1,WNT4,DKK1,ADGRB2,PRNP,IL4R,RAB11FIP1,STC2,LTBP3,LMNA,KREMEN2,RARA,LGR4,TNFRSF21,EGFR,EZR,F2RL1,HDAC7,INHBB,CD9,LDLR,RTN4,ERRFI1,APOE,BCL6,VASN,RPS6KA4,JUP,PAWR,PCSK9,CDKN1B
GO:BP	regulation of cell morphogenesis	GO:0022604	FALSE	0.00152886	2.81563	261	441	20	21110	FN1,PRAG1,CDC42EP5,RHOD,ITGA7,RND3,ARHGEF18,MYH14,NEDD4L,PLXNB2,RHOF,TPM1,RHOC,EZR,BCL9L,MYH9,CLDN4,MYO10,DAPK3,MYL12B
GO:BP	response to abiotic stimulus	GO:0009628	FALSE	0.00160601	2.79425	1146	441	50	21110	ANKRD1,YAP1,CCN2,AJUBA,CAPN2,THBS1,GHRL,METRNL,PDLIM1,ADM,KRT8,STRA6,HK2,AKAP12,CITED2,SLC4A11,MAPKAPK2,STC2,HSPA1A,BCL2L1,DDIT4,IGF1R,LMNA,TBL2,FOSL1,EGFR,ACTN4,CAB39,RTN4,YBX3,PLOD1,ERRFI1,MAP3K20,LRP11,SMPD1,HABP4,HSP90B1,VASN,CDKN2D,TNFRSF10B,JUND,JUP,SLC2A1,JUN,MMP14,COL1A1,BRSK1,HSPA5,CDKN1B,UVSSA
GO:BP	epithelial cell development	GO:0002064	FALSE	0.00164762	2.78314	216	441	18	21110	YAP1,GSTM3,PDGFB,EPHA2,FOSL2,VCL,LAMB2,COL18A1,NOTCH2,SPINT2,FRMD6,RARA,EZR,F2RL1,FLNB,ST14,FZD5,MYO1E
GO:BP	cell differentiation involved in embryonic placenta development	GO:0060706	FALSE	0.00232774	2.63306	27	441	7	21110	KRT19,KRT8,LIF,SPINT2,MDFI,ST14,FZD5
GO:BP	regulation of apoptotic signaling pathway	GO:2001233	FALSE	0.00235685	2.62767	369	441	24	21110	YAP1,TNFRSF12A,IFI6,THBS1,ATF3,WFS1,CLU,WNT4,HSPA1A,NCK2,BCL2L1,LMNA,HERPUD1,PTTG1IP,INHBB,SH3RF1,ITM2C,CREB3,YBX3,CDKN2D,STX4,CTTN,CTSH,STRADB
GO:BP	regulation of phosphate metabolic process	GO:0019220	FALSE	0.0024484	2.61112	1333	441	55	21110	CCN1,CCN2,AJUBA,CAPN2,GADD45B,GAS6,NTF4,GDF15,PDGFB,THBS1,EPHA2,IGFBP3,SPINK1,ADAM9,FN1,LATS2,UBASH3B,TYRO3,PPP1R15A,LIF,ERBB2,MVP,CLU,DKK1,PRNP,PTPRJ,SH2D3A,CADM4,PLXNB2,NCK2,DDIT4,IGF1R,IRS1,EGFR,INHBB,LDLR,CAB39,FGFR3,ERRFI1,IRS2,SMPD1,KSR1,APOE,HSP90B1,LRP1,CDKN2D,DDR1,FZD5,CTDSPL,TNFRSF10B,TRIB3,JUN,RCAN1,CDKN1B,STRADB
GO:BP	regulation of phosphorus metabolic process	GO:0051174	FALSE	0.00250549	2.60111	1334	441	55	21110	CCN1,CCN2,AJUBA,CAPN2,GADD45B,GAS6,NTF4,GDF15,PDGFB,THBS1,EPHA2,IGFBP3,SPINK1,ADAM9,FN1,LATS2,UBASH3B,TYRO3,PPP1R15A,LIF,ERBB2,MVP,CLU,DKK1,PRNP,PTPRJ,SH2D3A,CADM4,PLXNB2,NCK2,DDIT4,IGF1R,IRS1,EGFR,INHBB,LDLR,CAB39,FGFR3,ERRFI1,IRS2,SMPD1,KSR1,APOE,HSP90B1,LRP1,CDKN2D,DDR1,FZD5,CTDSPL,TNFRSF10B,TRIB3,JUN,RCAN1,CDKN1B,STRADB
GO:BP	positive regulation of apoptotic process	GO:0043065	FALSE	0.0025203	2.59855	507	441	29	21110	ANKRD1,CCN1,CAPN2,TNFRSF12A,GADD45B,PHLDA3,THBS1,IGFBP3,ATF3,LATS2,ADM,AKAP12,CLU,PRNP,NOTCH2,NCK2,FOSL1,INHBB,ITM2C,MAP3K20,SMPD1,BCL6,SRPK2,TNFRSF10B,PAWR,PCSK9,DAPK3,JUN,CTSH
GO:BP	protein phosphorylation	GO:0006468	FALSE	0.00269115	2.57006	1547	441	61	21110	CCN1,CCN2,AJUBA,GADD45B,GAS6,NTF4,GDF15,PDGFB,THBS1,CDK18,EPHA2,IGFBP3,SPINK1,ADAM9,FN1,LATS2,NUAK2,PRAG1,UBASH3B,TYRO3,LIF,ERBB2,MVP,ATP13A2,CLU,DKK1,MAPKAPK2,PRNP,EPHB6,PTPRJ,SH2D3A,CADM4,PTK7,PLXNB2,NCK2,DDIT4,IGF1R,RARA,EGFR,INHBB,CAB39,FGFR3,ERRFI1,MAP3K20,SMPD1,KSR1,APOE,LRP1,SRPK2,CDKN2D,DDR1,FZD5,RPS6KA4,CTDSPL,TNFRSF10B,TRIB3,DAPK3,JUN,BRSK1,CDKN1B,STRADB
GO:BP	cellular response to topologically incorrect protein	GO:0035967	FALSE	0.00288431	2.53996	119	441	13	21110	HSPB8,ATF3,WFS1,PPP1R15A,STC2,HSPA1A,NCK2,HERPUD1,TBL2,AMFR,CREB3,ERMP1,HSPA5
GO:BP	Ras protein signal transduction	GO:0007265	FALSE	0.0031636	2.49982	349	441	23	21110	DENND3,PRAG1,CDC42EP5,RHOD,EPS8L2,ARHGEF18,RASA4,NOTCH2,TAX1BP3,EPS8L1,ARHGEF10,CADM4,ITGA3,F2RL1,RTN4,ARFGAP1,KSR1,DHCR24,APOE,RRAS,BCL6,EPS8L3,RAB15
GO:BP	response to decreased oxygen levels	GO:0036293	FALSE	0.00332426	2.47831	299	441	21	21110	CCN2,AJUBA,CAPN2,THBS1,PDLIM1,ADM,HK2,CITED2,STC2,DDIT4,LMNA,TBL2,ACTN4,RTN4,PLOD1,HSP90B1,VASN,JUND,SLC2A1,MMP14,CDKN1B
GO:BP	negative regulation of phosphorylation	GO:0042326	FALSE	0.00348717	2.45753	351	441	23	21110	AJUBA,GADD45B,IGFBP3,SPINK1,LATS2,UBASH3B,MVP,DKK1,PRNP,PTPRJ,CADM4,NCK2,DDIT4,ERRFI1,IRS2,SMPD1,APOE,LRP1,CDKN2D,CTDSPL,TRIB3,JUN,CDKN1B
GO:BP	cellular localization	GO:0051641	FALSE	0.0035135	2.45426	3635	441	115	21110	ANKRD1,YAP1,ANXA3,AJUBA,RAB31,GAS6,MISP,CAVIN1,FLNA,EPHA2,GHRL,TINAGL1,ADAM9,VCL,AGRN,LATS2,DENND3,NUAK2,ANXA2,PTPN14,UBASH3B,TYRO3,LAMA5,ACAP1,PPP1R15A,LIF,ERBB2,HK2,EHD1,HLA-F,MVP,PARD6B,ATP13A2,WWC1,CLU,KRT18,SFXN3,ARHGEF18,PRNP,TAX1BP3,NEDD4L,NNAT,IL4R,RAB11FIP1,S100A10,TOM1L2,MTCL1,ITGA3,HSPA1A,FRMD6,CLTB,BCL2L1,ERFE,MIEF2,LMNA,IRS1,HERPUD1,CCDC120,RHBDF1,MYO1C,IKBKG,TRIM3,EGFR,EZR,PTTG1IP,A…
GO:BP	regulation of ERK1 and ERK2 cascade	GO:0070372	FALSE	0.00369812	2.43202	301	441	21	21110	CCN1,CCN2,GAS6,PDGFB,EPHA2,FN1,ATF3,LIF,ERBB2,AKAP12,NOTCH2,EGFR,EZR,ARHGAP8,F2RL1,FGFR3,ERRFI1,APOE,RRAS,TNIP1,JUN
GO:BP	response to oxygen levels	GO:0070482	FALSE	0.00382167	2.41775	327	441	22	21110	CCN2,AJUBA,CAPN2,THBS1,PDLIM1,ADM,HK2,CITED2,STC2,DDIT4,LMNA,TBL2,ACTN4,RTN4,PLOD1,HSP90B1,VASN,JUND,SLC2A1,MMP14,COL1A1,CDKN1B
GO:BP	regulation of phosphorylation	GO:0042325	FALSE	0.00382682	2.41716	1181	441	50	21110	CCN1,CCN2,AJUBA,GADD45B,GAS6,NTF4,GDF15,PDGFB,THBS1,EPHA2,IGFBP3,SPINK1,ADAM9,FN1,LATS2,UBASH3B,TYRO3,LIF,ERBB2,MVP,CLU,DKK1,PRNP,PTPRJ,SH2D3A,CADM4,PLXNB2,NCK2,DDIT4,IGF1R,IRS1,EGFR,INHBB,CAB39,FGFR3,ERRFI1,IRS2,SMPD1,KSR1,APOE,LRP1,CDKN2D,DDR1,FZD5,CTDSPL,TNFRSF10B,TRIB3,JUN,CDKN1B,STRADB
GO:BP	multi-organism reproductive process	GO:0044703	FALSE	0.00382906	2.41691	206	441	17	21110	CAPN2,GHRL,ADM,LIF,CITED2,TEAD4,WNT4,PSG2,STC2,ITGA3,FOSL1,RARA,CLDN4,MAFF,DDR1,SLC2A1,AMBP
GO:BP	embryonic organ development	GO:0048568	FALSE	0.00396391	2.40188	462	441	27	21110	YAP1,CCN1,PDGFB,EPHA2,KRT19,ADM,KRT8,STRA6,LIF,NES,CITED2,TEAD4,PLCD3,NOTCH2,COBL,PPP1R13L,SPINT2,PTK7,SPINT1,RARA,EGFR,RNF207,MDFI,ST14,FZD5,MMP14,SLC39A1
GO:BP	negative regulation of phosphate metabolic process	GO:0045936	FALSE	0.00397207	2.40098	407	441	25	21110	AJUBA,GADD45B,PDGFB,IGFBP3,SPINK1,LATS2,UBASH3B,PPP1R15A,MVP,DKK1,PRNP,PTPRJ,CADM4,NCK2,DDIT4,ERRFI1,IRS2,SMPD1,APOE,LRP1,CDKN2D,CTDSPL,TRIB3,JUN,CDKN1B
GO:BP	regulation of biological quality	GO:0065008	FALSE	0.00410336	2.38686	2964	441	98	21110	TTR,TFPI2,PAPSS2,IFI6,GAS6,ICAM5,FLNA,PDGFB,THBS1,SPINK1,GHRL,TENT5B,FN1,VCL,AGRN,SELENOM,PRAG1,SAMD4A,SEMA6B,CDC42EP5,ANXA2,CRABP2,UBASH3B,ADM,WFS1,RHOD,TYRO3,ITGA7,PPP1R15A,SLC12A4,LIF,ERBB2,HK2,AKAP12,CDHR5,RND3,ATP13A2,SLC4A11,CLU,WNT4,RBP1,DKK1,ARHGEF18,MAPKAPK2,TAPBP,PRNP,PTPRJ,MYH14,NEDD4L,NNAT,RAB11FIP1,SYNGR3,STC2,HSPA1A,PLXNB2,RHOF,CD59,NCK2,BCL2L1,FLII,IGF1R,LMNA,IRS1,ZNF219,TPM1,RARA,…
GO:BP	negative regulation of phosphorus metabolic process	GO:0010563	FALSE	0.00415088	2.38186	408	441	25	21110	AJUBA,GADD45B,PDGFB,IGFBP3,SPINK1,LATS2,UBASH3B,PPP1R15A,MVP,DKK1,PRNP,PTPRJ,CADM4,NCK2,DDIT4,ERRFI1,IRS2,SMPD1,APOE,LRP1,CDKN2D,CTDSPL,TRIB3,JUN,CDKN1B
GO:BP	regulation of actin filament-based process	GO:0032970	FALSE	0.00415088	2.38186	408	441	25	21110	CCN2,FLNA,CDC42EP5,FSCN1,RHOD,RND3,WNT4,ARHGEF18,NOTCH2,S100A10,ARHGEF10,FRMD6,RHOF,NCK2,FLII,TPM1,RHOC,F2RL1,MYH9,LRP1,JUP,DSG2,LIMA1,DAPK3,CTTN
GO:BP	response to cytokine	GO:0034097	FALSE	0.00416786	2.38009	919	441	42	21110	ANKRD1,YAP1,CXCL1,CAPN2,GAS6,IRF8,PDGFB,THBS1,ADAM9,TIMP2,KRT8,HK2,OSMR,AKAP12,MT2A,KRT18,MAPKAPK2,PTPRJ,IL4R,HSPA1A,BCL2L1,FOSL1,MYO1C,RARA,TNFRSF21,F2RL1,INHBB,ACTN4,DPYSL3,YBX3,IFITM3,FLNB,SMPD1,MT1X,RPS6KA4,GIPC1,DAPK3,STX4,ZYX,COL1A1,HSPA5,TNFRSF19
GO:BP	female pregnancy	GO:0007565	FALSE	0.00418235	2.37858	185	441	16	21110	CAPN2,GHRL,ADM,LIF,CITED2,TEAD4,WNT4,PSG2,STC2,ITGA3,FOSL1,RARA,CLDN4,DDR1,SLC2A1,AMBP
GO:BP	positive regulation of programmed cell death	GO:0043068	FALSE	0.00450683	2.34613	522	441	29	21110	ANKRD1,CCN1,CAPN2,TNFRSF12A,GADD45B,PHLDA3,THBS1,IGFBP3,ATF3,LATS2,ADM,AKAP12,CLU,PRNP,NOTCH2,NCK2,FOSL1,INHBB,ITM2C,MAP3K20,SMPD1,BCL6,SRPK2,TNFRSF10B,PAWR,PCSK9,DAPK3,JUN,CTSH
GO:BP	positive regulation of nitrogen compound metabolic process	GO:0051173	FALSE	0.00463808	2.33366	3131	441	102	21110	ANKRD1,YAP1,CCN1,ANXA3,PRSS22,NNMT,CCN2,AJUBA,CAPN2,GAS6,NTF4,IRF8,GDF15,PDGFB,THBS1,TENT5B,ADAM9,ATF3,FOSL2,AGRN,PDLIM1,SAMD4A,ANXA2,WFS1,RUNX1,PPP1R15A,LIF,MELTF,ERBB2,CITED2,ELF3,SKP2,TEAD4,WWC1,CLU,WNT4,DKK1,AFAP1L2,INAVA,PRNP,PTPRJ,SH2D3A,S100A10,HSPA1A,PLXNB2,NCK2,IGF1R,LMNA,HERPUD1,NFKB2,FOSL1,MYO1C,ZNF219,CITED4,IKBKG,ELL,RARA,LGR4,EGFR,EZR,PTTG1IP,F2RL1,INHBB,SH3RF1,CTIF,BCL9L,CREB3,ACTN…
GO:BP	striated muscle cell differentiation	GO:0051146	FALSE	0.00482021	2.31693	281	441	20	21110	ANKRD1,MYOF,CAPN2,GDF15,KRT19,FHL2,KRT8,EHD1,DKK1,IL4R,FLII,LMNA,TPM1,RARA,PTGFRN,MYO18B,CD9,MYH9,MMP14,RCAN1
GO:BP	epidermis development	GO:0008544	FALSE	0.00496002	2.30452	385	441	24	21110	YAP1,CCN2,NTF4,EPHA2,ADAM9,FOSL2,LATS2,CRABP2,LAMC2,LAMA5,KRT8,DKK1,SPINT1,LGR4,EGFR,PLOD1,ERRFI1,FLNB,ST14,CLDN4,MAFF,ELOVL1,LAMB3,TNFRSF19
GO:BP	phosphorus metabolic process	GO:0006793	FALSE	0.00561992	2.25027	2788	441	93	21110	CCN1,NNMT,CCN2,PAPSS2,AJUBA,CAPN2,GADD45B,GAS6,NTF4,GDF15,PDGFB,THBS1,CDK18,EPHA2,IGFBP3,SPINK1,ADAM9,FN1,SGMS2,LATS2,NUAK2,PRAG1,PTPN14,UBASH3B,TYRO3,PPP1R15A,LIF,ERBB2,HK2,SKP2,MVP,ATP13A2,CLU,DKK1,MAPKAPK2,PRNP,EPHB6,PTPRJ,SLC25A1,EPS8L1,SH2D3A,CADM4,PTK7,HSPA1A,PLXNB2,NCK2,DUSP5,DDIT4,IGF1R,ACSF2,IRS1,IKBKG,PDXK,RARA,EGFR,INHBB,CKB,LDLR,CAB39,FGFR3,KCNAB2,ASMTL,ERRFI1,MAP3K20,IRS2,SMPD1,KSR1,…
GO:BP	ossification	GO:0001503	FALSE	0.00562449	2.24992	415	441	25	21110	YAP1,CCN1,CCN2,EPHA2,IGFBP3,SGMS2,CRIM1,COL6A1,FHL2,RUNX1,WNT4,DKK1,TUFT1,TPM4,LTBP3,KREMEN2,LGR4,EGFR,HDAC7,FGFR3,RRBP1,JUND,FBL,MMP14,COL1A1
GO:BP	negative regulation of cell population proliferation	GO:0008285	FALSE	0.00586514	2.23172	709	441	35	21110	CXCL1,THBS1,IGFBP3,GHRL,TENT5B,PTPN14,ADM,LIF,COL18A1,ERBB2,CITED2,PRNP,PTPRJ,TAX1BP3,SPINT2,HSPA1A,IGFBP6,NCK2,LMNA,FOSL1,TPM1,SPINT1,RARA,TNFRSF21,CD9,DHCR24,APOE,BCL6,CDKN2D,DDR1,FZD5,PAWR,JUN,P3H1,CDKN1B
GO:BP	cellular response to transforming growth factor beta stimulus	GO:0071560	FALSE	0.00587895	2.2307	260	441	19	21110	ANKRD1,GDF15,THBS1,ADAM9,LATS2,CITED2,WNT4,ITGA3,HSPA1A,LTBP3,IGF1R,EID2,BCL9L,VASN,GIPC1,JUN,ZYX,COL1A1,HSPA5
GO:BP	response to estrogen	GO:0043627	FALSE	0.00623441	2.2052	73	441	10	21110	GSTM3,GHRL,KRT19,CITED2,IL4R,CITED4,RARA,CKB,MMP14,WBP2
GO:BP	response to hypoxia	GO:0001666	FALSE	0.0063109	2.19991	286	441	20	21110	AJUBA,CAPN2,THBS1,PDLIM1,ADM,HK2,CITED2,STC2,DDIT4,LMNA,TBL2,ACTN4,RTN4,PLOD1,HSP90B1,VASN,JUND,SLC2A1,MMP14,CDKN1B
GO:BP	regulation of transport	GO:0051049	FALSE	0.00649954	2.18712	1771	441	66	21110	ANKRD1,RAB31,GAS6,FLNA,PDGFB,THBS1,SPINK1,GHRL,AHNAK,ADAM9,ANXA2,PTPN14,UBASH3B,WFS1,LIF,ERBB2,HK2,EHD1,HLA-F,ATP13A2,WWC1,CLU,DKK1,PRNP,PTPRJ,NEDD4L,NNAT,IL4R,RAB11FIP1,SYNGR3,S100A10,STC2,MTCL1,HSPA1A,BCL2L1,ERFE,MIEF2,IRS1,RHBDF1,MYO1C,EZR,ARHGAP8,F2RL1,RNF207,INHBB,CREB3,ACTN4,MICALL2,CAB39,KCNAB2,IRS2,ARFGAP1,SMPD1,APOE,CD151,LRP1,FZD5,JUP,RAB15,POFUT2,PCSK9,TRIB3,STX4,P3H1,NUP58,FXYD6
GO:BP	regulation of hydrolase activity	GO:0051336	FALSE	0.00664433	2.17755	969	441	43	21110	CCN1,PRSS22,TFPI2,CCN2,AJUBA,IFI6,GAS6,THBS1,EPHA2,SPINK1,AGRN,TIMP2,PPP1R15A,ERBB2,ATP13A2,WNT4,RASA4,TAX1BP3,S100A10,SPINT2,ARHGEF10,HSPA1A,PLXNB2,SERPINH1,SPINT1,RHOC,EGFR,F2RL1,SH3RF1,FGFR3,DHCR24,CLDN4,HSP90B1,BCL6,LRP1,ARHGAP45,CDKN2D,PSMB9,DPEP1,AMBP,RCAN1,TBC1D3B,CTSH
GO:BP	regulation of cellular component biogenesis	GO:0044087	FALSE	0.00700102	2.15484	971	441	43	21110	YAP1,CCN1,CCN2,AJUBA,ICAM5,FLNA,THBS1,EPHA2,GHRL,VCL,AGRN,CDC42EP5,FSCN1,EPS8L2,ATP13A2,CLU,WNT4,DKK1,ARHGEF18,PHLDB1,PTPRJ,COBL,EPS8L1,S100A10,ARHGEF10,HSPA1A,NCK2,FLII,MYO1C,TPM1,RHOC,EZR,F2RL1,DPYSL3,APOE,MYO10,EPS8L3,FZD5,DAPK3,MMP14,CTTN,HSPA5,CDKN1B
GO:BP	heart development	GO:0007507	FALSE	0.00728228	2.13773	594	441	31	21110	ANKRD1,YAP1,CCN1,FLNA,PDGFB,FN1,PDLIM1,PDLIM2,ADM,FHL2,RUNX1,STRA6,ERBB2,CITED2,DKK1,NOTCH2,PPP1R13L,ITGA3,PTK7,IGF1R,LMNA,TPM1,RARA,EGFR,MYO18B,RNF207,RTN4,CRELD1,DSG2,JUN,CDKN1B
GO:BP	multi-multicellular organism process	GO:0044706	FALSE	0.00731646	2.1357	216	441	17	21110	CAPN2,GHRL,ADM,LIF,CITED2,TEAD4,WNT4,PSG2,STC2,ITGA3,FOSL1,RARA,CLDN4,MAFF,DDR1,SLC2A1,AMBP
GO:BP	cell differentiation involved in kidney development	GO:0061005	FALSE	0.00790793	2.10194	59	441	9	21110	YAP1,PROM1,PDGFB,LAMB2,LIF,WNT4,NOTCH2,LGR4,MYO1E
GO:BP	response to transforming growth factor beta	GO:0071559	FALSE	0.00821334	2.08548	266	441	19	21110	ANKRD1,GDF15,THBS1,ADAM9,LATS2,CITED2,WNT4,ITGA3,HSPA1A,LTBP3,IGF1R,EID2,BCL9L,VASN,GIPC1,JUN,ZYX,COL1A1,HSPA5
GO:BP	establishment or maintenance of cell polarity	GO:0007163	TRUE	0.0089075	2.05024	243	441	18	21110	AMOTL2,MISP,PDLIM1,FSCN1,RHOD,RND3,PARD6B,WWC1,SPINT2,MTCL1,PTK7,RHOF,IGF1R,LMNA,RHOC,EZR,MYH9,BRSK1
GO:BP	regulation of kinase activity	GO:0043549	FALSE	0.00903619	2.04401	723	441	35	21110	CCN1,AJUBA,GADD45B,GAS6,PDGFB,THBS1,EPHA2,ADAM9,LATS2,UBASH3B,TYRO3,ERBB2,MVP,CLU,DKK1,PRNP,PTPRJ,NCK2,IGF1R,IRS1,EGFR,CAB39,FGFR3,ERRFI1,IRS2,SMPD1,KSR1,APOE,CDKN2D,DDR1,FZD5,TNFRSF10B,TRIB3,CDKN1B,STRADB
GO:BP	cellular response to oxygen-containing compound	GO:1901701	FALSE	0.00905547	2.04309	1287	441	52	21110	ANKRD1,YAP1,CXCL1,CAPN2,RAB31,GAS6,IRF8,GDF15,FLNA,PDGFB,SPINK1,GHRL,ADAM9,AGRN,COL6A1,RASA4,PRNP,PTK7,BCL2L1,ERFE,DDIT4,IGF1R,IRS1,MYO1C,TPM1,RARA,EGFR,EZR,INHBB,CKB,LDLR,ERRFI1,IRS2,SMPD1,RECQL5,HSP90B1,TNIP1,LRP1,DPEP1,JUND,JUP,PLSCR3,RAB15,PAWR,PCSK9,TRIB3,JUN,STX4,COL1A1,COLEC12,HSPA5,CDKN1B
GO:BP	regulation of Ras protein signal transduction	GO:0046578	FALSE	0.00948758	2.02284	197	441	16	21110	DENND3,PRAG1,EPS8L2,ARHGEF18,RASA4,NOTCH2,EPS8L1,ARHGEF10,CADM4,ITGA3,F2RL1,RTN4,ARFGAP1,APOE,BCL6,EPS8L3
GO:BP	cell projection organization	GO:0030030	FALSE	0.00955102	2.01995	1573	441	60	21110	YAP1,AJUBA,NTF4,FLNA,EPHA2,GHRL,VSTM2L,FN1,VCL,AGRN,PRAG1,SEMA6B,CDC42EP5,FSCN1,CRABP2,SDC2,ADM,LAMC2,RHOD,EPS8L2,LAMA5,LAMB2,ERBB2,NES,EHD1,CDHR5,PARD6B,DKK1,PRNP,NOTCH2,COBL,EPS8L1,NEDD4L,ITGA3,PTK7,PLXNB2,NCK2,IGF1R,TPM1,TNFRSF21,EZR,F2RL1,ITM2C,NECTIN2,MICALL2,DPYSL3,RTN4,MYH9,APOE,PRICKLE3,MYO10,DDR1,EPS8L3,LIMA1,JUN,P3H1,CTTN,NEFL,BRSK1,HSPA5
GO:BP	branching involved in labyrinthine layer morphogenesis	GO:0060670	FALSE	0.00990756	2.00403	13	441	5	21110	ADM,SPINT2,SPINT1,ST14,FZD5
GO:BP	labyrinthine layer morphogenesis	GO:0060713	FALSE	0.0102563	1.98901	22	441	6	21110	CCN1,ADM,SPINT2,SPINT1,ST14,FZD5
GO:BP	negative regulation of protein phosphorylation	GO:0001933	FALSE	0.0106922	1.97093	322	441	21	21110	GADD45B,IGFBP3,SPINK1,LATS2,UBASH3B,MVP,DKK1,PRNP,PTPRJ,CADM4,NCK2,DDIT4,ERRFI1,SMPD1,APOE,LRP1,CDKN2D,CTDSPL,TRIB3,JUN,CDKN1B
GO:BP	regulation of developmental growth	GO:0048638	FALSE	0.0112188	1.95005	323	441	21	21110	YAP1,GDF15,GHRL,WWC3,FN1,AGRN,LATS2,SEMA6B,CRABP2,RUNX1,CITED2,WWC1,NEDD4L,STC2,EZR,FGFR3,RTN4,YBX3,APOE,CTTN,CDKN1B
GO:BP	vesicle-mediated transport	GO:0016192	FALSE	0.0112898	1.94731	1654	441	62	21110	ANXA3,HSPG2,RAB31,GAS6,ICAM5,IRF8,FLNA,THBS1,TINAGL1,MEGF6,DENND3,ANXA2,ADM,TYRO3,GULP1,EHD1,HLA-F,ATP13A2,CLU,KRT18,DKK1,MAPKAPK2,TAPBP,PTPRJ,NEDD4L,IL4R,RAB11FIP1,SYNGR3,S100A10,HSPA1A,CLTB,BCL2L1,TRIP10,IGF1R,RARA,EGFR,EZR,ARHGAP8,F2RL1,CD9,KIF1C,MICALL2,GOLGA2,TMED9,LDLR,MYH9,ARFGAP1,SMPD1,APOE,CD151,VAMP5,LRP1,RAB15,PCSK9,KDELR2,STX4,SYTL2,CTTN,COLEC12,BRSK1,SEC13,MYO1E
GO:BP	cell-substrate junction assembly	GO:0007044	FALSE	0.0118778	1.92526	96	441	11	21110	AJUBA,THBS1,FN1,VCL,RHOD,WNT4,PTPRJ,S100A10,DAPK3,MMP14,CTTN
GO:BP	protein localization	GO:0008104	FALSE	0.0124447	1.90501	2723	441	90	21110	ANKRD1,YAP1,AJUBA,RAB31,GAS6,MISP,CAVIN1,FLNA,EPHA2,GHRL,ADAM9,VCL,AGRN,LATS2,NUAK2,PTPN14,LAMA5,ACAP1,PPP1R15A,LIF,ERBB2,HK2,EHD1,MVP,ATP13A2,CLU,KRT18,ARHGEF18,PRNP,TAX1BP3,NEDD4L,NNAT,RAB11FIP1,S100A10,TOM1L2,MTCL1,ITGA3,FRMD6,CLTB,BCL2L1,MIEF2,LMNA,IRS1,HERPUD1,CCDC120,RHBDF1,MYO1C,TRIM3,EGFR,EZR,PTTG1IP,F2RL1,INHBB,MDFI,CREB3,ACTN4,MICALL2,GOLGA2,TMED9,RTN4,KCNAB2,IRS2,MYH9,ARFGAP1,DHCR24,AP…
GO:BP	phosphate-containing compound metabolic process	GO:0006796	FALSE	0.01256	1.90101	2763	441	91	21110	CCN1,NNMT,CCN2,PAPSS2,AJUBA,CAPN2,GADD45B,GAS6,NTF4,GDF15,PDGFB,THBS1,CDK18,EPHA2,IGFBP3,SPINK1,ADAM9,FN1,SGMS2,LATS2,NUAK2,PRAG1,PTPN14,UBASH3B,TYRO3,PPP1R15A,LIF,ERBB2,HK2,SKP2,MVP,ATP13A2,CLU,DKK1,MAPKAPK2,PRNP,EPHB6,PTPRJ,SLC25A1,EPS8L1,SH2D3A,CADM4,PTK7,HSPA1A,PLXNB2,NCK2,DUSP5,DDIT4,IGF1R,ACSF2,IRS1,IKBKG,PDXK,RARA,EGFR,INHBB,CKB,LDLR,CAB39,FGFR3,KCNAB2,ASMTL,ERRFI1,MAP3K20,IRS2,SMPD1,KSR1,…
GO:BP	extrinsic apoptotic signaling pathway	GO:0097191	FALSE	0.0126691	1.89726	225	441	17	21110	YAP1,TNFRSF12A,IFI6,THBS1,ATF3,KRT8,KRT18,HSPA1A,BCL2L1,LMNA,SH3RF1,ITM2C,FGFR3,TNFRSF10B,STX4,CTTN,STRADB
GO:BP	endocytosis	GO:0006897	FALSE	0.0127329	1.89507	798	441	37	21110	ANXA3,HSPG2,RAB31,GAS6,ICAM5,IRF8,THBS1,MEGF6,ANXA2,ADM,TYRO3,GULP1,EHD1,CLU,DKK1,MAPKAPK2,PTPRJ,NEDD4L,CLTB,BCL2L1,TRIP10,RARA,EGFR,EZR,F2RL1,CD9,LDLR,MYH9,ARFGAP1,SMPD1,APOE,CD151,LRP1,PCSK9,CTTN,COLEC12,MYO1E
GO:BP	syncytium formation by plasma membrane fusion	GO:0000768	FALSE	0.0138356	1.859	63	441	9	21110	MYOF,CAPN2,GDF15,ADAM9,EHD1,IL4R,PTGFRN,CD9,MYH9
GO:BP	intrinsic apoptotic signaling pathway in response to endoplasmic reticulum stress	GO:0070059	FALSE	0.0138356	1.859	63	441	9	21110	WFS1,PPP1R15A,HSPA1A,NCK2,BCL2L1,HERPUD1,CREB3,TNFRSF10B,TRIB3
GO:BP	cell-cell fusion	GO:0140253	FALSE	0.0138356	1.859	63	441	9	21110	MYOF,CAPN2,GDF15,ADAM9,EHD1,IL4R,PTGFRN,CD9,MYH9
GO:BP	regulation of plasma membrane repair	GO:1905684	TRUE	0.014219	1.84713	7	441	4	21110	AHNAK,ANXA2,S100A10,MYH9
GO:BP	cellular macromolecule localization	GO:0070727	FALSE	0.0144278	1.8408	2733	441	90	21110	ANKRD1,YAP1,AJUBA,RAB31,GAS6,MISP,CAVIN1,FLNA,EPHA2,GHRL,ADAM9,VCL,AGRN,LATS2,NUAK2,PTPN14,LAMA5,ACAP1,PPP1R15A,LIF,ERBB2,HK2,EHD1,MVP,ATP13A2,CLU,KRT18,ARHGEF18,PRNP,TAX1BP3,NEDD4L,NNAT,RAB11FIP1,S100A10,TOM1L2,MTCL1,ITGA3,FRMD6,CLTB,BCL2L1,MIEF2,LMNA,IRS1,HERPUD1,CCDC120,RHBDF1,MYO1C,TRIM3,EGFR,EZR,PTTG1IP,F2RL1,INHBB,MDFI,CREB3,ACTN4,MICALL2,GOLGA2,TMED9,RTN4,KCNAB2,IRS2,MYH9,ARFGAP1,DHCR24,AP…
GO:BP	muscle tissue development	GO:0060537	FALSE	0.0145438	1.83732	410	441	24	21110	ANKRD1,YAP1,ATF3,FHL2,RUNX1,ITGA7,STRA6,CITED2,DKK1,NOTCH2,MYH14,PPP1R13L,LMNA,TPM1,RARA,MYO18B,BCL9L,YBX3,FLNB,VAMP5,MAFF,DSG2,MYL6,RCAN1
GO:BP	negative regulation of molecular function	GO:0044092	FALSE	0.0149967	1.82401	1001	441	43	21110	TFPI2,AJUBA,IFI6,GADD45B,GAS6,FLNA,PDGFB,THBS1,SPINK1,LATS2,TIMP2,UBASH3B,WFS1,PPP1R15A,NES,MVP,DKK1,RASA4,PRNP,PTPRJ,NEDD4L,SPINT2,SERPINH1,SPINT1,SH3RF1,MDFI,CREB3,GOLGA2,CAB39,ERRFI1,IRS2,SMPD1,HABP4,DHCR24,APOE,LRP1,CDKN2D,DPEP1,PCSK9,TRIB3,JUN,AMBP,CDKN1B
GO:BP	extracellular matrix assembly	GO:0085029	FALSE	0.0164702	1.7833	49	441	8	21110	THSD4,GAS6,QSOX1,LAMB2,PHLDB1,LTBP3,FKBP10,LAMB3
GO:BP	Rho protein signal transduction	GO:0007266	FALSE	0.0164858	1.78289	139	441	13	21110	PRAG1,CDC42EP5,RHOD,EPS8L2,ARHGEF18,TAX1BP3,EPS8L1,ARHGEF10,ITGA3,F2RL1,APOE,BCL6,EPS8L3
GO:BP	regulation of cell differentiation	GO:0045595	FALSE	0.01756	1.75548	1568	441	59	21110	YAP1,CCN1,CCN2,PROM1,GAS6,NTF4,PDGFB,IGFBP3,METRNL,FN1,VCL,CRIM1,SEMA6B,ANXA2,CRABP2,UBASH3B,ADM,RUNX1,LAMB2,LIF,ERBB2,SLC4A11,WNT4,RBP1,DKK1,PHLDB1,NOTCH2,PPP1R13L,IL4R,S100A10,HSPA1A,HES7,PLXNB2,LTBP3,HLA-B,ZNF219,SPINT1,RARA,TNFRSF21,EGFR,HDAC7,SH3RF1,BCL9L,LDLR,RTN4,ERRFI1,RRAS,BCL6,VASN,MAFF,JUND,POFUT2,MITF,TRIB3,EID2B,MMP14,COL1A1,NEFL,CDKN1B
GO:BP	negative regulation of apoptotic signaling pathway	GO:2001234	FALSE	0.0179717	1.74541	231	441	17	21110	YAP1,IFI6,THBS1,WFS1,CLU,WNT4,HSPA1A,BCL2L1,LMNA,HERPUD1,PTTG1IP,SH3RF1,CREB3,YBX3,CDKN2D,CTTN,STRADB
GO:BP	plasma membrane bounded cell projection organization	GO:0120036	FALSE	0.0186874	1.72845	1535	441	58	21110	YAP1,AJUBA,NTF4,FLNA,EPHA2,GHRL,VSTM2L,FN1,VCL,AGRN,PRAG1,SEMA6B,CDC42EP5,FSCN1,CRABP2,SDC2,ADM,LAMC2,RHOD,EPS8L2,LAMA5,LAMB2,ERBB2,EHD1,CDHR5,PARD6B,DKK1,PRNP,NOTCH2,COBL,EPS8L1,NEDD4L,ITGA3,PTK7,PLXNB2,NCK2,IGF1R,TPM1,TNFRSF21,EZR,F2RL1,ITM2C,NECTIN2,MICALL2,DPYSL3,RTN4,MYH9,APOE,MYO10,DDR1,EPS8L3,LIMA1,JUN,P3H1,CTTN,NEFL,BRSK1,HSPA5
GO:BP	myoblast fusion	GO:0007520	FALSE	0.0192528	1.71551	50	441	8	21110	MYOF,CAPN2,GDF15,EHD1,IL4R,PTGFRN,CD9,MYH9
GO:BP	positive regulation of protein localization	GO:1903829	FALSE	0.0199389	1.7003	475	441	26	21110	ANKRD1,YAP1,GAS6,FLNA,EPHA2,GHRL,ADAM9,LIF,ERBB2,ATP13A2,PRNP,NNAT,MTCL1,ITGA3,MIEF2,MYO1C,EGFR,EZR,F2RL1,MICALL2,RTN4,IRS2,LRP1,FZD5,JUP,STX4
GO:BP	positive regulation of glomerular filtration	GO:0003104	FALSE	0.0205826	1.6865	3	441	3	21110	GAS6,PDGFB,F2RL1
GO:BP	positive regulation of cell adhesion	GO:0045785	FALSE	0.0214665	1.66824	477	441	26	21110	CCN1,FLNA,PDGFB,ADAM9,FN1,RHOD,RUNX1,LAMB2,LIF,ERBB2,CITED2,WNT4,EPHB6,PTPRJ,IL4R,S100A10,ITGA3,NCK2,TPM1,RARA,RELL2,RRAS,BCL6,MYO10,JUP,STX4
GO:BP	response to lipid	GO:0033993	FALSE	0.0218503	1.66054	916	441	40	21110	ANKRD1,YAP1,ANXA3,CCN2,CXCL1,CAPN2,IRF8,THBS1,ADAM9,SRR,ADM,STRA6,AKAP12,GPX3,SKP2,RBP1,DKK1,MAPKAPK2,STC2,PTK7,HSPA1A,DDIT4,IGF1R,IRS1,FOSL1,RARA,EGFR,INHBB,LDLR,ERRFI1,CLDN4,TNIP1,CDKN2D,JUND,PLSCR3,COL1A1,NEFL,WBP2,CDKN1B,CTSH
GO:BP	Wnt signaling pathway	GO:0016055	FALSE	0.0230574	1.63719	450	441	25	21110	YAP1,AMOTL2,NXN,LATS2,PLEKHA4,WNT4,DKK1,TLE1,TAX1BP3,ITGA3,PTK7,IGFBP6,KREMEN2,LGR4,EGFR,AMFR,BCL9L,MDFI,APOE,LRP1,FZD5,JUP,MITF,DAPK3,COL1A1
GO:BP	cell differentiation involved in metanephros development	GO:0072202	FALSE	0.0230839	1.63669	25	441	6	21110	YAP1,PDGFB,LAMB2,LIF,WNT4,LGR4
GO:BP	regulation of hippo signaling	GO:0035330	FALSE	0.0230839	1.63669	25	441	6	21110	AJUBA,IQCJ-SCHIP1,WWC3,NUAK2,WWC1,SHANK2
GO:BP	syncytium formation	GO:0006949	FALSE	0.023219	1.63416	67	441	9	21110	MYOF,CAPN2,GDF15,ADAM9,EHD1,IL4R,PTGFRN,CD9,MYH9
GO:BP	protein localization to plasma membrane	GO:0072659	FALSE	0.0232941	1.63275	286	441	19	21110	RAB31,GAS6,FLNA,EPHA2,LAMA5,EHD1,KRT18,PRNP,S100A10,ITGA3,BCL2L1,EGFR,EZR,VAMP5,LRP1,JUP,RAB15,STX4,MMP14
GO:BP	cell-substrate junction organization	GO:0150115	FALSE	0.023571	1.62762	103	441	11	21110	AJUBA,THBS1,FN1,VCL,RHOD,WNT4,PTPRJ,S100A10,DAPK3,MMP14,CTTN
GO:BP	cell activation	GO:0001775	FALSE	0.0238012	1.6234	1157	441	47	21110	ANXA3,CCN2,GAS6,IRF8,FLNA,PDGFB,THBS1,ADAM9,FN1,VCL,UBASH3B,TYRO3,RUNX1,ERBB2,AKAP12,HLA-F,CLU,WNT4,PRNP,EPHB6,PTPRJ,NOTCH2,IL4R,THEMIS2,NCK2,NFKB2,RARA,TNFRSF21,F2RL1,SH3RF1,NECTIN2,CD9,LDLR,IRS2,MYH9,MT1X,APOE,CD151,BCL6,LRP1,FZD5,JUND,PAWR,JUN,STX4,MMP14,KLF6
GO:BP	regulation of primary metabolic process	GO:0080090	FALSE	0.0241987	1.61621	5836	441	163	21110	ANKRD1,YAP1,CCN1,ANXA3,PRSS22,TFPI2,NNMT,CCN2,AJUBA,CAPN2,IFI6,GADD45B,GAS6,NTF4,IRF8,NXN,GDF15,FLNA,PDGFB,THBS1,CDK18,IGFBP3,SPINK1,FBXO2,AHNAK,TENT5B,ADAM9,WWC3,FN1,ATF3,FOSL2,AGRN,PDLIM1,LATS2,SAMD4A,ANXA2,TIMP2,CRABP2,UBASH3B,ADM,WFS1,FHL2,RUNX1,PPP1R15A,LIF,MELTF,ERBB2,CITED2,ELF3,SKP2,MVP,ATP13A2,TEAD4,WWC1,CLU,WNT4,DKK1,AFAP1L2,MAPKAPK2,INAVA,PRNP,TLE1,PTPRJ,NOTCH2,PPP1R13L,SH2D3A,S100A10,…
GO:BP	skin development	GO:0043588	FALSE	0.0242892	1.61459	313	441	20	21110	YAP1,EPHA2,ADAM9,FOSL2,LATS2,LAMA5,KRT8,DKK1,ITGA3,LGR4,EGFR,ERRFI1,FLNB,ST14,DHCR24,CLDN4,ELOVL1,JUP,COL1A1,TNFRSF19
GO:BP	cell-cell signaling by wnt	GO:0198738	FALSE	0.0248667	1.60438	452	441	25	21110	YAP1,AMOTL2,NXN,LATS2,PLEKHA4,WNT4,DKK1,TLE1,TAX1BP3,ITGA3,PTK7,IGFBP6,KREMEN2,LGR4,EGFR,AMFR,BCL9L,MDFI,APOE,LRP1,FZD5,JUP,MITF,DAPK3,COL1A1
GO:BP	stress-activated MAPK cascade	GO:0051403	FALSE	0.0251823	1.59891	237	441	17	21110	CCN2,GADD45B,CDC42EP5,MAPKAPK2,INAVA,SH2D3A,IGFBP6,IGF1R,EGFR,EZR,F2RL1,SH3RF1,RELL2,MAP3K20,AMBP,STRADB,TNFRSF19
GO:BP	regulation of cytoskeleton organization	GO:0051493	FALSE	0.0273249	1.56344	543	441	28	21110	CCN2,CAPN2,IQCJ-SCHIP1,FLNA,CDC42EP5,FSCN1,RHOD,NES,RND3,WNT4,ARHGEF18,PHLDB1,NOTCH2,S100A10,ARHGEF10,HSPA1A,RHOF,NCK2,FLII,TPM1,RHOC,F2RL1,RASSF7,LRP1,LIMA1,DAPK3,CTTN,CDKN1B
GO:BP	neuron death	GO:0070997	FALSE	0.0276689	1.55801	370	441	22	21110	CAPN2,NTF4,VSTM2L,WFS1,TYRO3,NES,HLA-F,ATP13A2,CLU,DKK1,PRNP,BCL2L1,DDIT4,IKBKG,TNFRSF21,DHCR24,APOE,SRPK2,PCSK9,JUN,NEFL,HSPA5
GO:BP	focal adhesion assembly	GO:0048041	FALSE	0.0279079	1.55427	86	441	10	21110	AJUBA,THBS1,VCL,RHOD,WNT4,PTPRJ,S100A10,DAPK3,MMP14,CTTN
GO:BP	regeneration	GO:0031099	FALSE	0.0283034	1.54816	191	441	15	21110	YAP1,ANXA3,NNMT,GAS6,FLNA,ADM,RUNX1,LAMB2,IGF1R,PTGFRN,NINJ1,CD9,JUN,NEFL,CDKN1B
GO:BP	positive regulation of protein localization to membrane	GO:1905477	FALSE	0.0283645	1.54723	105	441	11	21110	EPHA2,ERBB2,PRNP,MTCL1,ITGA3,MIEF2,MYO1C,EGFR,EZR,LRP1,STX4
GO:BP	regulation of protein transport	GO:0051223	FALSE	0.0291547	1.53529	515	441	27	21110	ANKRD1,GAS6,FLNA,GHRL,ADAM9,PTPN14,ERBB2,ATP13A2,PRNP,NNAT,RAB11FIP1,MTCL1,MIEF2,IRS1,RHBDF1,MYO1C,EZR,F2RL1,INHBB,MICALL2,IRS2,APOE,FZD5,JUP,STX4,P3H1,NUP58
GO:BP	positive regulation of molecular function	GO:0044093	FALSE	0.0292258	1.53423	1522	441	57	21110	CCN1,ANXA3,PRSS22,CCN2,AJUBA,GAS6,PDGFB,THBS1,EPHA2,ADAM9,AGRN,IL32,ANXA2,TYRO3,PPP1R15A,ERBB2,CLU,WNT4,DKK1,PRNP,EPHB6,TAX1BP3,SYNGR3,S100A10,ARHGEF10,HSPA1A,IGF1R,IRS1,FOSL1,TPM1,IKBKG,RARA,RHOC,EGFR,AMFR,F2RL1,RNF207,ACTN4,CAB39,FGFR3,NTS,CLDN4,APOE,LRP1,ARHGAP45,DCUN1D5,DDR1,FZD5,RPS6KA4,TNFRSF10B,JUP,TRIB3,STX4,TBC1D3B,CDKN1B,CTSH,STRADB
GO:BP	cellular component morphogenesis	GO:0032989	FALSE	0.0293727	1.53206	796	441	36	21110	ANKRD1,NTF4,EPHA2,VSTM2L,FN1,VCL,KRT19,SEMA6B,CRABP2,SDC2,LAMC2,LAMA5,KRT8,LAMB2,ERBB2,NES,PARD6B,PHLDB1,NOTCH2,COBL,MYH14,NEDD4L,PTK7,PLXNB2,BCL2L1,FLII,IGF1R,TPM1,NECTIN2,CD9,RTN4,APOE,DDR1,CTTN,NEFL,BRSK1
GO:BP	plasminogen activation	GO:0031639	TRUE	0.0294824	1.53044	26	441	6	21110	THBS1,ANXA2,RUNX1,MELTF,S100A10,DHCR24
GO:BP	ERBB signaling pathway	GO:0038127	FALSE	0.030717	1.51262	126	441	12	21110	IFI6,ERBB2,MVP,AFAP1L2,PTPRJ,NCK2,RHBDF1,GRB7,EGFR,RTN4,ERRFI1,FAM83A
GO:BP	ameboidal-type cell migration	GO:0001667	FALSE	0.030904	1.50999	429	441	24	21110	FSTL1,ANXA3,AMOTL2,PDGFB,THBS1,EPHA2,ADAM9,FN1,PDLIM1,S100A2,SEMA6B,LAMA5,AKAP12,ITGA3,HDAC7,RTN4,IRS2,MYH9,APOE,RRAS,GIPC1,JUP,JUN,CTSH
GO:BP	negative regulation of metabolic process	GO:0009892	FALSE	0.0324925	1.48822	3559	441	109	21110	ANKRD1,YAP1,TFPI2,CCN2,AJUBA,IFI6,GADD45B,GAS6,IRF8,NXN,FLNA,PDGFB,THBS1,EPHA2,IGFBP3,SPINK1,GHRL,TENT5B,WWC3,FN1,ATF3,LATS2,QSOX1,SAMD4A,ANXA2,TIMP2,UBASH3B,WFS1,FHL2,RUNX1,PPP1R15A,HK2,CITED2,ELF3,HLA-F,MVP,ATP13A2,WWC1,CLU,WNT4,DKK1,MAPKAPK2,PRNP,TLE1,PTPRJ,NOTCH2,PPP1R13L,SPINT2,STC2,CADM4,HSPA1A,HES7,SERPINH1,NCK2,BCL2L1,ERFE,DDIT4,LMNA,GRB7,CREG1,NFKB2,ZNF219,SPINT1,RARA,LGR4,MAFK,EID2,TNFR…
GO:BP	regulation of Rho protein signal transduction	GO:0035023	FALSE	0.0342791	1.46497	88	441	10	21110	PRAG1,EPS8L2,ARHGEF18,EPS8L1,ARHGEF10,ITGA3,F2RL1,APOE,BCL6,EPS8L3
GO:BP	regulation of protein phosphorylation	GO:0001932	FALSE	0.0360636	1.44293	1072	441	44	21110	CCN1,CCN2,AJUBA,GADD45B,GAS6,NTF4,GDF15,PDGFB,THBS1,IGFBP3,SPINK1,ADAM9,FN1,LATS2,UBASH3B,LIF,ERBB2,MVP,CLU,DKK1,PRNP,PTPRJ,SH2D3A,CADM4,PLXNB2,NCK2,DDIT4,EGFR,INHBB,CAB39,FGFR3,ERRFI1,SMPD1,KSR1,APOE,LRP1,CDKN2D,FZD5,CTDSPL,TNFRSF10B,TRIB3,JUN,CDKN1B,STRADB
GO:BP	response to mechanical stimulus	GO:0009612	FALSE	0.036243	1.44078	219	441	16	21110	ANKRD1,CAPN2,THBS1,STRA6,CITED2,IGF1R,FOSL1,LRP11,HABP4,TNFRSF10B,JUND,JUP,SLC2A1,JUN,MMP14,COL1A1
GO:BP	negative regulation of catalytic activity	GO:0043086	FALSE	0.0363341	1.43969	644	441	31	21110	TFPI2,AJUBA,IFI6,GADD45B,GAS6,THBS1,SPINK1,LATS2,TIMP2,UBASH3B,PPP1R15A,NES,MVP,RASA4,PRNP,PTPRJ,SPINT2,SERPINH1,SPINT1,SH3RF1,ERRFI1,IRS2,SMPD1,DHCR24,APOE,LRP1,CDKN2D,DPEP1,TRIB3,AMBP,CDKN1B
GO:BP	embryonic placenta morphogenesis	GO:0060669	FALSE	0.0372408	1.42898	27	441	6	21110	CCN1,ADM,SPINT2,SPINT1,ST14,FZD5
GO:BP	cell-cell junction assembly	GO:0007043	FALSE	0.0376785	1.42391	150	441	13	21110	EPHA2,VCL,FSCN1,PARD6B,MYO1C,RHOC,HDAC7,CD9,MICALL2,CDH24,CLDN4,FZD5,JUP
GO:BP	protein localization to cell periphery	GO:1990778	FALSE	0.0380544	1.41959	350	441	21	21110	RAB31,GAS6,MISP,FLNA,EPHA2,LAMA5,ERBB2,EHD1,KRT18,PRNP,S100A10,ITGA3,BCL2L1,EGFR,EZR,VAMP5,LRP1,JUP,RAB15,STX4,MMP14
GO:BP	transmembrane receptor protein serine/threonine kinase signaling pathway	GO:0007178	FALSE	0.0385304	1.4142	378	441	22	21110	FSTL1,CCN1,GDF15,THBS1,ADAM9,LATS2,CRIM1,CITED2,DKK1,NOTCH2,ITGA3,HSPA1A,LTBP3,EID2,INHBB,BCL9L,VASN,LRP1,GIPC1,JUN,ZYX,HSPA5
GO:BP	regulation of nitrogen compound metabolic process	GO:0051171	FALSE	0.0387372	1.41187	5662	441	158	21110	ANKRD1,YAP1,CCN1,ANXA3,PRSS22,TFPI2,NNMT,CCN2,AJUBA,CAPN2,IFI6,GADD45B,GAS6,NTF4,IRF8,NXN,GDF15,FLNA,PDGFB,THBS1,CDK18,IGFBP3,SPINK1,FBXO2,AHNAK,TENT5B,ADAM9,WWC3,FN1,ATF3,FOSL2,AGRN,PDLIM1,LATS2,SAMD4A,ANXA2,TIMP2,CRABP2,UBASH3B,WFS1,FHL2,RUNX1,PPP1R15A,LIF,MELTF,ERBB2,CITED2,ELF3,SKP2,MVP,ATP13A2,TEAD4,WWC1,CLU,WNT4,DKK1,AFAP1L2,MAPKAPK2,INAVA,PRNP,TLE1,PTPRJ,NOTCH2,PPP1R13L,SH2D3A,S100A10,SPIN…
GO:BP	stress-activated protein kinase signaling cascade	GO:0031098	FALSE	0.0387799	1.41139	245	441	17	21110	CCN2,GADD45B,CDC42EP5,MAPKAPK2,INAVA,SH2D3A,IGFBP6,IGF1R,EGFR,EZR,F2RL1,SH3RF1,RELL2,MAP3K20,AMBP,STRADB,TNFRSF19
GO:BP	regulation of neuron death	GO:1901214	FALSE	0.0401278	1.39655	324	441	20	21110	CAPN2,NTF4,VSTM2L,WFS1,TYRO3,NES,HLA-F,ATP13A2,CLU,DKK1,PRNP,BCL2L1,DDIT4,IKBKG,DHCR24,APOE,SRPK2,PCSK9,JUN,NEFL
GO:BP	epidermal growth factor receptor signaling pathway	GO:0007173	TRUE	0.0405418	1.3921	109	441	11	21110	IFI6,ERBB2,MVP,AFAP1L2,PTPRJ,NCK2,RHBDF1,GRB7,EGFR,ERRFI1,FAM83A
GO:BP	protein metabolic process	GO:0019538	FALSE	0.04116	1.38552	5449	441	153	21110	CCN1,PRSS22,TFPI2,NNMT,CCN2,PRSS23,AJUBA,CAPN2,IFI6,GADD45B,GAS6,NTF4,NXN,GDF15,FLNA,PDGFB,THBS1,CDK18,EPHA2,IGFBP3,SPINK1,FBXO2,TENT5B,TINAGL1,GALNT10,ADAM9,FN1,LATS2,PDLIM2,CAPN5,RHBDL1,DENND3,NUAK2,PRAG1,SAMD4A,ANXA2,TIMP2,PTPN14,UBASH3B,WFS1,TYRO3,RUNX1,PPP1R15A,LIF,MELTF,ERBB2,SKP2,MVP,ATP13A2,CLU,DKK1,MAPKAPK2,INAVA,PRNP,EPHB6,PTPRJ,TAX1BP3,NEDD4L,NNAT,SH2D3A,S100A10,SPINT2,CADM4,PTK7,HSPA1…
GO:BP	positive regulation of cell projection organization	GO:0031346	FALSE	0.043214	1.36438	353	441	21	21110	FLNA,FN1,AGRN,CDC42EP5,FSCN1,CRABP2,EPS8L2,EHD1,COBL,EPS8L1,ITGA3,PTK7,PLXNB2,IGF1R,F2RL1,DPYSL3,APOE,EPS8L3,P3H1,NEFL,HSPA5
GO:BP	integrated stress response signaling	GO:0140467	FALSE	0.0457832	1.33929	41	441	7	21110	PPP1R15A,NCK2,FOSL1,CREB3,MAP3K20,JUN,HSPA5
GO:BP	negative regulation of macromolecule metabolic process	GO:0010605	FALSE	0.0468831	1.32898	3342	441	103	21110	ANKRD1,YAP1,TFPI2,CCN2,AJUBA,IFI6,GADD45B,GAS6,IRF8,NXN,FLNA,PDGFB,THBS1,EPHA2,IGFBP3,SPINK1,GHRL,TENT5B,WWC3,FN1,ATF3,LATS2,SAMD4A,ANXA2,TIMP2,UBASH3B,WFS1,FHL2,RUNX1,PPP1R15A,CITED2,ELF3,HLA-F,MVP,ATP13A2,WWC1,CLU,WNT4,DKK1,MAPKAPK2,PRNP,TLE1,PTPRJ,NOTCH2,PPP1R13L,SPINT2,STC2,CADM4,HSPA1A,HES7,SERPINH1,NCK2,DDIT4,LMNA,GRB7,CREG1,NFKB2,ZNF219,SPINT1,RARA,LGR4,MAFK,EID2,TNFRSF21,EGFR,EZR,F2RL1,HD…
GO:BP	cell-cell signaling	GO:0007267	FALSE	0.0478833	1.31982	1696	441	61	21110	YAP1,AMOTL2,NTF4,NXN,GDF15,FLNA,PDGFB,SPINK1,GHRL,FBXO2,ANXA9,AGRN,LATS2,SELENOM,ADM,NPTX2,SLC12A4,LIF,AKAP12,PLEKHA4,WNT4,DKK1,PRNP,TLE1,TAX1BP3,NNAT,RAB11FIP1,ITGA3,PTK7,IGFBP6,LTBP3,IRS1,KREMEN2,RARA,LGR4,EGFR,AMFR,F2RL1,RNF207,INHBB,BCL9L,MDFI,GLS,FGFR3,RTN4,IRS2,SHANK2,APOE,LRP1,FZD5,GIPC1,JUP,FJX1,MITF,DAPK3,STX4,ZYX,COL1A1,NEFL,BRSK1,APBA2
GO:BP	regulation of transmembrane receptor protein serine/threonine kinase signaling pathway	GO:0090092	FALSE	0.0484345	1.31484	275	441	18	21110	FSTL1,CCN1,GDF15,THBS1,LATS2,CRIM1,CITED2,DKK1,NOTCH2,ITGA3,HSPA1A,EID2,INHBB,BCL9L,VASN,LRP1,GIPC1,HSPA5
GO:BP	regulation of extrinsic apoptotic signaling pathway	GO:2001236	FALSE	0.0499099	1.30181	154	441	13	21110	YAP1,TNFRSF12A,IFI6,THBS1,ATF3,HSPA1A,BCL2L1,LMNA,SH3RF1,ITM2C,STX4,CTTN,STRADB
KEGG	Focal adhesion	KEGG:04510	FALSE	1.12132e-06	5.95027	202	231	23	8161	CAPN2,FLNA,PDGFB,THBS1,FN1,VCL,COL6A1,LAMC2,LAMA5,ITGA7,LAMB2,ERBB2,ITGA3,IGF1R,EGFR,ACTN4,FLNB,COL4A5,JUN,ZYX,COL1A1,LAMB3,MYL12B
KEGG	ECM-receptor interaction	KEGG:04512	FALSE	0.000104608	3.98044	88	231	13	8161	HSPG2,THBS1,FN1,AGRN,COL6A1,LAMC2,LAMA5,ITGA7,LAMB2,ITGA3,COL4A5,COL1A1,LAMB3
KEGG	Tight junction	KEGG:04530	FALSE	0.000130129	3.88562	169	231	18	8161	AMOTL2,RUNX1,ERBB2,PARD6B,ARHGEF18,MYH14,NEDD4L,EZR,ACTN4,MICALL2,YBX3,MYH9,CLDN4,CGN,MYL6,JUN,CTTN,MYL12B
KEGG	PI3K-Akt signaling pathway	KEGG:04151	FALSE	0.000229197	3.63979	353	231	27	8161	NTF4,PDGFB,THBS1,EPHA2,FN1,COL6A1,LAMC2,LAMA5,ITGA7,LAMB2,ERBB2,OSMR,IL4R,ITGA3,BCL2L1,DDIT4,IGF1R,IRS1,IKBKG,EGFR,CREB3,FGFR3,HSP90B1,COL4A5,COL1A1,CDKN1B,LAMB3
KEGG	Small cell lung cancer	KEGG:05222	FALSE	0.00104277	2.98181	92	231	12	8161	GADD45B,FN1,LAMC2,LAMA5,LAMB2,SKP2,ITGA3,BCL2L1,IKBKG,COL4A5,CDKN1B,LAMB3
KEGG	Pathways in cancer	KEGG:05200	FALSE	0.00139341	2.85592	529	231	33	8161	GADD45B,GSTM3,PDGFB,FN1,LAMC2,LAMA5,RUNX1,LAMB2,ERBB2,SKP2,WNT4,NOTCH2,IL4R,ITGA3,BCL2L1,IGF1R,NFKB2,IKBKG,GSTM4,RARA,EGFR,TXNRD1,FGFR3,HSP90B1,FZD5,COL4A5,JUP,SLC2A1,MITF,DAPK3,JUN,CDKN1B,LAMB3
KEGG	Human papillomavirus infection	KEGG:05165	FALSE	0.00628909	2.20141	331	231	23	8161	THBS1,FN1,COL6A1,LAMC2,LAMA5,ITGA7,LAMB2,HLA-F,PARD6B,WNT4,NOTCH2,ITGA3,HES7,HLA-B,IKBKG,EGFR,CREB3,HLA-C,FZD5,COL4A5,COL1A1,CDKN1B,LAMB3
KEGG	Hippo signaling pathway - multiple species	KEGG:04392	FALSE	0.0141903	1.84801	29	231	6	8161	YAP1,AJUBA,LATS2,TEAD4,WWC1,FRMD6
KEGG	MAPK signaling pathway	KEGG:04010	FALSE	0.0257661	1.58895	294	231	20	8161	GADD45B,NTF4,FLNA,PDGFB,EPHA2,ERBB2,MAPKAPK2,HSPA1A,DUSP5,IGF1R,NFKB2,IKBKG,EGFR,FGFR3,FLNB,MAP3K20,RRAS,RPS6KA4,JUND,JUN
REAC	Post-translational protein phosphorylation	REAC:R-HSA-8957275	FALSE	3.86139e-08	7.41326	107	297	19	10790	FSTL1,CCN1,PRSS23,GAS6,IGFBP3,FN1,QSOX1,SDC2,WFS1,LAMB2,MELTF,CKAP4,STC2,VWA1,APOE,HSP90B1,PNPLA2,NUCB1,PCSK9
REAC	Regulation of Insulin-like Growth Factor (IGF) transport and uptake by Insulin-like Growth Factor Binding Proteins (IGFBPs)	REAC:R-HSA-381426	FALSE	7.41568e-08	7.12985	124	297	20	10790	FSTL1,CCN1,PRSS23,GAS6,IGFBP3,FN1,QSOX1,SDC2,WFS1,LAMB2,MELTF,CKAP4,STC2,IGFBP6,VWA1,APOE,HSP90B1,PNPLA2,NUCB1,PCSK9
REAC	Non-integrin membrane-ECM interactions	REAC:R-HSA-3000171	FALSE	1.78538e-07	6.74827	58	297	14	10790	TTR,HSPG2,PDGFB,THBS1,FN1,AGRN,SDC2,LAMC2,LAMA5,LAMB2,DDR1,COL4A5,COL1A1,LAMB3
REAC	Extracellular matrix organization	REAC:R-HSA-1474244	FALSE	1.38308e-06	5.85915	297	297	29	10790	TTR,HSPG2,CAPN2,ICAM5,PDGFB,THBS1,ADAM9,FN1,AGRN,CAPN5,TIMP2,SDC2,COL6A1,LAMC2,LAMA5,ITGA7,LAMB2,COL18A1,ITGA3,SERPINH1,LTBP3,PLOD1,CD151,DDR1,COL4A5,MMP14,P3H1,COL1A1,LAMB3
REAC	Laminin interactions	REAC:R-HSA-3000157	FALSE	3.42413e-05	4.46545	30	297	9	10790	HSPG2,LAMC2,LAMA5,ITGA7,LAMB2,COL18A1,ITGA3,COL4A5,LAMB3
REAC	Response to elevated platelet cytosolic Ca2+	REAC:R-HSA-76005	FALSE	0.000257924	3.58851	130	297	16	10790	GAS6,FLNA,PDGFB,THBS1,FN1,VCL,QSOX1,CYB5R1,CLU,PHACTR2,CD9,ACTN4,TAGLN2,HABP4,STX4,HSPA5
REAC	Signal Transduction	REAC:R-HSA-162582	FALSE	0.000276485	3.55833	2535	297	107	10790	YAP1,FSTL1,AMOTL2,CXCL1,NTF4,CAVIN1,FLNA,PDGFB,THBS1,EPHA2,FN1,VCL,LATS2,IL32,PRAG1,CDC42EP5,CRABP2,ADM,COL6A1,LAMC2,RHOD,LAMA5,RUNX1,PPP1R15A,LAMB2,ERBB2,AKAP12,MGLL,ELF3,RND3,NOXO1,PARD6B,TUBB6,WWC1,CKAP4,WNT4,DKK1,ARHGEF18,MAPKAPK2,RASA4,TLE1,PTPRJ,NOTCH2,TAX1BP3,MYH14,NEDD4L,SPINT2,ARHGEF10,ITGA3,CLTB,RHOF,TPM4,NCK2,LTBP3,BCL2L1,TRIP10,DUSP5,IGF1R,IRS1,GRB7,KREMEN2,FOSL1,SPINT1,IKBKG,RARA,LGR…
REAC	Platelet degranulation	REAC:R-HSA-114608	FALSE	0.000814541	3.08909	125	297	15	10790	GAS6,FLNA,PDGFB,THBS1,FN1,VCL,QSOX1,CYB5R1,CLU,PHACTR2,CD9,ACTN4,TAGLN2,HABP4,HSPA5
REAC	Sema4D in semaphorin signaling	REAC:R-HSA-400685	FALSE	0.00127801	2.89347	24	297	7	10790	ERBB2,MYH14,RHOC,MYH9,RRAS,MYL6,MYL12B
REAC	Signaling by MET	REAC:R-HSA-6806834	FALSE	0.00329415	2.48226	76	297	11	10790	FN1,LAMC2,LAMA5,LAMB2,PTPRJ,SPINT2,ITGA3,SPINT1,UBC,COL1A1,LAMB3
REAC	RHO GTPases activate CIT	REAC:R-HSA-5625900	FALSE	0.0041048	2.38671	19	297	6	10790	MYH14,RHOC,MYH9,MYL6,CDKN1B,MYL12B
REAC	Sema4D induced cell migration and growth-cone collapse	REAC:R-HSA-416572	FALSE	0.00572913	2.24191	20	297	6	10790	ERBB2,MYH14,RHOC,MYH9,MYL6,MYL12B
REAC	MET activates PTK2 signaling	REAC:R-HSA-8874081	FALSE	0.00652226	2.1856	30	297	7	10790	FN1,LAMC2,LAMA5,LAMB2,ITGA3,COL1A1,LAMB3
REAC	RHO GTPases activate PAKs	REAC:R-HSA-5627123	FALSE	0.00783637	2.10589	21	297	6	10790	FLNA,MYH14,MYH9,MYL6,CTTN,MYL12B
REAC	Integrin cell surface interactions	REAC:R-HSA-216083	FALSE	0.00878684	2.05617	84	297	11	10790	HSPG2,ICAM5,THBS1,FN1,AGRN,COL6A1,ITGA7,COL18A1,ITGA3,COL4A5,COL1A1
REAC	Signaling by Receptor Tyrosine Kinases	REAC:R-HSA-9006934	FALSE	0.0101985	1.99146	502	297	31	10790	YAP1,NTF4,PDGFB,THBS1,FN1,COL6A1,LAMC2,LAMA5,LAMB2,ERBB2,MAPKAPK2,PTPRJ,SPINT2,ITGA3,NCK2,IGF1R,IRS1,GRB7,FOSL1,SPINT1,EGFR,UBC,GALNT3,IRS2,APOE,COL4A5,JUND,JUP,TRIB3,COL1A1,LAMB3
REAC	Retinoid metabolism and transport	REAC:R-HSA-975634	FALSE	0.0111039	1.95452	44	297	8	10790	TTR,HSPG2,AGRN,SDC2,RBP1,LDLR,APOE,LRP1
REAC	Degradation of the extracellular matrix	REAC:R-HSA-1474228	FALSE	0.0150875	1.82138	140	297	14	10790	HSPG2,CAPN2,ADAM9,FN1,CAPN5,TIMP2,COL6A1,LAMC2,LAMA5,COL18A1,COL4A5,MMP14,COL1A1,LAMB3
REAC	Metabolism of fat-soluble vitamins	REAC:R-HSA-6806667	FALSE	0.0214871	1.66782	48	297	8	10790	TTR,HSPG2,AGRN,SDC2,RBP1,LDLR,APOE,LRP1
REAC	RHO GTPase cycle	REAC:R-HSA-9012999	FALSE	0.0219799	1.65797	449	297	28	10790	CAVIN1,EPHA2,IL32,PRAG1,CDC42EP5,RHOD,AKAP12,RND3,NOXO1,PARD6B,CKAP4,ARHGEF18,ARHGEF10,RHOF,TPM4,NCK2,TRIP10,GRB7,RHOC,ARHGAP8,SH3RF1,CKB,GOLGA3,ARHGAP45,SLC1A5,PLEKHG6,JUP,DSG2
REAC	Signaling by Rho GTPases	REAC:R-HSA-194315	FALSE	0.0223041	1.65162	702	297	38	10790	CAVIN1,FLNA,EPHA2,IL32,PRAG1,CDC42EP5,RHOD,AKAP12,RND3,NOXO1,PARD6B,TUBB6,CKAP4,ARHGEF18,TAX1BP3,MYH14,ARHGEF10,RHOF,TPM4,NCK2,TRIP10,GRB7,RHOC,ARHGAP8,SH3RF1,CKB,MYH9,GOLGA3,ARHGAP45,SLC1A5,PLEKHG6,JUP,DSG2,MYL6,CTTN,SEC13,CDKN1B,MYL12B
REAC	Signaling by Rho GTPases, Miro GTPases and RHOBTB3	REAC:R-HSA-9716542	FALSE	0.0350875	1.45485	717	297	38	10790	CAVIN1,FLNA,EPHA2,IL32,PRAG1,CDC42EP5,RHOD,AKAP12,RND3,NOXO1,PARD6B,TUBB6,CKAP4,ARHGEF18,TAX1BP3,MYH14,ARHGEF10,RHOF,TPM4,NCK2,TRIP10,GRB7,RHOC,ARHGAP8,SH3RF1,CKB,MYH9,GOLGA3,ARHGAP45,SLC1A5,PLEKHG6,JUP,DSG2,MYL6,CTTN,SEC13,CDKN1B,MYL12B
REAC	MET promotes cell motility	REAC:R-HSA-8875878	FALSE	0.0471742	1.3263	40	297	7	10790	FN1,LAMC2,LAMA5,LAMB2,ITGA3,COL1A1,LAMB3
WP	Primary focal segmental glomerulosclerosis (FSGS)	WP:WP2572	FALSE	1.53503e-05	4.81388	72	272	14	8133	VCL,AGRN,LAMA5,KRT8,LAMB2,DKK1,ITGA3,ACTN4,MYH9,CD151,COL4A5,INF2,CDKN1B,MYO1E
WP	Focal adhesion	WP:WP306	FALSE	0.000440479	3.35607	197	272	21	8133	CAPN2,FLNA,PDGFB,THBS1,FN1,VCL,LAMC2,LAMA5,ITGA7,LAMB2,ERBB2,ITGA3,IGF1R,EGFR,ACTN4,FLNB,JUN,ZYX,COL1A1,LAMB3,MYL12B
WP	Nephrotic syndrome	WP:WP4758	FALSE	0.00263312	2.57953	45	272	9	8133	LAMB2,ITGA3,LMNA,ACTN4,MYH9,CD151,COL4A5,INF2,MYO1E
WP	Malignant pleural mesothelioma	WP:WP5087	FALSE	0.00384746	2.41483	436	272	32	8133	YAP1,CCN2,PRSS23,AJUBA,CXCL1,NTF4,PDGFB,EPHA2,FN1,ATF3,LATS2,LAMC2,LAMA5,LAMB2,TEAD4,WWC1,WNT4,DKK1,MAPKAPK2,ITGA3,IGF1R,FOSL1,EGFR,FGFR3,CDH24,RASSF7,FZD5,COL4A5,SLC2A1,JUN,MMP14,LAMB3
WP	Focal adhesion: PI3K-Akt-mTOR-signaling pathway	WP:WP3932	FALSE	0.00456245	2.3408	302	272	25	8133	PDGFB,THBS1,EPHA2,FN1,LAMC2,LAMA5,ITGA7,LAMB2,OSMR,IL4R,ITGA3,DDIT4,IGF1R,IRS1,IKBKG,EGFR,CREB3,CAB39,FGFR3,IRS2,HSP90B1,SLC2A1,COL1A1,CDKN1B,LAMB3
WP	VEGFA-VEGFR2 signaling	WP:WP3888	FALSE	0.00738989	2.13136	430	272	31	8133	CCN1,CCN2,CAPN2,EPHA2,IGFBP3,ADAM9,FN1,VCL,FSCN1,PTPN14,FHL2,TEAD4,DKK1,MAPKAPK2,PTPRJ,HSPA1A,BCL2L1,FLII,DUSP5,HERPUD1,MYO1C,RHOC,EZR,HDAC7,FLNB,MYH9,GIPC1,FJX1,JUN,MMP14,RCAN1
WP	Inflammatory response pathway	WP:WP453	FALSE	0.00849487	2.07084	30	272	7	8133	THBS1,FN1,LAMC2,LAMA5,LAMB2,IL4R,COL1A1
WP	PI3K-Akt signaling pathway	WP:WP4172	FALSE	0.0110293	1.95745	338	272	26	8133	NTF4,PDGFB,THBS1,EPHA2,FN1,COL6A1,LAMC2,LAMA5,ITGA7,LAMB2,OSMR,IL4R,ITGA3,BCL2L1,DDIT4,IGF1R,IRS1,IKBKG,EGFR,CREB3,FGFR3,HSP90B1,COL4A5,COL1A1,CDKN1B,LAMB3
WP	Ebola virus infection in host	WP:WP4217	FALSE	0.0166653	1.77819	128	272	14	8133	GAS6,FLNA,TYRO3,HLA-F,ITGA3,CLTB,IGF1R,HLA-B,NFKB2,RHOC,EGFR,ACTN4,HLA-C,FLNB
WP	Nuclear receptors meta-pathway	WP:WP2882	FALSE	0.0225041	1.64774	313	272	24	8133	ANKRD1,MYOF,GADD45B,GSTM3,PDGFB,EPHA2,GPX3,ABCC3,BLVRB,HSPA1A,NFKB2,GSTM4,EGFR,TXNRD1,ACAA1,IRS2,SEC14L1,MAFF,JUND,SLC2A1,JUN,SLC39A13,CDKN1B,SLC39A1

## Sheet: downregulated_pathways
Supplementary Table 4. Dysregulated genes and pathways following active YAP overexpression in BON1. Dysregulated genes were identified by a 1.5-fold threshold comparing active YAP overexpression (n=3) to control (n=3) RNA-seq data from BON1 cells. Pathway analysis was performed with gProfiler and significantly enriched pathways are reported (p < 0.05). Transcripts per million, TPM. Website for GO…
source	term_name	term_id	highlighted	adjusted_p_value	negative_log10_of_adjusted_p_value	term_size	query_size	intersection_size	effective_domain_size	intersections
GO:BP	oxidative phosphorylation	GO:0006119	TRUE	2.56807e-14	13.5904	147	415	26	21110	MT-CO1,UQCRB,MT-CO2,MT-CO3,ATP5PB,MT-ND2,MT-ATP6,MT-ATP8,MT-ND1,COX5A,MT-CYB,COX7A2L,CYCS,NDUFA4,UQCRQ,MT-ND4L,ATP5F1E,COX6B1,ATP5PF,SDHB,MT-ND4,ATP5ME,NDUFB3,NDUFS5,CCNB1,TMEM135
GO:BP	aerobic respiration	GO:0009060	FALSE	5.10743e-14	13.2918	196	415	29	21110	MT-CO1,UQCRB,MT-CO2,MT-CO3,ATP5PB,MT-ND2,MT-ATP6,MT-ATP8,MT-ND1,COX5A,SUCLG1,MT-CYB,COX7A2L,CYCS,NDUFA4,UQCRQ,MT-ND4L,ATP5F1E,COX6B1,ATP5PF,SDHB,MT-ND4,OGDHL,OXA1L,ATP5ME,NDUFB3,NDUFS5,CCNB1,TMEM135
GO:BP	cellular respiration	GO:0045333	FALSE	3.35678e-13	12.4741	244	415	31	21110	MT-CO1,UQCRB,MT-CO2,MT-CO3,ATP5PB,MT-ND2,MT-ATP6,MT-ATP8,MT-ND1,COX5A,SUCLG1,MT-CYB,COX7A2L,CYCS,NDUFA4,UQCRQ,MT-ND4L,ATP5F1E,COX6B1,ATP5PF,SDHB,CISD1,MT-ND4,OGDHL,OXA1L,ATP5ME,NDUFB3,LYRM7,NDUFS5,CCNB1,TMEM135
GO:BP	energy derivation by oxidation of organic compounds	GO:0015980	FALSE	7.03495e-11	10.1527	336	415	33	21110	MT-CO1,UQCRB,MT-CO2,MT-CO3,ATP5PB,MT-ND2,MT-ATP6,MT-ATP8,MT-ND1,POMC,COX5A,SUCLG1,MT-CYB,COX7A2L,CYCS,NDUFA4,UQCRQ,MT-ND4L,ATP5F1E,COX6B1,ATP5PF,SDHB,CISD1,ACADM,MT-ND4,OGDHL,OXA1L,ATP5ME,NDUFB3,LYRM7,NDUFS5,CCNB1,TMEM135
GO:BP	ATP synthesis coupled electron transport	GO:0042773	FALSE	1.6802e-10	9.77464	100	415	19	21110	MT-CO1,UQCRB,MT-CO2,MT-CO3,MT-ND2,MT-ND1,COX5A,MT-CYB,COX7A2L,CYCS,NDUFA4,UQCRQ,MT-ND4L,COX6B1,SDHB,MT-ND4,NDUFB3,NDUFS5,CCNB1
GO:BP	mitochondrial ATP synthesis coupled electron transport	GO:0042775	FALSE	1.6802e-10	9.77464	100	415	19	21110	MT-CO1,UQCRB,MT-CO2,MT-CO3,MT-ND2,MT-ND1,COX5A,MT-CYB,COX7A2L,CYCS,NDUFA4,UQCRQ,MT-ND4L,COX6B1,SDHB,MT-ND4,NDUFB3,NDUFS5,CCNB1
GO:BP	aerobic electron transport chain	GO:0019646	FALSE	4.49627e-10	9.34715	92	415	18	21110	MT-CO1,UQCRB,MT-CO2,MT-CO3,MT-ND2,MT-ND1,COX5A,MT-CYB,COX7A2L,CYCS,NDUFA4,UQCRQ,MT-ND4L,COX6B1,SDHB,MT-ND4,NDUFB3,NDUFS5
GO:BP	proton transmembrane transport	GO:1902600	TRUE	2.06243e-09	8.68562	161	415	22	21110	MT-CO1,MT-CO2,MT-CO3,ATP5PB,MT-ATP6,MT-ATP8,SLC16A1,SLC4A10,COX5A,ATP5MC3,MT-CYB,COX7A2L,NDUFA4,ATP5F1E,ATP6V1B2,COX6B1,ATP5PF,TESC,ATP6V1A,MT-ND4,ATP5ME,ATP5MC1
GO:BP	proton motive force-driven ATP synthesis	GO:0015986	FALSE	4.588e-09	8.33838	78	415	16	21110	ATP5PB,MT-ND2,MT-ATP6,MT-ATP8,MT-ND1,ATP5MC3,MT-ND4L,ATP5F1E,ATP5PF,SDHB,ATP6V1A,MT-ND4,ATP5ME,NDUFB3,NDUFS5,ATP5MC1
GO:BP	respiratory electron transport chain	GO:0022904	FALSE	7.00571e-09	8.15455	122	415	19	21110	MT-CO1,UQCRB,MT-CO2,MT-CO3,MT-ND2,MT-ND1,COX5A,MT-CYB,COX7A2L,CYCS,NDUFA4,UQCRQ,MT-ND4L,COX6B1,SDHB,MT-ND4,NDUFB3,NDUFS5,CCNB1
GO:BP	generation of precursor metabolites and energy	GO:0006091	FALSE	1.01638e-08	7.99294	449	415	35	21110	MT-CO1,UQCRB,MT-CO2,MT-CO3,ATP5PB,MT-ND2,MT-ATP6,MT-ATP8,MT-ND1,ALDH4A1,POMC,COX5A,SUCLG1,MT-CYB,COX7A2L,CYCS,NDUFA4,UQCRQ,MT-ND4L,ATP5F1E,COX6B1,ATP5PF,SDHB,CISD1,ACADM,QDPR,MT-ND4,OGDHL,OXA1L,ATP5ME,NDUFB3,LYRM7,NDUFS5,CCNB1,TMEM135
GO:BP	organonitrogen compound biosynthetic process	GO:1901566	TRUE	3.40739e-08	7.46758	1789	415	78	21110	TPH1,CEMIP,GCH1,TIA1,HAS3,FUT3,MT-CO2,FABP5,RPL36A,PEMT,RPS27,PCSK1,GCLC,ATP5PB,GAD1,MT-ND2,MT-ATP6,MT-ATP8,TMEM258,ST8SIA1,CELF4,MT-ND1,RPS4Y1,RPL29,RPL26,ATP5MC3,RPL39,PHLDA1,RPS15A,RPS24,RPS11,SOX4,MT-ND4L,ATP5F1E,EEF1B2,VPS35,ATP5PF,RPL32,DHX9,SDHB,RPL10A,RPL31,RPS26,ACADM,CHSY1,QDPR,UBA52,RPS12,SRP9,GALNT18,ATP6V1A,LRPPRC,MT-ND4,RPS18,RPS5,CAPRIN2,DAD1,ATP5ME,NDUFB3,RPS27L,MRPL15,NDUFS5,RPL3…
GO:BP	ATP biosynthetic process	GO:0006754	FALSE	6.05723e-08	7.21773	106	415	17	21110	MT-CO2,ATP5PB,MT-ND2,MT-ATP6,MT-ATP8,MT-ND1,ATP5MC3,MT-ND4L,ATP5F1E,ATP5PF,SDHB,ATP6V1A,MT-ND4,ATP5ME,NDUFB3,NDUFS5,ATP5MC1
GO:BP	ribonucleoside triphosphate biosynthetic process	GO:0009201	FALSE	7.69262e-08	7.11393	123	415	18	21110	MT-CO2,ATP5PB,MT-ND2,MT-ATP6,MT-ATP8,MT-ND1,ATP5MC3,MT-ND4L,ATP5F1E,ATP5PF,SDHB,ATP6V1A,MT-ND4,ATP5ME,NDUFB3,NDUFS5,UCK1,ATP5MC1
GO:BP	electron transport chain	GO:0022900	FALSE	9.52747e-08	7.02102	176	415	21	21110	MT-CO1,UQCRB,MT-CO2,MT-CO3,MT-ND2,MT-ND1,ALDH4A1,COX5A,MT-CYB,COX7A2L,CYCS,NDUFA4,UQCRQ,MT-ND4L,COX6B1,SDHB,QDPR,MT-ND4,NDUFB3,NDUFS5,CCNB1
GO:BP	cytoplasmic translation	GO:0002181	FALSE	1.18627e-07	6.92582	160	415	20	21110	RPL36A,RPS27,RPL29,RPL26,RPL39,RPS15A,RPS24,RPS11,RPL32,DHX9,RPL10A,RPL31,RPS26,UBA52,RPS12,RPS18,RPS5,RPL37,EIF3E,RPL11
GO:BP	cellular nitrogen compound biosynthetic process	GO:0044271	FALSE	1.40749e-07	6.85156	4878	415	154	21110	TPH1,SMAD9,TERT,SP5,RET,ID2,IHH,ACTL6B,GCH1,TIA1,HAS3,BTG1,ADCYAP1,MT-CO2,RPL36A,BEX1,NKX2-2,ETS2,BAZ2B,SSBP3,PEMT,RPS27,PCSK1,GCLC,PROX1,MTERF2,RCOR2,RASD1,ZNF518A,ATP5PB,MT-ND2,MT-ATP6,MT-ATP8,CELF4,MT-ND1,HMGN5,C2ORF81,ZNF146,RPS4Y1,ETV1,RPL29,ERBB4,ID1,RPL26,POMC,PAX5,ATF5,MED27,ATP5MC3,PPP3CA,FEV,PHF14,BMP7,POLR2I,TP53INP2,ENY2,RPL39,ASCL1,RTRAF,PCNA,RPS15A,RPS24,CBX2,RPS11,HES6,SOX4,CEBPZ,M…
GO:BP	purine ribonucleoside triphosphate biosynthetic process	GO:0009206	FALSE	3.04573e-07	6.51631	117	415	17	21110	MT-CO2,ATP5PB,MT-ND2,MT-ATP6,MT-ATP8,MT-ND1,ATP5MC3,MT-ND4L,ATP5F1E,ATP5PF,SDHB,ATP6V1A,MT-ND4,ATP5ME,NDUFB3,NDUFS5,ATP5MC1
GO:BP	nucleoside triphosphate biosynthetic process	GO:0009142	FALSE	3.30112e-07	6.48134	134	415	18	21110	MT-CO2,ATP5PB,MT-ND2,MT-ATP6,MT-ATP8,MT-ND1,ATP5MC3,MT-ND4L,ATP5F1E,ATP5PF,SDHB,ATP6V1A,MT-ND4,ATP5ME,NDUFB3,NDUFS5,UCK1,ATP5MC1
GO:BP	purine nucleoside triphosphate biosynthetic process	GO:0009145	FALSE	3.49508e-07	6.45654	118	415	17	21110	MT-CO2,ATP5PB,MT-ND2,MT-ATP6,MT-ATP8,MT-ND1,ATP5MC3,MT-ND4L,ATP5F1E,ATP5PF,SDHB,ATP6V1A,MT-ND4,ATP5ME,NDUFB3,NDUFS5,ATP5MC1
GO:BP	ATP metabolic process	GO:0046034	FALSE	7.74508e-07	6.11097	141	415	18	21110	MT-CO2,ATP5PB,MT-ND2,MT-ATP6,MT-ATP8,MT-ND1,ATP5MC3,MT-ND4L,ATP5F1E,ATP6V1B2,ATP5PF,SDHB,ATP6V1A,MT-ND4,ATP5ME,NDUFB3,NDUFS5,ATP5MC1
GO:BP	proton motive force-driven mitochondrial ATP synthesis	GO:0042776	FALSE	1.39107e-06	5.85665	68	415	13	21110	ATP5PB,MT-ND2,MT-ATP6,MT-ATP8,MT-ND1,MT-ND4L,ATP5F1E,ATP5PF,SDHB,MT-ND4,ATP5ME,NDUFB3,NDUFS5
GO:BP	brain development	GO:0007420	TRUE	1.66e-06	5.77989	798	415	44	21110	ID2,MT-CO1,NRXN1,TUBA1A,NKX2-2,SSBP3,PCSK1,RGS4,BTBD3,PROX1,EPHB3,EPHB1,ATP5PB,NDNF,ERBB4,SEMA3A,ID1,PAX5,SLC4A10,ATF5,PPP3CA,BMP7,ASCL1,UQCRQ,EZH2,CHRNB2,COX6B1,ATP5PF,CCDC14,FZD1,RBBP4,NR2F2,MT-ND4,XRN2,SBK1,XRCC5,NEUROD1,ABL1,DYNLL1,SEMA4C,CBLN1,SEZ6,C12ORF57,GLUD1
GO:BP	organic substance biosynthetic process	GO:1901576	FALSE	1.79756e-06	5.74532	5894	415	173	21110	TPH1,SMAD9,TERT,SP5,RET,CEMIP,ID2,IHH,ACTL6B,GCH1,TIA1,HAS3,FUT3,BTG1,ADCYAP1,MT-CO2,FABP5,RPL36A,BEX1,NKX2-2,ETS2,BAZ2B,SSBP3,PEMT,RPS27,PCSK1,GCLC,PROX1,MTERF2,RCOR2,RASD1,ZNF518A,ATP5PB,GAD1,MT-ND2,MT-ATP6,MT-ATP8,TMEM258,ST8SIA1,CELF4,MT-ND1,HMGN5,C2ORF81,ZNF146,RPS4Y1,ETV1,RPL29,ERBB4,ID1,RPL26,POMC,PAX5,ATF5,MED27,MAT2A,ATP5MC3,PPP3CA,FEV,PHF14,BMP7,POLR2I,TP53INP2,ENY2,RPL39,ASCL1,RTRAF,PH…
GO:BP	biosynthetic process	GO:0009058	FALSE	2.70551e-06	5.56775	5969	415	174	21110	TPH1,SMAD9,TERT,SP5,RET,CEMIP,ID2,IHH,ACTL6B,GCH1,TIA1,HAS3,FUT3,BTG1,ADCYAP1,MT-CO2,FABP5,RPL36A,BEX1,NKX2-2,ETS2,BAZ2B,SSBP3,PEMT,RPS27,PCSK1,GCLC,PROX1,MTERF2,RCOR2,RASD1,ZNF518A,ATP5PB,GAD1,MT-ND2,MT-ATP6,MT-ATP8,TMEM258,ST8SIA1,CELF4,MT-ND1,HMGN5,C2ORF81,ZNF146,RPS4Y1,ETV1,RPL29,ERBB4,ID1,RPL26,POMC,PAX5,ATF5,MED27,MAT2A,ATP5MC3,PPP3CA,FEV,PHF14,BMP7,POLR2I,TP53INP2,ENY2,RPL39,ASCL1,RTRAF,PH…
GO:BP	organonitrogen compound metabolic process	GO:1901564	FALSE	3.16233e-06	5.49999	6441	415	184	21110	TPH1,NKD1,RET,CEMIP,IHH,SEC11C,NRXN1,ADAM28,ACTL6B,WFDC2,GCH1,TIA1,HAS3,FUT3,BTG1,ADCYAP1,MT-CO2,FABP5,RPL36A,PELI3,TRIB2,PDZRN3,PEMT,RPS27,NT5C3A,CPE,PCSK1,PSMA4,GCLC,PROX1,RCOR2,EPHB3,EPHB1,ATP5PB,GAD1,MT-ND2,MT-ATP6,MT-ATP8,TMEM258,NDNF,ST8SIA1,CELF4,MT-ND1,DUSP6,RPS4Y1,ALDH4A1,RPL29,HGD,BIRC6,GP1BB,CCNB2,SPRY4,ERBB4,HECW2,RPL26,CD24,ATE1,PDE4D,PAX5,PCSK1N,MED27,ATP5MC3,PPP3CA,PRSS2,SUCLG1,NDU…
GO:BP	ribonucleoside triphosphate metabolic process	GO:0009199	FALSE	3.35564e-06	5.47422	173	415	19	21110	MT-CO2,ATP5PB,MT-ND2,MT-ATP6,MT-ATP8,MT-ND1,ATP5MC3,MT-ND4L,ATP5F1E,ATP6V1B2,ATP5PF,SDHB,ATP6V1A,MT-ND4,ATP5ME,NDUFB3,NDUFS5,UCK1,ATP5MC1
GO:BP	head development	GO:0060322	FALSE	3.49036e-06	5.45713	848	415	45	21110	ID2,IHH,MT-CO1,NRXN1,TUBA1A,NKX2-2,SSBP3,PCSK1,RGS4,BTBD3,PROX1,EPHB3,EPHB1,ATP5PB,NDNF,ERBB4,SEMA3A,ID1,PAX5,SLC4A10,ATF5,PPP3CA,BMP7,ASCL1,UQCRQ,EZH2,CHRNB2,COX6B1,ATP5PF,CCDC14,FZD1,RBBP4,NR2F2,MT-ND4,XRN2,SBK1,XRCC5,NEUROD1,ABL1,DYNLL1,SEMA4C,CBLN1,SEZ6,C12ORF57,GLUD1
GO:BP	neuron differentiation	GO:0030182	FALSE	4.90015e-06	5.30979	1415	415	62	21110	NKD1,EPB41L3,KIF5C,SNAP25,RET,ID2,BRINP3,IHH,NRXN1,ACTL6B,TUBA1A,ADCYAP1,HCN1,NKX2-2,THOC2,NREP,BTBD3,SDK1,PROX1,EPHB3,EPHB1,NDNF,ETV1,ERBB4,HECW2,SEMA3A,ID1,RAB11A,CRMP1,SLC4A10,ATF5,SRRM4,PPP3CA,FEV,BMP7,ASCL1,ITGA4,UQCRQ,SOX4,EZH2,CRTC1,CHRNB2,ONECUT2,CBFA2T2,MNX1,FZD1,NPTN,NECTIN1,XRN2,CAPRIN2,MAPK6,FRYL,NEUROD1,ABL1,SEMA4C,CBLN1,GPRIN1,PIGT,SEZ6,ID3,C12ORF57,INSM1
GO:BP	localization	GO:0051179	FALSE	4.96738e-06	5.30387	5604	415	165	21110	TPH1,GP2,EPB41L3,TERT,KIF5C,CHGA,ABCC8,SLC38A11,SNAP25,CEMIP,ANK2,MT-CO1,GRIP2,MYO7B,NRXN1,SCG3,OCIAD2,SCG2,TIA1,TUBA1A,CACNA2D2,ADCYAP1,MT-CO2,FABP5,HCN1,CADPS,CNIH2,CPE,PCSK1,THOC2,RGS4,GCLC,KCNJ11,HIST1H4J,MT-CO3,ATP5PB,STIM2,MT-ATP6,MT-ATP8,GP1BB,ERBB4,HECW2,SLC16A1,SYT5,ID1,ATP2C2,ITPR2,POMC,CD24,PDE4D,SRSF7,RAB11A,FGF14,VPS41,BAIAP3,SLC4A10,RAB30,COX5A,ATP5MC3,RGPD6,PPP3CA,XKR7,STXBP6,MT-CY…
GO:BP	inorganic cation transmembrane transport	GO:0098662	FALSE	5.15545e-06	5.28773	828	415	44	21110	ABCC8,CEMIP,ANK2,MT-CO1,CACNA2D2,MT-CO2,HCN1,RGS4,KCNJ11,MT-CO3,ATP5PB,STIM2,MT-ATP6,MT-ATP8,GP1BB,HECW2,SLC16A1,ATP2C2,ITPR2,PDE4D,FGF14,SLC4A10,COX5A,ATP5MC3,PPP3CA,MT-CYB,COX7A2L,NDUFA4,ATP5F1E,WNK2,ATP6V1B2,COX6B1,ATP5PF,KCNH6,TESC,ATP6V1A,SLC39A10,MT-ND4,KCNE4,GAL,ATP5ME,ABL1,CACNA1C,ATP5MC1
GO:BP	cellular biosynthetic process	GO:0044249	FALSE	5.49373e-06	5.26013	5521	415	163	21110	TPH1,SMAD9,TERT,SP5,RET,ID2,IHH,ACTL6B,GCH1,TIA1,HAS3,BTG1,ADCYAP1,MT-CO2,FABP5,RPL36A,BEX1,NKX2-2,ETS2,BAZ2B,SSBP3,PEMT,RPS27,PCSK1,GCLC,PROX1,MTERF2,RCOR2,RASD1,ZNF518A,ATP5PB,GAD1,MT-ND2,MT-ATP6,MT-ATP8,ST8SIA1,CELF4,MT-ND1,HMGN5,C2ORF81,ZNF146,RPS4Y1,ETV1,RPL29,ERBB4,ID1,RPL26,POMC,PAX5,ATF5,MED27,MAT2A,ATP5MC3,PPP3CA,FEV,PHF14,BMP7,POLR2I,TP53INP2,ENY2,RPL39,ASCL1,RTRAF,PCNA,RPS15A,RPS24,CBX…
GO:BP	multicellular organism development	GO:0007275	FALSE	7.78888e-06	5.10852	4658	415	143	21110	NKD1,EPB41L3,FREM1,TERT,KIF5C,SP5,ABCC8,SNAP25,RET,ID2,BRINP3,IHH,ANK2,MT-CO1,NRXN1,ACTL6B,SCG2,TUBA1A,BTG1,ADCYAP1,HCN1,BEX1,NKX2-2,ETS2,SSBP3,PEMT,CPE,PCSK1,TMOD2,THOC2,NREP,RGS4,BTBD3,SDK1,PROX1,HIST1H4J,EPHB3,LFNG,EPHB1,ATP5PB,NDNF,CELF4,DUSP6,ETV1,KIF26B,RPL29,BIRC6,FAM210B,GP1BB,CCNB2,SPRY4,ERBB4,HECW2,SEMA3A,ID1,CD24,RAB11A,SRGAP2B,PAX5,FGF14,CRMP1,SLC4A10,ATF5,TNFRSF11B,ITPK1,SRRM4,PPP3CA…
GO:BP	nervous system development	GO:0007399	FALSE	8.4469e-06	5.0733	2547	415	92	21110	NKD1,EPB41L3,KIF5C,ABCC8,SNAP25,RET,ID2,BRINP3,IHH,ANK2,MT-CO1,NRXN1,ACTL6B,TUBA1A,ADCYAP1,HCN1,BEX1,NKX2-2,SSBP3,PCSK1,TMOD2,THOC2,NREP,RGS4,BTBD3,SDK1,PROX1,EPHB3,EPHB1,ATP5PB,NDNF,ETV1,ERBB4,HECW2,SEMA3A,ID1,RAB11A,SRGAP2B,PAX5,FGF14,CRMP1,SLC4A10,ATF5,ITPK1,SRRM4,PPP3CA,FEV,PCDHA11,BMP7,ASCL1,ITGA4,UQCRQ,HES6,SOX4,EZH2,CRTC1,CHRNB2,VPS35,COX6B1,ATP5PF,ONECUT2,SDCBP,CCDC14,CBFA2T2,MNX1,FZD1,RB…
GO:BP	purine ribonucleoside triphosphate metabolic process	GO:0009205	FALSE	1.11409e-05	4.95308	166	415	18	21110	MT-CO2,ATP5PB,MT-ND2,MT-ATP6,MT-ATP8,MT-ND1,ATP5MC3,MT-ND4L,ATP5F1E,ATP6V1B2,ATP5PF,SDHB,ATP6V1A,MT-ND4,ATP5ME,NDUFB3,NDUFS5,ATP5MC1
GO:BP	generation of neurons	GO:0048699	FALSE	1.34134e-05	4.87246	1488	415	63	21110	NKD1,EPB41L3,KIF5C,SNAP25,RET,ID2,BRINP3,IHH,NRXN1,ACTL6B,TUBA1A,ADCYAP1,HCN1,NKX2-2,THOC2,NREP,BTBD3,SDK1,PROX1,EPHB3,EPHB1,NDNF,ETV1,ERBB4,HECW2,SEMA3A,ID1,RAB11A,CRMP1,SLC4A10,ATF5,SRRM4,PPP3CA,FEV,BMP7,ASCL1,ITGA4,UQCRQ,SOX4,EZH2,CRTC1,CHRNB2,ONECUT2,CBFA2T2,MNX1,FZD1,NPTN,NECTIN1,NR2F2,XRN2,CAPRIN2,MAPK6,FRYL,NEUROD1,ABL1,SEMA4C,CBLN1,GPRIN1,PIGT,SEZ6,ID3,C12ORF57,INSM1
GO:BP	monoatomic cation transmembrane transport	GO:0098655	FALSE	1.55892e-05	4.80717	859	415	44	21110	ABCC8,CEMIP,ANK2,MT-CO1,CACNA2D2,MT-CO2,HCN1,RGS4,KCNJ11,MT-CO3,ATP5PB,STIM2,MT-ATP6,MT-ATP8,GP1BB,HECW2,SLC16A1,ATP2C2,ITPR2,PDE4D,FGF14,SLC4A10,COX5A,ATP5MC3,PPP3CA,MT-CYB,COX7A2L,NDUFA4,ATP5F1E,WNK2,ATP6V1B2,COX6B1,ATP5PF,KCNH6,TESC,ATP6V1A,SLC39A10,MT-ND4,KCNE4,GAL,ATP5ME,ABL1,CACNA1C,ATP5MC1
GO:BP	nucleoside triphosphate metabolic process	GO:0009141	FALSE	1.61342e-05	4.79225	190	415	19	21110	MT-CO2,ATP5PB,MT-ND2,MT-ATP6,MT-ATP8,MT-ND1,ATP5MC3,MT-ND4L,ATP5F1E,ATP6V1B2,ATP5PF,SDHB,ATP6V1A,MT-ND4,ATP5ME,NDUFB3,NDUFS5,UCK1,ATP5MC1
GO:BP	mitochondrial electron transport, cytochrome c to oxygen	GO:0006123	FALSE	1.71704e-05	4.76522	23	415	8	21110	MT-CO1,MT-CO2,MT-CO3,COX5A,COX7A2L,CYCS,NDUFA4,COX6B1
GO:BP	purine nucleoside triphosphate metabolic process	GO:0009144	FALSE	1.78853e-05	4.7475	171	415	18	21110	MT-CO2,ATP5PB,MT-ND2,MT-ATP6,MT-ATP8,MT-ND1,ATP5MC3,MT-ND4L,ATP5F1E,ATP6V1B2,ATP5PF,SDHB,ATP6V1A,MT-ND4,ATP5ME,NDUFB3,NDUFS5,ATP5MC1
GO:BP	regulation of cellular process	GO:0050794	FALSE	1.92796e-05	4.7149	11108	415	275	21110	TPH1,SST,NKD1,EPB41L3,SMAD9,TFF1,TERT,CHGA,SP5,ABCC8,SNAP25,RET,CEMIP,ID2,BRINP3,IHH,ANK2,GRIP2,NRXN1,SAAL1,SCGN,ACTL6B,OCIAD2,GCH1,SCG2,TIA1,TUBA1A,CACNA2D2,HAS3,FUT3,BTG1,ADCYAP1,MT-CO2,FABP5,HCN1,PELI3,BEX1,TRIB2,CA8,NKX2-2,CADPS,ETS2,BAZ2B,SSBP3,CNIH2,CPE,PCSK1,TMOD2,VWA2,NREP,RGS4,GCLC,KCNJ11,PROX1,MTERF2,HIST1H4J,RCOR2,RASD1,EPHB3,LFNG,EPHB1,ZNF518A,STIM2,NDNF,ST8SIA1,CELF4,HMGN5,C2ORF81,ZN…
GO:BP	developmental process	GO:0032502	FALSE	1.98142e-05	4.70302	6489	415	182	21110	TPH1,NKD1,EPB41L3,SMAD9,FREM1,TFF1,TERT,KIF5C,SP5,ABCC8,SNAP25,RET,ID2,BRINP3,IHH,ANK2,MT-CO1,MYO7B,NRXN1,ADAM28,ACTL6B,WFDC2,SCG2,TUBA1A,BTG1,ADCYAP1,MT-CO2,FABP5,HCN1,BEX1,TRIB2,NKX2-2,ETS2,SSBP3,PEMT,CPE,PCSK1,TMOD2,THOC2,NREP,RGS4,BTBD3,GCLC,SDK1,PROX1,HIST1H4J,EPHB3,LFNG,EPHB1,ATP5PB,MT-ATP6,NDNF,CELF4,PRICKLE2,DUSP6,ETV1,KIF26B,RPL29,BIRC6,FAM210B,GP1BB,CDHR2,CCNB2,SPRY4,ERBB4,HECW2,SEMA3A,…
GO:BP	monoatomic cation transport	GO:0006812	FALSE	2.31521e-05	4.63541	1064	415	50	21110	ABCC8,SLC38A11,CEMIP,ANK2,MT-CO1,CACNA2D2,MT-CO2,HCN1,RGS4,KCNJ11,MT-CO3,ATP5PB,STIM2,MT-ATP6,MT-ATP8,GP1BB,HECW2,SLC16A1,ATP2C2,ITPR2,PDE4D,FGF14,SLC4A10,COX5A,ATP5MC3,PPP3CA,MT-CYB,COX7A2L,NDUFA4,ATP5F1E,WNK2,COMMD3,ATP6V1B2,CHRNB2,COX6B1,ATP5PF,KCNH6,TESC,NECTIN1,ATP6V1A,SLC39A10,MT-ND4,SFXN1,KCNE4,GAL,PON3,ATP5ME,ABL1,CACNA1C,ATP5MC1
GO:BP	neurogenesis	GO:0022008	FALSE	3.36273e-05	4.47331	1705	415	68	21110	NKD1,EPB41L3,KIF5C,ABCC8,SNAP25,RET,ID2,BRINP3,IHH,NRXN1,ACTL6B,TUBA1A,ADCYAP1,HCN1,NKX2-2,PCSK1,THOC2,NREP,BTBD3,SDK1,PROX1,EPHB3,EPHB1,NDNF,ETV1,ERBB4,HECW2,SEMA3A,ID1,RAB11A,CRMP1,SLC4A10,ATF5,SRRM4,PPP3CA,FEV,BMP7,ASCL1,ITGA4,UQCRQ,HES6,SOX4,EZH2,CRTC1,CHRNB2,ONECUT2,CBFA2T2,MNX1,FZD1,NPTN,NECTIN1,NR2F2,XRN2,XRCC5,CAPRIN2,MAPK6,FRYL,NEUROD1,ABL1,HDAC11,SEMA4C,CBLN1,GPRIN1,PIGT,SEZ6,ID3,C12ORF…
GO:BP	system development	GO:0048731	FALSE	3.81515e-05	4.41849	3987	415	125	21110	NKD1,EPB41L3,FREM1,TERT,KIF5C,SP5,ABCC8,SNAP25,RET,ID2,BRINP3,IHH,ANK2,MT-CO1,NRXN1,ACTL6B,SCG2,TUBA1A,BTG1,ADCYAP1,HCN1,BEX1,NKX2-2,ETS2,SSBP3,CPE,PCSK1,TMOD2,THOC2,NREP,RGS4,BTBD3,SDK1,PROX1,EPHB3,LFNG,EPHB1,ATP5PB,NDNF,CELF4,DUSP6,ETV1,KIF26B,GP1BB,CCNB2,ERBB4,HECW2,SEMA3A,ID1,CD24,RAB11A,SRGAP2B,PAX5,FGF14,CRMP1,SLC4A10,ATF5,TNFRSF11B,ITPK1,SRRM4,PPP3CA,FEV,PCDHA11,PHF14,BMP7,ASCL1,ITGA4,PCNA…
GO:BP	ribonucleotide biosynthetic process	GO:0009260	FALSE	8.75382e-05	4.0578	233	415	20	21110	MT-CO2,ATP5PB,MT-ND2,MT-ATP6,MT-ATP8,MT-ND1,ATP5MC3,MT-ND4L,ATP5F1E,ATP5PF,SDHB,ATP6V1A,MT-ND4,ATP5ME,NDUFB3,NDUFS5,UCK1,ATP5MC1,UMPS,GMPS
GO:BP	neuron development	GO:0048666	FALSE	8.9359e-05	4.04886	1144	415	51	21110	EPB41L3,KIF5C,SNAP25,RET,IHH,NRXN1,ACTL6B,TUBA1A,ADCYAP1,HCN1,THOC2,NREP,BTBD3,SDK1,EPHB3,EPHB1,NDNF,ETV1,HECW2,SEMA3A,ID1,RAB11A,CRMP1,SLC4A10,ATF5,SRRM4,PPP3CA,FEV,BMP7,ASCL1,ITGA4,UQCRQ,EZH2,CRTC1,CHRNB2,ONECUT2,CBFA2T2,MNX1,FZD1,NPTN,NECTIN1,CAPRIN2,MAPK6,FRYL,NEUROD1,ABL1,SEMA4C,GPRIN1,SEZ6,C12ORF57,INSM1
GO:BP	establishment of localization	GO:0051234	FALSE	8.97747e-05	4.04685	4964	415	146	21110	TPH1,GP2,TERT,KIF5C,CHGA,ABCC8,SLC38A11,SNAP25,CEMIP,ANK2,MT-CO1,GRIP2,MYO7B,NRXN1,OCIAD2,SCG2,TUBA1A,CACNA2D2,ADCYAP1,MT-CO2,FABP5,HCN1,CADPS,CNIH2,CPE,PCSK1,THOC2,RGS4,GCLC,KCNJ11,MT-CO3,ATP5PB,STIM2,MT-ATP6,MT-ATP8,GP1BB,ERBB4,HECW2,SLC16A1,SYT5,ATP2C2,ITPR2,POMC,CD24,PDE4D,SRSF7,RAB11A,FGF14,VPS41,BAIAP3,SLC4A10,RAB30,COX5A,ATP5MC3,RGPD6,PPP3CA,XKR7,STXBP6,MT-CYB,COX7A2L,ENY2,RTRAF,ITGA4,CORO…
GO:BP	regulation of biological quality	GO:0065008	FALSE	0.000102872	3.9877	2964	415	99	21110	TPH1,SST,EPB41L3,TERT,CHGA,ABCC8,SNAP25,RET,ID2,ANK2,GRIP2,NRXN1,SCGN,GCH1,TUBA1A,ADCYAP1,F5,MT-CO2,HCN1,CADPS,CNIH2,CPE,PCSK1,TMOD2,RGS4,GCLC,KCNJ11,EPHB3,EPHB1,GAD1,CELF4,GP1BB,CDHR2,ERBB4,SEMA3A,SLC16A1,SYT5,POMC,CD24,PDE4D,RAB11A,PCSK1N,BAIAP3,SLC4A10,ITPK1,PPP3CA,XKR7,RAP1GAP2,CORO2B,SOX4,CAPZA1,HMGN3,CRTC1,ATP6V1B2,PIK3R1,CHRNB2,VPS35,KCNH6,CPLX1,DHX9,TESC,FERMT3,CCDC88C,MCTP2,PRKAR1A,RAP1B…
GO:BP	inorganic ion transmembrane transport	GO:0098660	FALSE	0.00012302	3.91003	922	415	44	21110	ABCC8,CEMIP,ANK2,MT-CO1,CACNA2D2,MT-CO2,HCN1,RGS4,KCNJ11,MT-CO3,ATP5PB,STIM2,MT-ATP6,MT-ATP8,GP1BB,HECW2,SLC16A1,ATP2C2,ITPR2,PDE4D,FGF14,SLC4A10,COX5A,ATP5MC3,PPP3CA,MT-CYB,COX7A2L,NDUFA4,ATP5F1E,WNK2,ATP6V1B2,COX6B1,ATP5PF,KCNH6,TESC,ATP6V1A,SLC39A10,MT-ND4,KCNE4,GAL,ATP5ME,ABL1,CACNA1C,ATP5MC1
GO:BP	anatomical structure development	GO:0048856	FALSE	0.000125974	3.89972	5896	415	166	21110	TPH1,NKD1,EPB41L3,SMAD9,FREM1,TERT,KIF5C,SP5,ABCC8,SNAP25,RET,ID2,BRINP3,IHH,ANK2,MT-CO1,MYO7B,NRXN1,ACTL6B,SCG2,TUBA1A,BTG1,ADCYAP1,MT-CO2,FABP5,HCN1,BEX1,NKX2-2,ETS2,SSBP3,PEMT,CPE,PCSK1,TMOD2,THOC2,NREP,RGS4,BTBD3,SDK1,PROX1,HIST1H4J,EPHB3,LFNG,EPHB1,ATP5PB,NDNF,CELF4,PRICKLE2,DUSP6,ETV1,KIF26B,RPL29,BIRC6,FAM210B,GP1BB,CDHR2,CCNB2,SPRY4,ERBB4,HECW2,SEMA3A,ID1,ATP2C2,CD24,PDE4D,RAB11A,SRGAP2B,…
GO:BP	central nervous system development	GO:0007417	FALSE	0.000138706	3.8579	1092	415	49	21110	ID2,MT-CO1,NRXN1,ACTL6B,TUBA1A,NKX2-2,SSBP3,PCSK1,RGS4,BTBD3,PROX1,EPHB3,EPHB1,ATP5PB,NDNF,ERBB4,SEMA3A,ID1,PAX5,SLC4A10,ATF5,PPP3CA,BMP7,ASCL1,UQCRQ,SOX4,EZH2,CHRNB2,COX6B1,ATP5PF,CCDC14,MNX1,FZD1,RBBP4,NR2F2,MT-ND4,XRN2,SBK1,XRCC5,NEUROD1,ABL1,DYNLL1,HDAC11,SEMA4C,CBLN1,SEZ6,ID3,C12ORF57,GLUD1
GO:BP	ribose phosphate biosynthetic process	GO:0046390	FALSE	0.00014308	3.84442	240	415	20	21110	MT-CO2,ATP5PB,MT-ND2,MT-ATP6,MT-ATP8,MT-ND1,ATP5MC3,MT-ND4L,ATP5F1E,ATP5PF,SDHB,ATP6V1A,MT-ND4,ATP5ME,NDUFB3,NDUFS5,UCK1,ATP5MC1,UMPS,GMPS
GO:BP	ribonucleotide metabolic process	GO:0009259	FALSE	0.000143489	3.84318	389	415	26	21110	MT-CO2,NT5C3A,ATP5PB,MT-ND2,MT-ATP6,MT-ATP8,MT-ND1,PDE4D,ATP5MC3,SUCLG1,MT-ND4L,ATP5F1E,ATP6V1B2,ATP5PF,SDHB,ATP6V1A,MT-ND4,ATP5ME,NDUFB3,NDUFS5,UCK1,ATP5MC1,UMPS,BPNT1,PDE4C,GMPS
GO:BP	monoatomic ion transmembrane transport	GO:0034220	FALSE	0.000160964	3.79327	1030	415	47	21110	ABCC8,CEMIP,ANK2,MT-CO1,CACNA2D2,MT-CO2,HCN1,RGS4,KCNJ11,MT-CO3,ATP5PB,STIM2,MT-ATP6,MT-ATP8,GP1BB,HECW2,SLC16A1,ATP2C2,ITPR2,PDE4D,FGF14,SLC4A10,COX5A,ATP5MC3,PPP3CA,MT-CYB,COX7A2L,NDUFA4,ATP5F1E,WNK2,ATP6V1B2,CHRNB2,COX6B1,ATP5PF,KCNH6,TESC,ATP6V1A,SLC39A10,MT-ND4,SFXN1,KCNE4,GAL,ATP5ME,ABL1,CACNA1C,ATP5MC1,VDAC3
GO:BP	transport	GO:0006810	FALSE	0.000200304	3.69831	4802	415	141	21110	TPH1,GP2,TERT,KIF5C,CHGA,ABCC8,SLC38A11,SNAP25,CEMIP,ANK2,MT-CO1,GRIP2,MYO7B,NRXN1,OCIAD2,SCG2,TUBA1A,CACNA2D2,ADCYAP1,MT-CO2,FABP5,HCN1,CADPS,CNIH2,CPE,PCSK1,THOC2,RGS4,GCLC,KCNJ11,MT-CO3,ATP5PB,STIM2,MT-ATP6,MT-ATP8,GP1BB,ERBB4,HECW2,SLC16A1,SYT5,ATP2C2,ITPR2,POMC,CD24,PDE4D,SRSF7,RAB11A,FGF14,VPS41,BAIAP3,SLC4A10,RAB30,COX5A,ATP5MC3,RGPD6,PPP3CA,XKR7,STXBP6,MT-CYB,COX7A2L,ENY2,RTRAF,ITGA4,NDUF…
GO:BP	cellular localization	GO:0051641	TRUE	0.000216788	3.66396	3635	415	114	21110	TPH1,EPB41L3,TERT,KIF5C,CHGA,ABCC8,SNAP25,CEMIP,ANK2,GRIP2,MYO7B,NRXN1,SCG3,SCG2,TIA1,TUBA1A,ADCYAP1,HCN1,CADPS,CNIH2,CPE,PCSK1,THOC2,GCLC,KCNJ11,HIST1H4J,GP1BB,ERBB4,SLC16A1,SYT5,ID1,ATP2C2,ITPR2,CD24,PDE4D,RAB11A,VPS41,BAIAP3,RGPD6,PPP3CA,STXBP6,BMP7,TP53INP2,ENY2,ITGA4,CORO2B,SOX4,HMGN3,SCAMP5,EZH2,ATP6V1B2,PIK3R1,VPS35,PARL,NCOA4,CPLX1,DHX9,TESC,SDCBP,RABL2A,NUP205,CCDC88C,CCDC14,CHMP2A,MCTP2…
GO:BP	ribose phosphate metabolic process	GO:0019693	FALSE	0.000225558	3.64674	398	415	26	21110	MT-CO2,NT5C3A,ATP5PB,MT-ND2,MT-ATP6,MT-ATP8,MT-ND1,PDE4D,ATP5MC3,SUCLG1,MT-ND4L,ATP5F1E,ATP6V1B2,ATP5PF,SDHB,ATP6V1A,MT-ND4,ATP5ME,NDUFB3,NDUFS5,UCK1,ATP5MC1,UMPS,BPNT1,PDE4C,GMPS
GO:BP	hindbrain development	GO:0030902	FALSE	0.000271849	3.56567	161	415	16	21110	MT-CO1,NRXN1,TUBA1A,PROX1,EPHB1,ATF5,BMP7,ASCL1,UQCRQ,EZH2,MT-ND4,NEUROD1,ABL1,SEMA4C,CBLN1,SEZ6
GO:BP	cell-cell signaling	GO:0007267	FALSE	0.000321826	3.49238	1696	415	65	21110	SST,NKD1,TERT,CHGA,ABCC8,SNAP25,IHH,ANK2,NRXN1,SCGN,ADCYAP1,FABP5,HCN1,CADPS,CNIH2,CPE,PCSK1,TMOD2,RGS4,KCNJ11,EPHB1,GAD1,CELF4,PRICKLE2,SLC16A1,SYT5,POMC,CD24,FGF14,BAIAP3,SLC4A10,PPP3CA,AMER3,SOX4,HMGN3,WNK2,EZH2,CRTC1,CHRNB2,VPS35,CPLX1,SDCBP,CCDC88C,MCTP2,PRKAR1A,RAP1B,FZD1,NPTN,RPS12,FAT1,SYK,CDH8,CAPRIN2,GAL,NEUROD1,ABL1,RIMBP2,CACNA1C,CBLN1,EXOC4,SEZ6,CELSR3,SSTR5,GLUD1,TBL1XR1
GO:BP	negative regulation of cellular process	GO:0048523	FALSE	0.000598456	3.22297	4753	415	138	21110	SST,NKD1,TFF1,TERT,CHGA,SP5,ABCC8,CEMIP,ID2,BRINP3,IHH,ANK2,NRXN1,ACTL6B,SCG2,TIA1,BTG1,ADCYAP1,FABP5,HCN1,PELI3,TRIB2,NKX2-2,ETS2,CNIH2,TMOD2,RGS4,GCLC,KCNJ11,PROX1,HIST1H4J,RCOR2,RASD1,LFNG,EPHB1,NDNF,CELF4,HMGN5,DUSP6,BIRC6,GP1BB,CDHR2,SPRY4,ERBB4,HECW2,SEMA3A,ID1,ITPR2,RPL26,PDE4D,SRSF7,SRGAP2B,PAX5,DNA2,HIST1H2AC,CRMP1,ATF5,TNFRSF11B,PPP3CA,PHF14,STXBP6,BMP7,TP53INP2,ASCL1,RTRAF,PCNA,CORO2B,…
GO:BP	positive regulation of biological process	GO:0048518	FALSE	0.000640199	3.19369	6358	415	173	21110	TPH1,NKD1,SMAD9,TERT,CHGA,ABCC8,SNAP25,RET,CEMIP,ID2,BRINP3,IHH,ANK2,NRXN1,SAAL1,SCGN,ACTL6B,OCIAD2,GCH1,SCG2,HAS3,FUT3,BTG1,ADCYAP1,MT-CO2,FABP5,BEX1,TRIB2,NKX2-2,CADPS,ETS2,SSBP3,PEMT,PCSK1,TMOD2,RGS4,GCLC,PROX1,EPHB3,LFNG,EPHB1,STIM2,NDNF,ST8SIA1,CELF4,HMGN5,DUSP6,ETV1,KIF26B,BIRC6,FAM210B,GP1BB,ERBB4,SEMA3A,ID1,ATP2C2,RPL26,POMC,CD24,PDE4D,RAB11A,PAX5,DNA2,BAIAP3,ATF5,MED27,PPP3CA,FEV,PRSS2,B…
GO:BP	regulation of secretion by cell	GO:1903530	FALSE	0.000645464	3.19013	564	415	31	21110	CHGA,ABCC8,SNAP25,ADCYAP1,CADPS,PCSK1,KCNJ11,SLC16A1,SYT5,POMC,BAIAP3,PPP3CA,STXBP6,SOX4,HMGN3,SCAMP5,CHRNB2,VPS35,CPLX1,SDCBP,CHMP2A,MCTP2,PRKAR1A,RAP1B,SYK,C12ORF4,GAL,NEUROD1,SSTR5,SERGEF,GLUD1
GO:BP	regulation of localization	GO:0032879	FALSE	0.000686281	3.1635	2115	415	75	21110	TERT,CHGA,ABCC8,SNAP25,CEMIP,ANK2,NRXN1,CACNA2D2,ADCYAP1,FABP5,HCN1,CADPS,CNIH2,PCSK1,RGS4,GCLC,KCNJ11,STIM2,GP1BB,ERBB4,HECW2,SLC16A1,SYT5,ATP2C2,ITPR2,POMC,PDE4D,RAB11A,FGF14,BAIAP3,PPP3CA,STXBP6,TP53INP2,CORO2B,NDUFA4,SOX4,HMGN3,WNK2,SCAMP5,PIK3R1,CHRNB2,VPS35,PARL,WDR54,KCNH6,CPLX1,DHX9,TESC,SDCBP,CHMP2A,MCTP2,PRKAR1A,RAP1B,NPTN,HNRNPK,BNIP3L,PTP4A3,SYK,C12ORF4,KCNE4,GAL,NEUROD1,ABHD17C,ABL1,…
GO:BP	animal organ development	GO:0048513	FALSE	0.000734128	3.13423	3128	415	100	21110	TPH1,NKD1,FREM1,SP5,RET,ID2,IHH,ANK2,MT-CO1,MYO7B,NRXN1,ACTL6B,TUBA1A,MT-CO2,HCN1,NKX2-2,SSBP3,CPE,PCSK1,RGS4,BTBD3,SDK1,PROX1,EPHB3,LFNG,EPHB1,ATP5PB,NDNF,CELF4,PRICKLE2,DUSP6,ETV1,KIF26B,BIRC6,GP1BB,CCNB2,SPRY4,ERBB4,SEMA3A,ID1,ATP2C2,CD24,PAX5,SLC4A10,ATF5,TNFRSF11B,PPP3CA,PHF14,BMP7,ASCL1,PCNA,UQCRQ,SOX4,EZH2,CHRNB2,NCOA4,COX6B1,ATP5PF,ONECUT2,SDCBP,MRTFB,ACADM,CCDC14,PRKAR1A,CHSY1,MNX1,QDPR,…
GO:BP	purine ribonucleotide biosynthetic process	GO:0009152	FALSE	0.000800204	3.0968	219	415	18	21110	MT-CO2,ATP5PB,MT-ND2,MT-ATP6,MT-ATP8,MT-ND1,ATP5MC3,MT-ND4L,ATP5F1E,ATP5PF,SDHB,ATP6V1A,MT-ND4,ATP5ME,NDUFB3,NDUFS5,ATP5MC1,GMPS
GO:BP	macromolecule biosynthetic process	GO:0009059	FALSE	0.000834662	3.07849	4824	415	139	21110	SMAD9,TERT,SP5,RET,CEMIP,ID2,IHH,ACTL6B,TIA1,HAS3,FUT3,BTG1,ADCYAP1,RPL36A,BEX1,NKX2-2,ETS2,BAZ2B,SSBP3,RPS27,GCLC,PROX1,MTERF2,RCOR2,RASD1,ZNF518A,TMEM258,ST8SIA1,CELF4,HMGN5,C2ORF81,ZNF146,RPS4Y1,ETV1,RPL29,ERBB4,ID1,RPL26,POMC,PAX5,ATF5,MED27,PPP3CA,FEV,PHF14,BMP7,POLR2I,TP53INP2,ENY2,RPL39,ASCL1,RTRAF,PHLDA1,PCNA,RPS15A,RPS24,CBX2,RPS11,HES6,SOX4,CEBPZ,HMGN3,EEF1B2,EZH2,CRTC1,PIK3R1,MAPK8IP1,…
GO:BP	positive regulation of cellular process	GO:0048522	FALSE	0.00107217	2.96973	5615	415	156	21110	TPH1,NKD1,SMAD9,TERT,CHGA,ABCC8,SNAP25,RET,CEMIP,ID2,BRINP3,IHH,ANK2,NRXN1,SAAL1,SCGN,ACTL6B,OCIAD2,SCG2,HAS3,FUT3,BTG1,ADCYAP1,MT-CO2,FABP5,BEX1,NKX2-2,CADPS,ETS2,SSBP3,PCSK1,TMOD2,RGS4,PROX1,EPHB3,LFNG,EPHB1,STIM2,NDNF,ST8SIA1,CELF4,HMGN5,DUSP6,ETV1,KIF26B,BIRC6,FAM210B,GP1BB,ERBB4,SEMA3A,ID1,RPL26,POMC,CD24,RAB11A,PAX5,DNA2,BAIAP3,ATF5,MED27,PPP3CA,FEV,PRSS2,BMP7,TP53INP2,ENY2,ASCL1,RTRAF,ITGA…
GO:BP	metencephalon development	GO:0022037	FALSE	0.0011492	2.93961	117	415	13	21110	MT-CO1,NRXN1,TUBA1A,PROX1,ASCL1,UQCRQ,EZH2,MT-ND4,NEUROD1,ABL1,SEMA4C,CBLN1,SEZ6
GO:BP	macromolecule localization	GO:0033036	FALSE	0.00117312	2.93066	3201	415	101	21110	EPB41L3,TERT,KIF5C,CHGA,ABCC8,SNAP25,CEMIP,ANK2,GRIP2,NRXN1,SCG3,SCG2,TIA1,TUBA1A,ADCYAP1,FABP5,HCN1,CADPS,CPE,PCSK1,THOC2,KCNJ11,HIST1H4J,ERBB4,SLC16A1,ID1,ATP2C2,POMC,CD24,SRSF7,RAB11A,VPS41,BAIAP3,RGPD6,PPP3CA,XKR7,BMP7,TP53INP2,ENY2,RTRAF,ITGA4,CORO2B,SOX4,HMGN3,SCAMP5,EZH2,PIK3R1,VPS35,PARL,NCOA4,CPLX1,DHX9,TESC,SDCBP,RABL2A,NUP205,CCDC14,CHMP2A,PRKAR1A,SEM1,GOLT1A,CBLB,NPTN,NECTIN1,SRP9,BNI…
GO:BP	receptor localization to synapse	GO:0097120	TRUE	0.00203356	2.69174	69	415	10	21110	KIF5C,SNAP25,GRIP2,NRXN1,CNIH2,ERBB4,RAB11A,VPS35,CPLX1,NPTN
GO:BP	secretion by cell	GO:0032940	FALSE	0.00220495	2.6566	821	415	38	21110	TPH1,CHGA,ABCC8,SNAP25,NRXN1,SCG2,ADCYAP1,CADPS,CPE,PCSK1,KCNJ11,SLC16A1,SYT5,POMC,RAB11A,BAIAP3,PPP3CA,STXBP6,SOX4,HMGN3,SCAMP5,CHRNB2,VPS35,CPLX1,SDCBP,CHMP2A,MCTP2,PRKAR1A,RAP1B,SYK,C12ORF4,GAL,NEUROD1,CBLN1,EXOC4,SSTR5,SERGEF,GLUD1
GO:BP	regulation of biological process	GO:0050789	FALSE	0.00233807	2.63114	12480	415	292	21110	TPH1,SST,NKD1,EPB41L3,SMAD9,TFF1,TERT,CHGA,SP5,ABCC8,SNAP25,RET,CEMIP,ID2,BRINP3,IHH,ANK2,GRIP2,NRXN1,SAAL1,SCGN,ACTL6B,WFDC2,OCIAD2,GCH1,SCG2,TIA1,TUBA1A,CACNA2D2,HAS3,FUT3,BTG1,ADCYAP1,MT-CO2,FABP5,HCN1,PELI3,BEX1,TRIB2,CA8,NKX2-2,CADPS,ETS2,BAZ2B,SSBP3,PEMT,CNIH2,CPE,PCSK1,TMOD2,VWA2,NREP,RGS4,GCLC,SDK1,KCNJ11,PROX1,MTERF2,HIST1H4J,RCOR2,RASD1,EPHB3,LFNG,EPHB1,ZNF518A,GAD1,STIM2,NDNF,ST8SIA1,C…
GO:BP	monoatomic ion transport	GO:0006811	FALSE	0.00239097	2.62143	1274	415	51	21110	ABCC8,SLC38A11,CEMIP,ANK2,MT-CO1,CACNA2D2,MT-CO2,HCN1,RGS4,KCNJ11,MT-CO3,ATP5PB,STIM2,MT-ATP6,MT-ATP8,GP1BB,HECW2,SLC16A1,ATP2C2,ITPR2,PDE4D,FGF14,SLC4A10,COX5A,ATP5MC3,PPP3CA,MT-CYB,COX7A2L,NDUFA4,ATP5F1E,WNK2,COMMD3,ATP6V1B2,CHRNB2,COX6B1,ATP5PF,KCNH6,TESC,NECTIN1,ATP6V1A,SLC39A10,MT-ND4,SFXN1,KCNE4,GAL,PON3,ATP5ME,ABL1,CACNA1C,ATP5MC1,VDAC3
GO:BP	purine ribonucleotide metabolic process	GO:0009150	FALSE	0.00278679	2.5549	369	415	23	21110	MT-CO2,ATP5PB,MT-ND2,MT-ATP6,MT-ATP8,MT-ND1,PDE4D,ATP5MC3,SUCLG1,MT-ND4L,ATP5F1E,ATP6V1B2,ATP5PF,SDHB,ATP6V1A,MT-ND4,ATP5ME,NDUFB3,NDUFS5,ATP5MC1,BPNT1,PDE4C,GMPS
GO:BP	cerebellum development	GO:0021549	FALSE	0.00284693	2.54562	107	415	12	21110	MT-CO1,NRXN1,TUBA1A,PROX1,UQCRQ,EZH2,MT-ND4,NEUROD1,ABL1,SEMA4C,CBLN1,SEZ6
GO:BP	peptide metabolic process	GO:0006518	FALSE	0.00295034	2.53013	898	415	40	21110	SEC11C,TIA1,RPL36A,RPS27,CPE,PCSK1,GCLC,CELF4,RPS4Y1,RPL29,RPL26,PCSK1N,RPL39,RPS15A,RPS24,RPS11,SOX4,EEF1B2,PARL,RPL32,DHX9,RPL10A,RPL31,RPS26,UBA52,RPS12,SRP9,LRPPRC,RPS18,RPS5,CAPRIN2,RPS27L,MRPL15,RPL37,BZW1,POLR2G,EIF3E,SPCS2,METTL17,RPL11
GO:BP	protein localization	GO:0008104	FALSE	0.00297454	2.52658	2723	415	88	21110	EPB41L3,TERT,KIF5C,CHGA,ABCC8,SNAP25,CEMIP,ANK2,GRIP2,NRXN1,SCG3,SCG2,TIA1,TUBA1A,ADCYAP1,HCN1,CADPS,CPE,PCSK1,KCNJ11,HIST1H4J,ERBB4,SLC16A1,ID1,ATP2C2,CD24,RAB11A,VPS41,BAIAP3,RGPD6,PPP3CA,BMP7,TP53INP2,ENY2,ITGA4,CORO2B,SOX4,HMGN3,SCAMP5,EZH2,PIK3R1,VPS35,PARL,NCOA4,CPLX1,DHX9,TESC,SDCBP,RABL2A,NUP205,CCDC14,CHMP2A,PRKAR1A,GOLT1A,CBLB,NPTN,NECTIN1,SRP9,BNIP3L,PTP4A3,SYK,ZMYND8,XRCC5,OXA1L,GAL,N…
GO:BP	regulation of transport	GO:0051049	FALSE	0.00314045	2.50301	1771	415	64	21110	TERT,CHGA,ABCC8,SNAP25,CEMIP,ANK2,NRXN1,CACNA2D2,ADCYAP1,FABP5,HCN1,CADPS,CNIH2,PCSK1,RGS4,GCLC,KCNJ11,STIM2,HECW2,SLC16A1,SYT5,ATP2C2,POMC,PDE4D,RAB11A,FGF14,BAIAP3,PPP3CA,STXBP6,NDUFA4,SOX4,HMGN3,WNK2,SCAMP5,PIK3R1,CHRNB2,VPS35,PARL,WDR54,KCNH6,CPLX1,DHX9,TESC,SDCBP,CHMP2A,MCTP2,PRKAR1A,RAP1B,HNRNPK,BNIP3L,SYK,C12ORF4,KCNE4,GAL,NEUROD1,ABL1,CACNA1C,APOC1,USP7,SSTR5,PKDCC,SERGEF,GLUD1,DBI
GO:BP	cellular macromolecule localization	GO:0070727	FALSE	0.00346658	2.4601	2733	415	88	21110	EPB41L3,TERT,KIF5C,CHGA,ABCC8,SNAP25,CEMIP,ANK2,GRIP2,NRXN1,SCG3,SCG2,TIA1,TUBA1A,ADCYAP1,HCN1,CADPS,CPE,PCSK1,KCNJ11,HIST1H4J,ERBB4,SLC16A1,ID1,ATP2C2,CD24,RAB11A,VPS41,BAIAP3,RGPD6,PPP3CA,BMP7,TP53INP2,ENY2,ITGA4,CORO2B,SOX4,HMGN3,SCAMP5,EZH2,PIK3R1,VPS35,PARL,NCOA4,CPLX1,DHX9,TESC,SDCBP,RABL2A,NUP205,CCDC14,CHMP2A,PRKAR1A,GOLT1A,CBLB,NPTN,NECTIN1,SRP9,BNIP3L,PTP4A3,SYK,ZMYND8,XRCC5,OXA1L,GAL,N…
GO:BP	aromatic compound biosynthetic process	GO:0019438	FALSE	0.00347388	2.45919	4140	415	121	21110	TPH1,SMAD9,TERT,SP5,RET,ID2,IHH,ACTL6B,GCH1,HAS3,BTG1,ADCYAP1,MT-CO2,BEX1,NKX2-2,ETS2,BAZ2B,SSBP3,GCLC,PROX1,MTERF2,RCOR2,RASD1,ZNF518A,ATP5PB,MT-ND2,MT-ATP6,MT-ATP8,MT-ND1,HMGN5,C2ORF81,ZNF146,ETV1,ERBB4,ID1,POMC,PAX5,ATF5,MED27,ATP5MC3,PPP3CA,FEV,PHF14,BMP7,POLR2I,TP53INP2,ENY2,ASCL1,RTRAF,PCNA,CBX2,HES6,SOX4,CEBPZ,MT-ND4L,ATP5F1E,HMGN3,EZH2,CRTC1,PIK3R1,VPS35,MAPK8IP1,NCOA4,ATP5PF,DHX9,SDHB,ON…
GO:BP	cellular developmental process	GO:0048869	FALSE	0.00487726	2.31182	4344	415	125	21110	TPH1,NKD1,EPB41L3,SMAD9,TFF1,TERT,KIF5C,ABCC8,SNAP25,RET,ID2,BRINP3,IHH,ANK2,MYO7B,NRXN1,ACTL6B,TUBA1A,BTG1,ADCYAP1,HCN1,BEX1,TRIB2,NKX2-2,ETS2,SSBP3,PCSK1,TMOD2,THOC2,NREP,RGS4,BTBD3,SDK1,PROX1,HIST1H4J,EPHB3,LFNG,EPHB1,NDNF,CELF4,DUSP6,ETV1,FAM210B,GP1BB,CDHR2,ERBB4,HECW2,SEMA3A,ID1,CD24,PDE4D,RAB11A,PAX5,CRMP1,SLC4A10,ATF5,TNFRSF11B,SRRM4,PPP3CA,FEV,PHF14,BMP7,TP53INP2,ASCL1,ITGA4,PCNA,CBX2,UQ…
GO:BP	export from cell	GO:0140352	FALSE	0.00507441	2.29461	884	415	39	21110	TPH1,CHGA,ABCC8,SNAP25,NRXN1,SCG2,ADCYAP1,CADPS,CPE,PCSK1,KCNJ11,SLC16A1,SYT5,POMC,RAB11A,BAIAP3,PPP3CA,STXBP6,SOX4,HMGN3,SCAMP5,CHRNB2,VPS35,CPLX1,SDCBP,CHMP2A,MCTP2,PRKAR1A,RAP1B,SYK,C12ORF4,KCNE4,GAL,NEUROD1,CBLN1,EXOC4,SSTR5,SERGEF,GLUD1
GO:BP	heterocycle biosynthetic process	GO:0018130	FALSE	0.00524205	2.2805	4129	415	120	21110	TPH1,SMAD9,TERT,SP5,RET,ID2,IHH,ACTL6B,GCH1,HAS3,BTG1,ADCYAP1,MT-CO2,BEX1,NKX2-2,ETS2,BAZ2B,SSBP3,GCLC,PROX1,MTERF2,RCOR2,RASD1,ZNF518A,ATP5PB,MT-ND2,MT-ATP6,MT-ATP8,MT-ND1,HMGN5,C2ORF81,ZNF146,ETV1,ERBB4,ID1,POMC,PAX5,ATF5,MED27,ATP5MC3,PPP3CA,FEV,PHF14,BMP7,POLR2I,TP53INP2,ENY2,ASCL1,RTRAF,PCNA,CBX2,HES6,SOX4,CEBPZ,MT-ND4L,ATP5F1E,HMGN3,EZH2,CRTC1,PIK3R1,MAPK8IP1,NCOA4,ATP5PF,DHX9,SDHB,ONECUT2,…
GO:BP	biological regulation	GO:0065007	FALSE	0.00524529	2.28023	12891	415	298	21110	TPH1,SST,NKD1,EPB41L3,SMAD9,TFF1,TERT,CHGA,SP5,ABCC8,SNAP25,RET,CEMIP,ID2,BRINP3,IHH,ANK2,GRIP2,NRXN1,SAAL1,SCGN,ACTL6B,WFDC2,OCIAD2,GCH1,SCG2,TIA1,TUBA1A,CACNA2D2,HAS3,FUT3,BTG1,ADCYAP1,F5,MT-CO2,FABP5,HCN1,PELI3,BEX1,TRIB2,CA8,NKX2-2,CADPS,ETS2,BAZ2B,SSBP3,PEMT,CNIH2,CPE,PCSK1,TMOD2,VWA2,NREP,RGS4,GCLC,SDK1,KCNJ11,PROX1,MTERF2,HIST1H4J,RCOR2,RASD1,EPHB3,LFNG,EPHB1,ZNF518A,GAD1,STIM2,NDNF,ST8SIA…
GO:BP	nucleotide biosynthetic process	GO:0009165	FALSE	0.00524729	2.28007	301	415	20	21110	MT-CO2,ATP5PB,MT-ND2,MT-ATP6,MT-ATP8,MT-ND1,ATP5MC3,MT-ND4L,ATP5F1E,ATP5PF,SDHB,ATP6V1A,MT-ND4,ATP5ME,NDUFB3,NDUFS5,UCK1,ATP5MC1,UMPS,GMPS
GO:BP	regulation of secretion	GO:0051046	FALSE	0.00528318	2.2771	623	415	31	21110	CHGA,ABCC8,SNAP25,ADCYAP1,CADPS,PCSK1,KCNJ11,SLC16A1,SYT5,POMC,BAIAP3,PPP3CA,STXBP6,SOX4,HMGN3,SCAMP5,CHRNB2,VPS35,CPLX1,SDCBP,CHMP2A,MCTP2,PRKAR1A,RAP1B,SYK,C12ORF4,GAL,NEUROD1,SSTR5,SERGEF,GLUD1
GO:BP	secretion	GO:0046903	FALSE	0.00543659	2.26467	955	415	41	21110	TPH1,CHGA,ABCC8,SNAP25,NRXN1,SCG2,ADCYAP1,MT-CO2,CADPS,CPE,PCSK1,KCNJ11,ERBB4,SLC16A1,SYT5,POMC,RAB11A,BAIAP3,PPP3CA,STXBP6,SOX4,HMGN3,SCAMP5,CHRNB2,VPS35,CPLX1,SDCBP,CHMP2A,MCTP2,PRKAR1A,RAP1B,SYK,C12ORF4,GAL,NEUROD1,CBLN1,EXOC4,UMPS,SSTR5,SERGEF,GLUD1
GO:BP	insulin secretion	GO:0030073	FALSE	0.00578421	2.23776	202	415	16	21110	CHGA,ABCC8,SNAP25,ADCYAP1,KCNJ11,SLC16A1,BAIAP3,PPP3CA,SOX4,HMGN3,CPLX1,PRKAR1A,GAL,NEUROD1,SSTR5,GLUD1
GO:BP	cell differentiation	GO:0030154	FALSE	0.00608938	2.21543	4318	415	124	21110	TPH1,NKD1,EPB41L3,SMAD9,TFF1,TERT,KIF5C,ABCC8,SNAP25,RET,ID2,BRINP3,IHH,ANK2,MYO7B,NRXN1,ACTL6B,TUBA1A,BTG1,ADCYAP1,HCN1,BEX1,TRIB2,NKX2-2,ETS2,SSBP3,PCSK1,TMOD2,THOC2,NREP,RGS4,BTBD3,SDK1,PROX1,HIST1H4J,EPHB3,LFNG,EPHB1,NDNF,CELF4,DUSP6,ETV1,FAM210B,GP1BB,CDHR2,ERBB4,HECW2,SEMA3A,ID1,CD24,PDE4D,RAB11A,PAX5,CRMP1,SLC4A10,ATF5,TNFRSF11B,SRRM4,PPP3CA,FEV,PHF14,BMP7,TP53INP2,ASCL1,ITGA4,PCNA,CBX2,UQ…
GO:BP	nucleoside phosphate biosynthetic process	GO:1901293	FALSE	0.00610252	2.21449	304	415	20	21110	MT-CO2,ATP5PB,MT-ND2,MT-ATP6,MT-ATP8,MT-ND1,ATP5MC3,MT-ND4L,ATP5F1E,ATP5PF,SDHB,ATP6V1A,MT-ND4,ATP5ME,NDUFB3,NDUFS5,UCK1,ATP5MC1,UMPS,GMPS
GO:BP	signal release	GO:0023061	FALSE	0.00719993	2.14267	478	415	26	21110	CHGA,ABCC8,SNAP25,NRXN1,ADCYAP1,CADPS,CPE,KCNJ11,SLC16A1,SYT5,POMC,BAIAP3,PPP3CA,SOX4,HMGN3,CHRNB2,VPS35,CPLX1,MCTP2,PRKAR1A,RAP1B,SYK,GAL,NEUROD1,SSTR5,GLUD1
GO:BP	negative regulation of biological process	GO:0048519	FALSE	0.00772664	2.11201	5932	415	159	21110	TPH1,SST,NKD1,TFF1,TERT,CHGA,SP5,ABCC8,CEMIP,ID2,BRINP3,IHH,ANK2,NRXN1,ACTL6B,WFDC2,SCG2,TIA1,BTG1,ADCYAP1,FABP5,HCN1,PELI3,TRIB2,NKX2-2,ETS2,CNIH2,TMOD2,RGS4,GCLC,KCNJ11,PROX1,HIST1H4J,RCOR2,RASD1,LFNG,EPHB1,NDNF,CELF4,HMGN5,DUSP6,BIRC6,GP1BB,CDHR2,SPRY4,ERBB4,HECW2,SEMA3A,ID1,ITPR2,RPL26,POMC,CD24,PDE4D,SRSF7,SRGAP2B,PAX5,DNA2,HIST1H2AC,PCSK1N,CRMP1,ATF5,TNFRSF11B,TTC37,PPP3CA,PHF14,STXBP6,BMP7…
GO:BP	regulation of molecular function	GO:0065009	FALSE	0.00844233	2.07354	2586	415	83	21110	TERT,ABCC8,RET,CEMIP,ID2,ANK2,NRXN1,WFDC2,GCH1,ADCYAP1,HCN1,BEX1,TRIB2,CNIH2,RGS4,PROX1,EPHB3,LFNG,EPHB1,STIM2,BIRC6,CCNB2,SPRY4,ERBB4,HECW2,ID1,CD24,PDE4D,FGF14,PCSK1N,CRMP1,PPP3CA,BMP7,CYCS,RTRAF,RAP1GAP2,ITGA4,PCNA,TBCK,NDUFA4,HES6,WNK2,EZH2,CRTC1,PIK3R1,RALGDS,MAPK8IP1,DHX9,TESC,PELI1,PRKAR1A,CBLB,FZD1,HNRNPK,NET1,SLC39A10,NR2F2,SYK,XRCC5,RFC4,CAPRIN2,KCNE4,OXA1L,GAL,NEUROD1,RPS27L,ABL1,RPL37…
GO:BP	cellular process	GO:0009987	FALSE	0.00909411	2.04124	19054	415	399	21110	TPH1,SST,NKD1,GP2,CNTNAP5,EPB41L3,SMAD9,FREM1,TFF1,TERT,KIF5C,CHGA,SP5,ABCC8,SLC38A11,SNAP25,RET,CEMIP,ID2,BRINP3,IHH,ANK2,MT-CO1,GRIP2,MYO7B,NRXN1,SAAL1,SCG3,SCGN,ACTL6B,OCIAD2,GCH1,SCG2,TIA1,TUBA1A,CACNA2D2,HAS3,UQCRB,FUT3,BTG1,ADCYAP1,MT-CO2,FABP5,RPL36A,HCN1,PELI3,BEX1,TRIB2,CA8,NKX2-2,CADPS,PDZRN3,ETS2,BAZ2B,HADHB,SSBP3,PEMT,RPS27,NT5C3A,CNIH2,CPE,PCSK1,TMOD2,VWA2,THOC2,NREP,RGS4,BTBD3,GCLC,…
GO:BP	multicellular organismal process	GO:0032501	FALSE	0.00959856	2.01779	7716	415	196	21110	TPH1,SST,NKD1,GP2,EPB41L3,FREM1,TFF1,TERT,KIF5C,CHGA,SP5,ABCC8,SNAP25,RET,CEMIP,ID2,BRINP3,IHH,ANK2,MT-CO1,GRIP2,MYO7B,NRXN1,ADAM28,ACTL6B,WFDC2,OCIAD2,GCH1,SCG2,TIA1,TUBA1A,BTG1,ADCYAP1,F5,FABP5,HCN1,BEX1,TRIB2,NKX2-2,ETS2,SSBP3,PEMT,CNIH2,CPE,PCSK1,TMOD2,THOC2,NREP,RGS4,BTBD3,GCLC,SDK1,KCNJ11,PROX1,HIST1H4J,EPHB3,LFNG,EPHB1,ATP5PB,GAD1,NDNF,CELF4,DUSP6,ETV1,KIF26B,RPL29,BIRC6,FAM210B,GP1BB,CCNB…
GO:BP	peptide biosynthetic process	GO:0043043	FALSE	0.0100243	1.99895	774	415	35	21110	TIA1,RPL36A,RPS27,PCSK1,GCLC,CELF4,RPS4Y1,RPL29,RPL26,RPL39,RPS15A,RPS24,RPS11,SOX4,EEF1B2,RPL32,DHX9,RPL10A,RPL31,RPS26,UBA52,RPS12,SRP9,LRPPRC,RPS18,RPS5,CAPRIN2,RPS27L,MRPL15,RPL37,BZW1,POLR2G,EIF3E,METTL17,RPL11
GO:BP	nucleobase-containing compound biosynthetic process	GO:0034654	FALSE	0.0106679	1.97192	4055	415	117	21110	SMAD9,TERT,SP5,RET,ID2,IHH,ACTL6B,HAS3,BTG1,ADCYAP1,MT-CO2,BEX1,NKX2-2,ETS2,BAZ2B,SSBP3,GCLC,PROX1,MTERF2,RCOR2,RASD1,ZNF518A,ATP5PB,MT-ND2,MT-ATP6,MT-ATP8,MT-ND1,HMGN5,C2ORF81,ZNF146,ETV1,ERBB4,ID1,POMC,PAX5,ATF5,MED27,ATP5MC3,PPP3CA,FEV,PHF14,BMP7,POLR2I,TP53INP2,ENY2,ASCL1,RTRAF,PCNA,CBX2,HES6,SOX4,CEBPZ,MT-ND4L,ATP5F1E,HMGN3,EZH2,CRTC1,PIK3R1,MAPK8IP1,NCOA4,ATP5PF,DHX9,SDHB,ONECUT2,TESC,SDCBP…
GO:BP	purine nucleotide biosynthetic process	GO:0006164	FALSE	0.0136835	1.8638	267	415	18	21110	MT-CO2,ATP5PB,MT-ND2,MT-ATP6,MT-ATP8,MT-ND1,ATP5MC3,MT-ND4L,ATP5F1E,ATP5PF,SDHB,ATP6V1A,MT-ND4,ATP5ME,NDUFB3,NDUFS5,ATP5MC1,GMPS
GO:BP	nucleotide metabolic process	GO:0009117	FALSE	0.0145762	1.83636	528	415	27	21110	MT-CO2,NT5C3A,ATP5PB,MT-ND2,MT-ATP6,MT-ATP8,MT-ND1,PDE4D,ATP5MC3,SUCLG1,MT-ND4L,ATP5F1E,TP53I3,ATP6V1B2,ATP5PF,SDHB,ATP6V1A,MT-ND4,ATP5ME,NDUFB3,NDUFS5,UCK1,ATP5MC1,UMPS,BPNT1,PDE4C,GMPS
GO:BP	dendrite development	GO:0016358	FALSE	0.0151716	1.81897	243	415	17	21110	ACTL6B,BTBD3,SDK1,EPHB3,EPHB1,HECW2,SEMA3A,ID1,PPP3CA,BMP7,EZH2,CRTC1,CHRNB2,CAPRIN2,MAPK6,ABL1,SEZ6
GO:BP	regulation of cellular metabolic process	GO:0031323	FALSE	0.0163044	1.78769	5493	415	148	21110	SMAD9,TERT,SP5,RET,CEMIP,ID2,IHH,NRXN1,ACTL6B,GCH1,TIA1,HAS3,BTG1,ADCYAP1,MT-CO2,FABP5,BEX1,TRIB2,NKX2-2,ETS2,BAZ2B,SSBP3,GCLC,PROX1,MTERF2,RCOR2,RASD1,EPHB3,EPHB1,ZNF518A,CELF4,HMGN5,C2ORF81,ZNF146,DUSP6,ETV1,CCNB2,SPRY4,ERBB4,ID1,RPL26,POMC,CD24,PDE4D,SRSF7,PAX5,DNA2,ATF5,MED27,SRRM4,PPP3CA,FEV,PHF14,BMP7,COX7A2L,TP53INP2,ENY2,ASCL1,RTRAF,PCNA,CBX2,NDUFA4,HES6,SOX4,CEBPZ,HMGN3,EZH2,CRTC1,ATP6V1…
GO:BP	peptide hormone secretion	GO:0030072	FALSE	0.0169083	1.7719	245	415	17	21110	CHGA,ABCC8,SNAP25,ADCYAP1,CPE,KCNJ11,SLC16A1,BAIAP3,PPP3CA,SOX4,HMGN3,CPLX1,PRKAR1A,GAL,NEUROD1,SSTR5,GLUD1
GO:BP	carbohydrate derivative biosynthetic process	GO:1901137	FALSE	0.0179829	1.74514	662	415	31	21110	CEMIP,HAS3,FUT3,MT-CO2,ATP5PB,MT-ND2,MT-ATP6,MT-ATP8,TMEM258,ST8SIA1,MT-ND1,ATP5MC3,PHLDA1,MT-ND4L,ATP5F1E,ATP5PF,SDHB,CHSY1,GALNT18,ATP6V1A,MT-ND4,DAD1,ATP5ME,NDUFB3,NDUFS5,UCK1,PIGT,ATP5MC1,UMPS,ALG8,GMPS
GO:BP	organic cyclic compound biosynthetic process	GO:1901362	FALSE	0.0202682	1.69319	4287	415	121	21110	TPH1,SMAD9,TERT,SP5,RET,ID2,IHH,ACTL6B,GCH1,HAS3,BTG1,ADCYAP1,MT-CO2,BEX1,NKX2-2,ETS2,BAZ2B,SSBP3,GCLC,PROX1,MTERF2,RCOR2,RASD1,ZNF518A,ATP5PB,MT-ND2,MT-ATP6,MT-ATP8,MT-ND1,HMGN5,C2ORF81,ZNF146,ETV1,ERBB4,ID1,POMC,PAX5,ATF5,MED27,ATP5MC3,PPP3CA,FEV,PHF14,BMP7,POLR2I,TP53INP2,ENY2,ASCL1,RTRAF,PCNA,CBX2,HES6,SOX4,CEBPZ,MT-ND4L,ATP5F1E,HMGN3,EZH2,CRTC1,PIK3R1,VPS35,MAPK8IP1,NCOA4,ATP5PF,DHX9,SDHB,ON…
GO:BP	response to stimulus	GO:0050896	TRUE	0.0203835	1.69072	9081	415	222	21110	TPH1,SST,NKD1,GP2,SMAD9,TFF1,TERT,KIF5C,CHGA,SP5,ABCC8,RET,ID2,BRINP3,IHH,ANK2,MT-CO1,GRIP2,NRXN1,ACTL6B,WFDC2,OCIAD2,GCH1,SCG2,TUBA1A,BTG1,ADCYAP1,F5,MT-CO2,FABP5,HCN1,PELI3,BEX1,CA8,NKX2-2,HADHB,NT5C3A,CNIH2,CPE,PCSK1,TMOD2,VWA2,NREP,RGS4,GCLC,SDK1,KCNJ11,PROX1,RASD1,EPHB3,LFNG,EPHB1,MT-ATP6,TMEM258,NDNF,ST8SIA1,CELF4,PRICKLE2,DUSP6,ETV1,BIRC6,CYP2B6,FAM210B,GP1BB,CDHR2,SPRY4,ERBB4,SEMA3A,SLC16…
GO:BP	nucleoside phosphate metabolic process	GO:0006753	FALSE	0.021157	1.67455	539	415	27	21110	MT-CO2,NT5C3A,ATP5PB,MT-ND2,MT-ATP6,MT-ATP8,MT-ND1,PDE4D,ATP5MC3,SUCLG1,MT-ND4L,ATP5F1E,TP53I3,ATP6V1B2,ATP5PF,SDHB,ATP6V1A,MT-ND4,ATP5ME,NDUFB3,NDUFS5,UCK1,ATP5MC1,UMPS,BPNT1,PDE4C,GMPS
GO:BP	purine-containing compound biosynthetic process	GO:0072522	FALSE	0.0215709	1.66613	276	415	18	21110	MT-CO2,ATP5PB,MT-ND2,MT-ATP6,MT-ATP8,MT-ND1,ATP5MC3,MT-ND4L,ATP5F1E,ATP5PF,SDHB,ATP6V1A,MT-ND4,ATP5ME,NDUFB3,NDUFS5,ATP5MC1,GMPS
GO:BP	peptide secretion	GO:0002790	FALSE	0.0220544	1.6565	250	415	17	21110	CHGA,ABCC8,SNAP25,ADCYAP1,CPE,KCNJ11,SLC16A1,BAIAP3,PPP3CA,SOX4,HMGN3,CPLX1,PRKAR1A,GAL,NEUROD1,SSTR5,GLUD1
GO:BP	neurotransmitter receptor transport to postsynaptic membrane	GO:0098969	FALSE	0.0227629	1.64277	16	415	5	21110	SNAP25,GRIP2,RAB11A,VPS35,CPLX1
GO:BP	amide metabolic process	GO:0043603	FALSE	0.0237069	1.62512	1196	415	46	21110	SEC11C,TIA1,FUT3,RPL36A,PEMT,RPS27,CPE,PCSK1,GCLC,GAD1,CELF4,RPS4Y1,ALDH4A1,RPL29,RPL26,PCSK1N,SUCLG1,RPL39,RPS15A,RPS24,RPS11,SOX4,EEF1B2,PARL,RPL32,DHX9,RPL10A,RPL31,RPS26,UBA52,RPS12,SRP9,LRPPRC,RPS18,RPS5,CAPRIN2,RPS27L,MRPL15,RPL37,BZW1,POLR2G,EIF3E,SPCS2,METTL17,GLUD1,RPL11
GO:BP	nitrogen compound transport	GO:0071705	FALSE	0.0252359	1.59798	2290	415	74	21110	KIF5C,CHGA,ABCC8,SLC38A11,SNAP25,CEMIP,ANK2,GRIP2,SCG2,TUBA1A,ADCYAP1,CADPS,CPE,PCSK1,THOC2,RGS4,KCNJ11,SLC16A1,SYT5,CD24,SRSF7,RAB11A,VPS41,BAIAP3,RGPD6,PPP3CA,ENY2,RTRAF,SOX4,HMGN3,SCAMP5,PIK3R1,CHRNB2,VPS35,PARL,NCOA4,CPLX1,DHX9,TESC,SDCBP,RABL2A,NUP205,CHMP2A,PRKAR1A,SEM1,GOLT1A,CBLB,SRP9,BNIP3L,LRPPRC,SYK,SFXN1,OXA1L,GAL,NEUROD1,SRSF3,CBLN1,EXOC4,TOMM5,SPCS2,SSTR5,PKDCC,AP3B2,GDAP1,SERGEF,VP…
GO:BP	protein secretion	GO:0009306	FALSE	0.0275404	1.56003	365	415	21	21110	CHGA,ABCC8,SNAP25,SCG2,ADCYAP1,PCSK1,KCNJ11,SLC16A1,BAIAP3,PPP3CA,SOX4,HMGN3,VPS35,CPLX1,PRKAR1A,GAL,NEUROD1,CBLN1,SSTR5,SERGEF,GLUD1
GO:BP	central nervous system neuron differentiation	GO:0021953	FALSE	0.028049	1.55208	179	415	14	21110	NRXN1,NKX2-2,PROX1,EPHB3,EPHB1,NDNF,SLC4A10,ASCL1,UQCRQ,SOX4,CHRNB2,MNX1,CBLN1,C12ORF57
GO:BP	establishment of protein localization to extracellular region	GO:0035592	FALSE	0.0286968	1.54217	366	415	21	21110	CHGA,ABCC8,SNAP25,SCG2,ADCYAP1,PCSK1,KCNJ11,SLC16A1,BAIAP3,PPP3CA,SOX4,HMGN3,VPS35,CPLX1,PRKAR1A,GAL,NEUROD1,CBLN1,SSTR5,SERGEF,GLUD1
GO:BP	translation	GO:0006412	FALSE	0.0288609	1.53969	745	415	33	21110	TIA1,RPL36A,RPS27,CELF4,RPS4Y1,RPL29,RPL26,RPL39,RPS15A,RPS24,RPS11,SOX4,EEF1B2,RPL32,DHX9,RPL10A,RPL31,RPS26,UBA52,RPS12,SRP9,LRPPRC,RPS18,RPS5,CAPRIN2,RPS27L,MRPL15,RPL37,BZW1,POLR2G,EIF3E,METTL17,RPL11
GO:BP	establishment of protein localization to postsynaptic membrane	GO:1903540	FALSE	0.0317278	1.49856	17	415	5	21110	SNAP25,GRIP2,RAB11A,VPS35,CPLX1
GO:BP	neurotransmitter receptor transport to plasma membrane	GO:0098877	FALSE	0.0317278	1.49856	17	415	5	21110	SNAP25,GRIP2,RAB11A,VPS35,CPLX1
GO:BP	protein localization to extracellular region	GO:0071692	FALSE	0.0380966	1.41911	373	415	21	21110	CHGA,ABCC8,SNAP25,SCG2,ADCYAP1,PCSK1,KCNJ11,SLC16A1,BAIAP3,PPP3CA,SOX4,HMGN3,VPS35,CPLX1,PRKAR1A,GAL,NEUROD1,CBLN1,SSTR5,SERGEF,GLUD1
GO:BP	establishment of protein localization	GO:0045184	FALSE	0.0426734	1.36984	1920	415	64	21110	TERT,KIF5C,CHGA,ABCC8,SNAP25,CEMIP,ANK2,GRIP2,NRXN1,SCG2,TUBA1A,ADCYAP1,CADPS,PCSK1,KCNJ11,SLC16A1,CD24,RAB11A,VPS41,BAIAP3,RGPD6,PPP3CA,ENY2,CORO2B,SOX4,HMGN3,SCAMP5,PIK3R1,VPS35,PARL,NCOA4,CPLX1,TESC,SDCBP,RABL2A,NUP205,CHMP2A,PRKAR1A,GOLT1A,CBLB,SRP9,BNIP3L,PTP4A3,SYK,OXA1L,GAL,NEUROD1,CBLN1,EXOC4,TOMM5,SPCS2,SSTR5,PKDCC,AP3B2,GDAP1,SERGEF,VPS13C,GLUD1,LONP2,RANBP2,RPL11,VPS13D,EHBP1,ATG7
GO:BP	protein metabolic process	GO:0019538	FALSE	0.0429291	1.36725	5449	415	145	21110	NKD1,RET,CEMIP,IHH,SEC11C,NRXN1,ADAM28,ACTL6B,WFDC2,TIA1,FUT3,BTG1,ADCYAP1,RPL36A,PELI3,TRIB2,PDZRN3,RPS27,CPE,PCSK1,PSMA4,GCLC,PROX1,RCOR2,EPHB3,EPHB1,GAD1,TMEM258,NDNF,ST8SIA1,CELF4,DUSP6,RPS4Y1,RPL29,BIRC6,GP1BB,CCNB2,SPRY4,ERBB4,HECW2,RPL26,CD24,ATE1,PDE4D,PAX5,PCSK1N,MED27,PPP3CA,PRSS2,NDUFAF5,BMP7,CYCS,TP53INP2,ENY2,RPL39,RTRAF,PHLDA1,RPS15A,RPS24,TBCK,RPS11,SOX4,BOLA3,WNK2,EEF1B2,EZH2,PIK3…
GO:BP	purine nucleotide metabolic process	GO:0006163	FALSE	0.0469173	1.32867	469	415	24	21110	MT-CO2,ATP5PB,MT-ND2,MT-ATP6,MT-ATP8,MT-ND1,PDE4D,ATP5MC3,SUCLG1,MT-ND4L,ATP5F1E,TP53I3,ATP6V1B2,ATP5PF,SDHB,ATP6V1A,MT-ND4,ATP5ME,NDUFB3,NDUFS5,ATP5MC1,BPNT1,PDE4C,GMPS
KEGG	Oxidative phosphorylation	KEGG:00190	FALSE	2.4598e-14	13.6091	134	248	28	8161	MT-CO1,UQCRB,MT-CO2,MT-CO3,ATP5PB,MT-ND2,MT-ATP6,MT-ATP8,MT-ND1,COX5A,ATP5MC3,MT-CYB,COX7A2L,CYCS,NDUFA4,UQCRQ,MT-ND4L,ATP5F1E,ATP6V1B2,COX6B1,ATP5PF,SDHB,ATP6V1A,MT-ND4,ATP5ME,NDUFB3,NDUFS5,ATP5MC1
KEGG	Parkinson disease	KEGG:05012	FALSE	6.32611e-11	10.1989	266	248	34	8161	KIF5C,MT-CO1,TUBA1A,UQCRB,MT-CO2,PSMA4,MT-CO3,ATP5PB,MT-ND2,MT-ATP6,MT-ATP8,MT-ND1,ITPR2,COX5A,ATP5MC3,MT-CYB,COX7A2L,CYCS,NDUFA4,UQCRQ,MT-ND4L,ATP5F1E,COX6B1,ATP5PF,SDHB,SEM1,UBA52,SLC39A10,MT-ND4,NDUFB3,NDUFS5,ATP5MC1,VDAC3,ERN1
KEGG	Prion disease	KEGG:05020	FALSE	1.21203e-10	9.91649	272	248	34	8161	KIF5C,MT-CO1,TUBA1A,UQCRB,MT-CO2,PSMA4,MT-CO3,ATP5PB,MT-ND2,MT-ATP6,MT-ATP8,MT-ND1,ITPR2,COX5A,ATP5MC3,PPP3CA,MT-CYB,COX7A2L,CYCS,NDUFA4,UQCRQ,MT-ND4L,ATP5F1E,PIK3R1,COX6B1,ATP5PF,SDHB,SEM1,MT-ND4,NDUFB3,NDUFS5,CACNA1C,ATP5MC1,VDAC3
KEGG	Chemical carcinogenesis - reactive oxygen species	KEGG:05208	FALSE	1.12848e-08	7.94751	222	248	28	8161	MT-CO1,UQCRB,MT-CO2,MT-CO3,ATP5PB,MT-ND2,MT-ATP6,MT-ATP8,MT-ND1,COX5A,ATP5MC3,MT-CYB,COX7A2L,NDUFA4,UQCRQ,MT-ND4L,ATP5F1E,EPHX2,PIK3R1,COX6B1,ATP5PF,SDHB,MT-ND4,NDUFB3,ABL1,NDUFS5,ATP5MC1,VDAC3
KEGG	Huntington disease	KEGG:05016	FALSE	1.54609e-08	7.81077	306	248	33	8161	KIF5C,MT-CO1,TUBA1A,UQCRB,MT-CO2,PSMA4,MT-CO3,ATP5PB,MT-ND2,MT-ATP6,MT-ATP8,MT-ND1,COX5A,ATP5MC3,MT-CYB,COX7A2L,CYCS,POLR2I,NDUFA4,UQCRQ,MT-ND4L,ATP5F1E,COX6B1,ATP5PF,SDHB,SEM1,MT-ND4,NDUFB3,NDUFS5,POLR2G,ATP5MC1,VDAC3,ERN1
KEGG	Amyotrophic lateral sclerosis	KEGG:05014	FALSE	2.10286e-08	7.67719	362	248	36	8161	KIF5C,MT-CO1,TUBA1A,UQCRB,MT-CO2,PSMA4,MT-CO3,ATP5PB,MT-ND2,MT-ATP6,MT-ATP8,MT-ND1,ERBB4,SRSF7,COX5A,ATP5MC3,PPP3CA,MT-CYB,COX7A2L,CYCS,NDUFA4,UQCRQ,MT-ND4L,ATP5F1E,COX6B1,ATP5PF,SDHB,NUP205,SEM1,MT-ND4,NDUFB3,NDUFS5,SRSF3,ATP5MC1,RANBP2,ERN1
KEGG	Alzheimer disease	KEGG:05010	FALSE	2.44546e-08	7.61164	382	248	37	8161	KIF5C,MT-CO1,TUBA1A,UQCRB,MT-CO2,PSMA4,MT-CO3,ATP5PB,MT-ND2,MT-ATP6,MT-ATP8,MT-ND1,ITPR2,COX5A,ATP5MC3,PPP3CA,MT-CYB,COX7A2L,CYCS,NDUFA4,UQCRQ,MT-ND4L,ATP5F1E,PIK3R1,COX6B1,ATP5PF,SDHB,SEM1,FZD1,SLC39A10,MT-ND4,NDUFB3,NDUFS5,CACNA1C,ATP5MC1,VDAC3,ERN1
KEGG	Thermogenesis	KEGG:04714	FALSE	3.20764e-08	7.49381	232	248	28	8161	MT-CO1,ACTL6B,UQCRB,MT-CO2,MT-CO3,ATP5PB,MT-ND2,MT-ATP6,MT-ATP8,MT-ND1,COX5A,ATP5MC3,MT-CYB,NDUFAF5,COX7A2L,NDUFA4,UQCRQ,MT-ND4L,ATP5F1E,COX6B1,ATP5PF,SDHB,MT-ND4,ATP5ME,NDUFB3,NDUFS5,PRKAB1,ATP5MC1
KEGG	Diabetic cardiomyopathy	KEGG:05415	FALSE	3.89362e-08	7.40965	203	248	26	8161	MT-CO1,UQCRB,MT-CO2,MT-CO3,ATP5PB,MT-ND2,MT-ATP6,MT-ATP8,MT-ND1,COX5A,ATP5MC3,MT-CYB,COX7A2L,NDUFA4,UQCRQ,MT-ND4L,ATP5F1E,PIK3R1,COX6B1,ATP5PF,SDHB,MT-ND4,NDUFB3,NDUFS5,ATP5MC1,VDAC3
KEGG	Ribosome	KEGG:03010	FALSE	5.93703e-07	6.22643	153	248	21	8161	RPL36A,RPS27,RPS4Y1,RPL29,RPL26,RPL39,RPS15A,RPS24,RPS11,RPL32,RPL10A,RPL31,RPS26,UBA52,RPS12,RPS18,RPS5,RPS27L,MRPL15,RPL37,RPL11
KEGG	Pathways of neurodegeneration - multiple diseases	KEGG:05022	FALSE	2.6893e-05	4.57036	474	248	36	8161	KIF5C,MT-CO1,TUBA1A,UQCRB,MT-CO2,PSMA4,MT-CO3,ATP5PB,MT-ND2,MT-ATP6,MT-ATP8,MT-ND1,ITPR2,COX5A,ATP5MC3,PPP3CA,MT-CYB,COX7A2L,CYCS,NDUFA4,UQCRQ,MT-ND4L,ATP5F1E,COX6B1,ATP5PF,SDHB,SEM1,FZD1,UBA52,MT-ND4,NDUFB3,NDUFS5,CACNA1C,ATP5MC1,VDAC3,ERN1
KEGG	Coronavirus disease - COVID-19	KEGG:05171	FALSE	0.000185406	3.73188	231	248	22	8161	RPL36A,RPS27,RPS4Y1,RPL29,RPL26,RPL39,RPS15A,RPS24,RPS11,PIK3R1,RPL32,RPL10A,RPL31,RPS26,UBA52,RPS12,SYK,RPS18,RPS5,RPS27L,RPL37,RPL11
KEGG	Non-alcoholic fatty liver disease	KEGG:04932	FALSE	0.000399369	3.39863	154	248	17	8161	MT-CO1,UQCRB,MT-CO2,MT-CO3,COX5A,MT-CYB,COX7A2L,CYCS,NDUFA4,UQCRQ,PIK3R1,COX6B1,SDHB,NDUFB3,NDUFS5,PRKAB1,ERN1
KEGG	Cardiac muscle contraction	KEGG:04260	FALSE	0.00608705	2.21559	87	248	11	8161	MT-CO1,CACNA2D2,UQCRB,MT-CO2,MT-CO3,COX5A,MT-CYB,COX7A2L,UQCRQ,COX6B1,CACNA1C
REAC	Respiratory electron transport, ATP synthesis by chemiosmotic coupling, and heat production by uncoupling proteins.	REAC:R-HSA-163200	FALSE	2.23647e-14	13.6504	127	294	27	10790	MT-CO1,UQCRB,MT-CO2,MT-CO3,ATP5PB,MT-ND2,MT-ATP6,MT-ATP8,MT-ND1,COX5A,ATP5MC3,MT-CYB,NDUFAF5,COX7A2L,CYCS,NDUFA4,UQCRQ,ATP5F1E,COX6B1,ATP5PF,SDHB,LRPPRC,MT-ND4,ATP5ME,NDUFB3,NDUFS5,ATP5MC1
REAC	SRP-dependent cotranslational protein targeting to membrane	REAC:R-HSA-1799339	FALSE	1.35852e-12	11.8669	113	294	24	10790	SEC11C,RPL36A,RPS27,RPS4Y1,RPL29,RPL26,SSR4,RPL39,RPS15A,RPS24,RPS11,RPL32,RPL10A,RPL31,RPS26,UBA52,RPS12,SRP9,RPS18,RPS5,RPS27L,RPL37,SPCS2,RPL11
REAC	The citric acid (TCA) cycle and respiratory electron transport	REAC:R-HSA-1428517	FALSE	2.26127e-12	11.6456	177	294	29	10790	MT-CO1,UQCRB,MT-CO2,MT-CO3,ATP5PB,MT-ND2,MT-ATP6,MT-ATP8,MT-ND1,SLC16A1,COX5A,ATP5MC3,SUCLG1,MT-CYB,NDUFAF5,COX7A2L,CYCS,NDUFA4,UQCRQ,ATP5F1E,COX6B1,ATP5PF,SDHB,LRPPRC,MT-ND4,ATP5ME,NDUFB3,NDUFS5,ATP5MC1
REAC	Eukaryotic Translation Elongation	REAC:R-HSA-156842	FALSE	2.70221e-11	10.5683	94	294	21	10790	RPL36A,RPS27,RPS4Y1,RPL29,RPL26,RPL39,RPS15A,RPS24,RPS11,EEF1B2,RPL32,RPL10A,RPL31,RPS26,UBA52,RPS12,RPS18,RPS5,RPS27L,RPL37,RPL11
REAC	Influenza Viral RNA Transcription and Replication	REAC:R-HSA-168273	FALSE	6.3452e-11	10.1976	133	294	24	10790	RPL36A,RPS27,RPS4Y1,RPL29,RPL26,POLR2I,RPL39,RPS15A,RPS24,RPS11,RPL32,RPL10A,RPL31,RPS26,NUP205,UBA52,RPS12,RPS18,RPS5,RPS27L,RPL37,POLR2G,RANBP2,RPL11
REAC	Peptide chain elongation	REAC:R-HSA-156902	FALSE	1.22191e-10	9.91296	90	294	20	10790	RPL36A,RPS27,RPS4Y1,RPL29,RPL26,RPL39,RPS15A,RPS24,RPS11,RPL32,RPL10A,RPL31,RPS26,UBA52,RPS12,RPS18,RPS5,RPS27L,RPL37,RPL11
REAC	Viral mRNA Translation	REAC:R-HSA-192823	FALSE	1.22191e-10	9.91296	90	294	20	10790	RPL36A,RPS27,RPS4Y1,RPL29,RPL26,RPL39,RPS15A,RPS24,RPS11,RPL32,RPL10A,RPL31,RPS26,UBA52,RPS12,RPS18,RPS5,RPS27L,RPL37,RPL11
REAC	Formation of a pool of free 40S subunits	REAC:R-HSA-72689	FALSE	1.51374e-10	9.81995	102	294	21	10790	RPL36A,RPS27,RPS4Y1,RPL29,RPL26,RPL39,RPS15A,RPS24,RPS11,RPL32,RPL10A,RPL31,RPS26,UBA52,RPS12,RPS18,RPS5,RPS27L,RPL37,EIF3E,RPL11
REAC	Selenocysteine synthesis	REAC:R-HSA-2408557	FALSE	2.93523e-10	9.53236	94	294	20	10790	RPL36A,RPS27,RPS4Y1,RPL29,RPL26,RPL39,RPS15A,RPS24,RPS11,RPL32,RPL10A,RPL31,RPS26,UBA52,RPS12,RPS18,RPS5,RPS27L,RPL37,RPL11
REAC	Eukaryotic Translation Termination	REAC:R-HSA-72764	FALSE	2.93523e-10	9.53236	94	294	20	10790	RPL36A,RPS27,RPS4Y1,RPL29,RPL26,RPL39,RPS15A,RPS24,RPS11,RPL32,RPL10A,RPL31,RPS26,UBA52,RPS12,RPS18,RPS5,RPS27L,RPL37,RPL11
REAC	Nonsense Mediated Decay (NMD) independent of the Exon Junction Complex (EJC)	REAC:R-HSA-975956	FALSE	4.4711e-10	9.34959	96	294	20	10790	RPL36A,RPS27,RPS4Y1,RPL29,RPL26,RPL39,RPS15A,RPS24,RPS11,RPL32,RPL10A,RPL31,RPS26,UBA52,RPS12,RPS18,RPS5,RPS27L,RPL37,RPL11
REAC	L13a-mediated translational silencing of Ceruloplasmin expression	REAC:R-HSA-156827	FALSE	1.04265e-09	8.98186	112	294	21	10790	RPL36A,RPS27,RPS4Y1,RPL29,RPL26,RPL39,RPS15A,RPS24,RPS11,RPL32,RPL10A,RPL31,RPS26,UBA52,RPS12,RPS18,RPS5,RPS27L,RPL37,EIF3E,RPL11
REAC	GTP hydrolysis and joining of the 60S ribosomal subunit	REAC:R-HSA-72706	FALSE	1.24957e-09	8.90324	113	294	21	10790	RPL36A,RPS27,RPS4Y1,RPL29,RPL26,RPL39,RPS15A,RPS24,RPS11,RPL32,RPL10A,RPL31,RPS26,UBA52,RPS12,RPS18,RPS5,RPS27L,RPL37,EIF3E,RPL11
REAC	Influenza Infection	REAC:R-HSA-168255	FALSE	1.31512e-09	8.88103	152	294	24	10790	RPL36A,RPS27,RPS4Y1,RPL29,RPL26,POLR2I,RPL39,RPS15A,RPS24,RPS11,RPL32,RPL10A,RPL31,RPS26,NUP205,UBA52,RPS12,RPS18,RPS5,RPS27L,RPL37,POLR2G,RANBP2,RPL11
REAC	Response of EIF2AK4 (GCN2) to amino acid deficiency	REAC:R-HSA-9633012	FALSE	1.48361e-09	8.82868	102	294	20	10790	RPL36A,RPS27,RPS4Y1,RPL29,RPL26,RPL39,RPS15A,RPS24,RPS11,RPL32,RPL10A,RPL31,RPS26,UBA52,RPS12,RPS18,RPS5,RPS27L,RPL37,RPL11
REAC	Cellular responses to stress	REAC:R-HSA-2262752	FALSE	1.69985e-09	8.76959	778	294	57	10790	MT-CO1,TUBA1A,MT-CO2,RPL36A,ETS2,RPS27,PSMA4,GCLC,HIST1H4J,MT-CO3,RPS4Y1,RPL29,ID1,HIST1H2BK,RPL26,HIST1H2BC,HIST1H2AC,ATF5,COX5A,COX7A2L,CYCS,RPL39,RPS15A,RPS24,CBX2,HIST1H2BD,NDUFA4,RPS11,CAPZA1,EZH2,CRTC1,ATP6V1B2,COX6B1,RPL32,RPL10A,RPL31,RPS26,HIST1H2BN,NUP205,SEM1,RBBP4,UBA52,RPS12,ATP6V1A,LRPPRC,RPS18,RPS5,RPS27L,DYNLL1,RPL37,HIST1H2BJ,H3F3A,TBL1XR1,E2F2,RANBP2,RPL11,ERN1
REAC	Cellular responses to stimuli	REAC:R-HSA-8953897	FALSE	3.51991e-09	8.45347	792	294	57	10790	MT-CO1,TUBA1A,MT-CO2,RPL36A,ETS2,RPS27,PSMA4,GCLC,HIST1H4J,MT-CO3,RPS4Y1,RPL29,ID1,HIST1H2BK,RPL26,HIST1H2BC,HIST1H2AC,ATF5,COX5A,COX7A2L,CYCS,RPL39,RPS15A,RPS24,CBX2,HIST1H2BD,NDUFA4,RPS11,CAPZA1,EZH2,CRTC1,ATP6V1B2,COX6B1,RPL32,RPL10A,RPL31,RPS26,HIST1H2BN,NUP205,SEM1,RBBP4,UBA52,RPS12,ATP6V1A,LRPPRC,RPS18,RPS5,RPS27L,DYNLL1,RPL37,HIST1H2BJ,H3F3A,TBL1XR1,E2F2,RANBP2,RPL11,ERN1
REAC	Cap-dependent Translation Initiation	REAC:R-HSA-72737	FALSE	4.20422e-09	8.37631	120	294	21	10790	RPL36A,RPS27,RPS4Y1,RPL29,RPL26,RPL39,RPS15A,RPS24,RPS11,RPL32,RPL10A,RPL31,RPS26,UBA52,RPS12,RPS18,RPS5,RPS27L,RPL37,EIF3E,RPL11
REAC	Eukaryotic Translation Initiation	REAC:R-HSA-72613	FALSE	4.20422e-09	8.37631	120	294	21	10790	RPL36A,RPS27,RPS4Y1,RPL29,RPL26,RPL39,RPS15A,RPS24,RPS11,RPL32,RPL10A,RPL31,RPS26,UBA52,RPS12,RPS18,RPS5,RPS27L,RPL37,EIF3E,RPL11
REAC	Respiratory electron transport	REAC:R-HSA-611105	FALSE	1.63193e-08	7.7873	103	294	19	10790	MT-CO1,UQCRB,MT-CO2,MT-CO3,MT-ND2,MT-ND1,COX5A,MT-CYB,NDUFAF5,COX7A2L,CYCS,NDUFA4,UQCRQ,COX6B1,SDHB,LRPPRC,MT-ND4,NDUFB3,NDUFS5
REAC	Nonsense Mediated Decay (NMD) enhanced by the Exon Junction Complex (EJC)	REAC:R-HSA-975957	FALSE	1.77897e-08	7.74983	116	294	20	10790	RPL36A,RPS27,RPS4Y1,RPL29,RPL26,RPL39,RPS15A,RPS24,RPS11,RPL32,RPL10A,RPL31,RPS26,UBA52,RPS12,RPS18,RPS5,RPS27L,RPL37,RPL11
REAC	Nonsense-Mediated Decay (NMD)	REAC:R-HSA-927802	FALSE	1.77897e-08	7.74983	116	294	20	10790	RPL36A,RPS27,RPS4Y1,RPL29,RPL26,RPL39,RPS15A,RPS24,RPS11,RPL32,RPL10A,RPL31,RPS26,UBA52,RPS12,RPS18,RPS5,RPS27L,RPL37,RPL11
REAC	Selenoamino acid metabolism	REAC:R-HSA-2408522	FALSE	2.09365e-08	7.6791	117	294	20	10790	RPL36A,RPS27,RPS4Y1,RPL29,RPL26,RPL39,RPS15A,RPS24,RPS11,RPL32,RPL10A,RPL31,RPS26,UBA52,RPS12,RPS18,RPS5,RPS27L,RPL37,RPL11
REAC	Cellular response to starvation	REAC:R-HSA-9711097	FALSE	1.22083e-07	6.91335	157	294	22	10790	RPL36A,RPS27,RPS4Y1,RPL29,RPL26,RPL39,RPS15A,RPS24,RPS11,ATP6V1B2,RPL32,RPL10A,RPL31,RPS26,UBA52,RPS12,ATP6V1A,RPS18,RPS5,RPS27L,RPL37,RPL11
REAC	Regulation of expression of SLITs and ROBOs	REAC:R-HSA-9010553	FALSE	6.46758e-07	6.18926	171	294	22	10790	RPL36A,RPS27,PSMA4,RPS4Y1,RPL29,RPL26,RPL39,RPS15A,RPS24,RPS11,RPL32,RPL10A,RPL31,RPS26,SEM1,UBA52,RPS12,RPS18,RPS5,RPS27L,RPL37,RPL11
REAC	rRNA processing in the nucleus and cytosol	REAC:R-HSA-8868773	FALSE	1.11468e-06	5.95285	192	294	23	10790	RPL36A,RPS27,RPS4Y1,RPL29,RPL26,RPL39,RPS15A,RPS24,RPS11,RPL32,RPL10A,RPL31,RPS26,UBA52,RPS12,XRN2,RPS18,RPS5,RPS27L,RPL37,NOP56,RPL11,NOP10
REAC	Major pathway of rRNA processing in the nucleolus and cytosol	REAC:R-HSA-6791226	FALSE	2.1261e-06	5.67242	182	294	22	10790	RPL36A,RPS27,RPS4Y1,RPL29,RPL26,RPL39,RPS15A,RPS24,RPS11,RPL32,RPL10A,RPL31,RPS26,UBA52,RPS12,XRN2,RPS18,RPS5,RPS27L,RPL37,NOP56,RPL11
REAC	rRNA processing	REAC:R-HSA-72312	FALSE	3.0079e-06	5.52174	202	294	23	10790	RPL36A,RPS27,RPS4Y1,RPL29,RPL26,RPL39,RPS15A,RPS24,RPS11,RPL32,RPL10A,RPL31,RPS26,UBA52,RPS12,XRN2,RPS18,RPS5,RPS27L,RPL37,NOP56,RPL11,NOP10
REAC	Translation	REAC:R-HSA-72766	FALSE	3.18134e-06	5.49739	292	294	28	10790	SEC11C,RPL36A,RPS27,RPS4Y1,RPL29,RPL26,SSR4,RPL39,RPS15A,RPS24,RPS11,EEF1B2,RPL32,RPL10A,RPL31,RPS26,UBA52,RPS12,SRP9,RPS18,RPS5,OXA1L,RPS27L,MRPL15,RPL37,EIF3E,SPCS2,RPL11
REAC	Formation of ATP by chemiosmotic coupling	REAC:R-HSA-163210	FALSE	4.77005e-06	5.32148	18	294	8	10790	ATP5PB,MT-ATP6,MT-ATP8,ATP5MC3,ATP5F1E,ATP5PF,ATP5ME,ATP5MC1
REAC	Signaling by ROBO receptors	REAC:R-HSA-376176	FALSE	1.18615e-05	4.92586	217	294	23	10790	RPL36A,RPS27,PSMA4,RPS4Y1,RPL29,RPL26,RPL39,RPS15A,RPS24,RPS11,RPL32,RPL10A,RPL31,RPS26,SEM1,UBA52,RPS12,RPS18,RPS5,RPS27L,ABL1,RPL37,RPL11
REAC	Infectious disease	REAC:R-HSA-5663205	FALSE	2.99924e-05	4.52299	1059	294	59	10790	SNAP25,TUBA1A,ADCYAP1,RPL36A,RPS27,PSMA4,HIST1H4J,RPS4Y1,RPL29,HIST1H2AK,HIST1H2BK,ITPR2,RPL26,POMC,HIST1H2BC,VPS41,HIST1H2AC,HIST1H2AH,POLR2I,RPL39,ITGA4,RPS15A,RPS24,HIST1H2BD,RPS11,DOCK1,EZH2,RPL32,RPL10A,RPL31,RPS26,HIST1H2BN,NUP205,CHMP2A,PRKAR1A,SEM1,RBBP4,UBA52,HNRNPK,RPS12,SYK,RPS18,RPS5,XRCC5,DAD1,SNRPG,RPS27L,ABL1,BRK1,DYNLL1,RPL37,DDX5,HIST1H2BJ,POLR2G,ACTR3,VAV2,TBL1XR1,RANBP2,RPL11
REAC	Cristae formation	REAC:R-HSA-8949613	FALSE	4.36005e-05	4.36051	31	294	9	10790	ATP5PB,MT-ATP6,MT-ATP8,ATP5MC3,ATP5F1E,ATP5PF,IMMT,ATP5ME,ATP5MC1
REAC	SARS-CoV-2 modulates host translation machinery	REAC:R-HSA-9754678	FALSE	4.60236e-05	4.33702	51	294	11	10790	RPS27,RPS4Y1,RPS15A,RPS24,RPS11,RPS26,RPS12,RPS18,RPS5,SNRPG,RPS27L
REAC	Formation of the ternary complex, and subsequently, the 43S complex	REAC:R-HSA-72695	FALSE	5.69722e-05	4.24434	52	294	11	10790	RPS27,RPS4Y1,RPS15A,RPS24,RPS11,RPS26,RPS12,RPS18,RPS5,RPS27L,EIF3E
REAC	Mitochondrial biogenesis	REAC:R-HSA-1592230	FALSE	8.52028e-05	4.06955	92	294	14	10790	ATP5PB,MT-ATP6,MT-ATP8,ATP5MC3,CYCS,ATP5F1E,CRTC1,ATP5PF,IMMT,ATP5ME,PRKAB1,ATP5MC1,GLUD1,TBL1XR1
REAC	Axon guidance	REAC:R-HSA-422475	FALSE	0.000144824	3.83916	549	294	37	10790	RET,ANK2,TUBA1A,RPL36A,RPS27,PSMA4,EPHB3,EPHB1,RPS4Y1,RPL29,SEMA3A,RPL26,CD24,CRMP1,RPL39,RPS15A,RPS24,RPS11,DOCK1,PIK3R1,RPL32,RPL10A,SDCBP,RPL31,RPS26,SEM1,UBA52,RPS12,RPS18,RPS5,RPS27L,ABL1,RPL37,CACNA1C,ACTR3,VAV2,RPL11
REAC	HCMV Infection	REAC:R-HSA-9609646	FALSE	0.000154615	3.81075	159	294	18	10790	TUBA1A,HIST1H4J,HIST1H2AK,HIST1H2BK,HIST1H2BC,HIST1H2AC,HIST1H2AH,HIST1H2BD,EZH2,HIST1H2BN,NUP205,CHMP2A,RBBP4,HNRNPK,DYNLL1,HIST1H2BJ,TBL1XR1,RANBP2
REAC	Telomere Maintenance	REAC:R-HSA-157579	FALSE	0.00017257	3.76303	112	294	15	10790	TERT,HIST1H4J,HIST1H2BK,HIST1H2BC,DNA2,HIST1H2AC,POLR2I,PCNA,HIST1H2BD,HIST1H2BN,RFC4,HIST1H2BJ,POLR2G,H3F3A,NOP10
REAC	Metabolism	REAC:R-HSA-1430728	FALSE	0.000176135	3.75416	2072	294	92	10790	TPH1,ABCC8,SNAP25,CEMIP,MT-CO1,GCH1,CACNA2D2,HAS3,UQCRB,FUT3,MT-CO2,FABP5,RPL36A,HADHB,PEMT,RPS27,PSMA4,GCLC,KCNJ11,MT-CO3,ATP5PB,MT-ND2,MT-ATP6,MT-ATP8,MT-ND1,RPS4Y1,ALDH4A1,RPL29,HGD,CYP2B6,SLC16A1,SYT5,ITPR2,RPL26,POMC,MED27,ITPK1,COX5A,MAT2A,ATP5MC3,SUCLG1,MT-CYB,NDUFAF5,COX7A2L,CYCS,RPL39,RPS15A,RPS24,NDUFA4,UQCRQ,RPS11,ATP5F1E,HIBCH,EPHX2,PIK3R1,COX6B1,ATP5PF,RPL32,SDHB,RPL10A,RPL31,RPS26,N…
REAC	Ribosomal scanning and start codon recognition	REAC:R-HSA-72702	FALSE	0.000222758	3.65217	59	294	11	10790	RPS27,RPS4Y1,RPS15A,RPS24,RPS11,RPS26,RPS12,RPS18,RPS5,RPS27L,EIF3E
REAC	Translation initiation complex formation	REAC:R-HSA-72649	FALSE	0.000222758	3.65217	59	294	11	10790	RPS27,RPS4Y1,RPS15A,RPS24,RPS11,RPS26,RPS12,RPS18,RPS5,RPS27L,EIF3E
REAC	Activation of the mRNA upon binding of the cap-binding complex and eIFs, and subsequent binding to 43S	REAC:R-HSA-72662	FALSE	0.000266232	3.57474	60	294	11	10790	RPS27,RPS4Y1,RPS15A,RPS24,RPS11,RPS26,RPS12,RPS18,RPS5,RPS27L,EIF3E
REAC	Metabolism of RNA	REAC:R-HSA-8953854	FALSE	0.000298077	3.52567	662	294	41	10790	RPL36A,RPS27,THOC2,PSMA4,RPS4Y1,RPL29,U2SURP,RPL26,SRSF7,TTC37,POLR2I,RPL39,RTRAF,RPS15A,RPS24,RPS11,RPL32,DHX9,RPL10A,RPL31,RPS26,NUP205,SEM1,UBA52,HNRNPK,RPS12,XRN2,RPS18,RPS5,SNRPG,RPS27L,RPL37,DDX5,SRSF3,POLR2G,SNRNP40,TRMT6,NOP56,RANBP2,RPL11,NOP10
REAC	HCMV Early Events	REAC:R-HSA-9609690	FALSE	0.000381676	3.41831	135	294	16	10790	TUBA1A,HIST1H4J,HIST1H2AK,HIST1H2BK,HIST1H2BC,HIST1H2AC,HIST1H2AH,HIST1H2BD,EZH2,HIST1H2BN,NUP205,RBBP4,DYNLL1,HIST1H2BJ,TBL1XR1,RANBP2
REAC	Nervous system development	REAC:R-HSA-9675108	FALSE	0.000432107	3.36441	574	294	37	10790	RET,ANK2,TUBA1A,RPL36A,RPS27,PSMA4,EPHB3,EPHB1,RPS4Y1,RPL29,SEMA3A,RPL26,CD24,CRMP1,RPL39,RPS15A,RPS24,RPS11,DOCK1,PIK3R1,RPL32,RPL10A,SDCBP,RPL31,RPS26,SEM1,UBA52,RPS12,RPS18,RPS5,RPS27L,ABL1,RPL37,CACNA1C,ACTR3,VAV2,RPL11
REAC	Metabolism of amino acids and derivatives	REAC:R-HSA-71291	FALSE	0.000449393	3.34737	369	294	28	10790	TPH1,RPL36A,RPS27,PSMA4,RPS4Y1,ALDH4A1,RPL29,HGD,RPL26,RPL39,RPS15A,RPS24,RPS11,HIBCH,RPL32,RPL10A,RPL31,RPS26,SEM1,QDPR,UBA52,RPS12,RPS18,RPS5,RPS27L,RPL37,GLUD1,RPL11
REAC	Chromosome Maintenance	REAC:R-HSA-73886	FALSE	0.000567532	3.24601	139	294	16	10790	TERT,HIST1H4J,HIST1H2BK,HIST1H2BC,DNA2,HIST1H2AC,POLR2I,PCNA,HIST1H2BD,HIST1H2BN,RBBP4,RFC4,HIST1H2BJ,POLR2G,H3F3A,NOP10
REAC	Developmental Biology	REAC:R-HSA-1266738	FALSE	0.00117286	2.93075	1124	294	57	10790	RET,ANK2,TUBA1A,RPL36A,NKX2-2,RPS27,PSMA4,HIST1H4J,EPHB3,EPHB1,RPS4Y1,RPL29,SEMA3A,HIST1H2BK,RPL26,CD24,HIST1H2BC,HIST1H2AC,CRMP1,MED27,POLR2I,RPL39,RPS15A,RPS24,HIST1H2BD,RPS11,DOCK1,EZH2,PIK3R1,RPL32,RPL10A,SDCBP,RPL31,RPS26,HIST1H2BN,SEM1,RBBP4,UBA52,RPS12,NR2F2,RPS18,RPS5,FOXA3,NEUROD1,DSP,RPS27L,ABL1,RPL37,CACNA1C,HIST1H2BJ,POLR2G,ACTR3,H3F3A,VAV2,TBL1XR1,RPL11,INSM1
REAC	Metabolism of proteins	REAC:R-HSA-392499	FALSE	0.00120255	2.9199	1945	294	85	10790	GP2,KIF5C,ANK2,SEC11C,SCG3,SCG2,TUBA1A,FUT3,F5,RPL36A,RPS27,CNIH2,CPE,PCSK1,PSMA4,HIST1H4J,ST8SIA1,RPS4Y1,RPL29,HIST1H2AK,HIST1H2BK,RPL26,POMC,CHGB,HIST1H2BC,RAB11A,HIST1H2AC,SSR4,HIST1H2AH,RAB30,RPL39,PCNA,RPS15A,RPS24,CBX2,HIST1H2BD,EVA1A,RPS11,CAPZA1,COMMD3,EEF1B2,RPL32,RPL10A,SMC3,RPL31,RPS26,HIST1H2BN,NUP205,SEM1,UBA52,HNRNPK,RPS12,SRP9,RABGGTA,GALNT18,XRN2,CBX5,RPS18,RPS5,DAD1,OXA1L,SMC1A,R…
REAC	Cytoprotection by HMOX1	REAC:R-HSA-9707564	FALSE	0.00296998	2.52725	62	294	10	10790	MT-CO1,MT-CO2,MT-CO3,COX5A,COX7A2L,CYCS,NDUFA4,COX6B1,LRPPRC,TBL1XR1
REAC	HCMV Late Events	REAC:R-HSA-9610379	FALSE	0.00585121	2.23275	113	294	13	10790	HIST1H4J,HIST1H2AK,HIST1H2BK,HIST1H2BC,HIST1H2AC,HIST1H2AH,HIST1H2BD,HIST1H2BN,NUP205,CHMP2A,HNRNPK,HIST1H2BJ,RANBP2
REAC	Estrogen-dependent gene expression	REAC:R-HSA-9018519	FALSE	0.00598374	2.22303	148	294	15	10790	TFF1,HIST1H4J,HIST1H2BK,HIST1H2BC,HIST1H2AC,POLR2I,HIST1H2BD,SMC3,HIST1H2BN,SMC1A,DDX5,HIST1H2BJ,POLR2G,H3F3A,USF1
REAC	Inhibition of DNA recombination at telomere	REAC:R-HSA-9670095	FALSE	0.00607407	2.21652	67	294	10	10790	HIST1H4J,HIST1H2BK,HIST1H2BC,HIST1H2AC,POLR2I,HIST1H2BD,HIST1H2BN,HIST1H2BJ,POLR2G,H3F3A
REAC	Cell Cycle, Mitotic	REAC:R-HSA-69278	FALSE	0.00772984	2.11183	549	294	33	10790	TUBA1A,RPS27,PSMA4,HIST1H4J,CCNB2,HIST1H2BK,HIST1H2BC,DNA2,HIST1H2AC,PHLDA1,PCNA,HIST1H2BD,SMC3,HIST1H2BN,NUP205,CHMP2A,SEM1,RBBP4,UBA52,RFC4,HAUS1,MCM6,SMC1A,ABL1,DYNLL1,HIST1H2BJ,H3F3A,CCNB1,NINL,E2F2,MAPRE1,RANBP2,CDCA8
REAC	Disease	REAC:R-HSA-1643685	FALSE	0.00948362	2.02303	1830	294	78	10790	ABCC8,SNAP25,IHH,TUBA1A,ADCYAP1,RPL36A,RPS27,PSMA4,GCLC,KCNJ11,HIST1H4J,LFNG,DUSP6,RPS4Y1,RPL29,HIST1H2AK,BIRC6,GP1BB,SLC16A1,HIST1H2BK,ITPR2,RPL26,POMC,HIST1H2BC,VPS41,DNA2,HIST1H2AC,HIST1H2AH,POLR2I,RPL39,ITGA4,RPS15A,RPS24,HIST1H2BD,RPS11,DOCK1,EZH2,PIK3R1,RPL32,RPL10A,RPL31,RPS26,HIST1H2BN,NUP205,CHMP2A,PRKAR1A,CHSY1,RAP1B,SEM1,RBBP4,UBA52,HNRNPK,RPS12,SYK,RPS18,RPS5,XRCC5,RFC4,DAD1,SNRPG,RPS…
REAC	Transcriptional regulation by small RNAs	REAC:R-HSA-5578749	FALSE	0.011179	1.9516	103	294	12	10790	HIST1H4J,HIST1H2BK,HIST1H2BC,HIST1H2AC,POLR2I,HIST1H2BD,HIST1H2BN,NUP205,HIST1H2BJ,POLR2G,H3F3A,RANBP2
REAC	Defective pyroptosis	REAC:R-HSA-9710421	FALSE	0.0131746	1.88026	73	294	10	10790	HIST1H4J,HIST1H2BK,HIST1H2BC,HIST1H2AC,HIST1H2BD,EZH2,HIST1H2BN,RBBP4,HIST1H2BJ,H3F3A
REAC	PRC2 methylates histones and DNA	REAC:R-HSA-212300	FALSE	0.0131746	1.88026	73	294	10	10790	HIST1H4J,HIST1H2BK,HIST1H2BC,HIST1H2AC,HIST1H2BD,EZH2,HIST1H2BN,RBBP4,HIST1H2BJ,H3F3A
REAC	Oxidative Stress Induced Senescence	REAC:R-HSA-2559580	FALSE	0.0146734	1.83347	123	294	13	10790	HIST1H4J,HIST1H2BK,HIST1H2BC,HIST1H2AC,CBX2,HIST1H2BD,EZH2,HIST1H2BN,RBBP4,UBA52,HIST1H2BJ,H3F3A,E2F2
REAC	Cell Cycle	REAC:R-HSA-1640170	FALSE	0.0199641	1.69975	679	294	37	10790	TERT,TUBA1A,RPS27,PSMA4,HIST1H4J,CCNB2,HIST1H2BK,HIST1H2BC,DNA2,HIST1H2AC,POLR2I,PHLDA1,PCNA,HIST1H2BD,SMC3,HIST1H2BN,NUP205,CHMP2A,SEM1,RBBP4,UBA52,RFC4,HAUS1,MCM6,SMC1A,ABL1,DYNLL1,HIST1H2BJ,POLR2G,H3F3A,CCNB1,NINL,E2F2,MAPRE1,RANBP2,CDCA8,NOP10
REAC	Transcriptional Regulation by TP53	REAC:R-HSA-3700989	FALSE	0.0228173	1.64174	359	294	24	10790	MT-CO1,MT-CO2,MT-CO3,DNA2,COX5A,COX7A2L,CYCS,POLR2I,PCNA,NDUFA4,TP53I3,COX6B1,RBBP4,UBA52,BNIP3L,RABGGTA,LRPPRC,RFC4,PRKAB1,CASP6,POLR2G,USP7,CCNB1,TTC5
REAC	HDACs deacetylate histones	REAC:R-HSA-3214815	FALSE	0.0235698	1.62764	94	294	11	10790	HIST1H4J,HIST1H2AK,HIST1H2BK,HIST1H2BC,HIST1H2AC,HIST1H2AH,HIST1H2BD,HIST1H2BN,RBBP4,HIST1H2BJ,TBL1XR1
REAC	Organelle biogenesis and maintenance	REAC:R-HSA-1852241	FALSE	0.026718	1.5732	294	294	21	10790	TUBA1A,ATP5PB,MT-ATP6,MT-ATP8,RAB11A,ATP5MC3,CYCS,ATP5F1E,CRTC1,ATP5PF,HAUS1,IMMT,ATP5ME,DYNLL1,PRKAB1,EXOC4,ATP5MC1,NINL,GLUD1,TBL1XR1,MAPRE1
REAC	HDR through Homologous Recombination (HRR) or Single Strand Annealing (SSA)	REAC:R-HSA-5693567	FALSE	0.0309232	1.50972	132	294	13	10790	HIST1H4J,HIST1H2BK,HIST1H2BC,DNA2,PCNA,HIST1H2BD,HIST1H2BN,SEM1,UBA52,RFC4,ABL1,HIST1H2BJ,SUMO2
REAC	Activated PKN1 stimulates transcription of AR (androgen receptor) regulated genes KLK2 and KLK3	REAC:R-HSA-5625886	FALSE	0.0391118	1.40769	67	294	9	10790	HIST1H4J,HIST1H2BK,HIST1H2BC,HIST1H2AC,HIST1H2BD,HIST1H2BN,KDM4C,HIST1H2BJ,H3F3A
REAC	TP53 Regulates Metabolic Genes	REAC:R-HSA-5628897	FALSE	0.044964	1.34714	84	294	10	10790	MT-CO1,MT-CO2,MT-CO3,COX5A,COX7A2L,CYCS,NDUFA4,COX6B1,LRPPRC,PRKAB1
REAC	Homology Directed Repair	REAC:R-HSA-5693538	FALSE	0.0489593	1.31016	138	294	13	10790	HIST1H4J,HIST1H2BK,HIST1H2BC,DNA2,PCNA,HIST1H2BD,HIST1H2BN,SEM1,UBA52,RFC4,ABL1,HIST1H2BJ,SUMO2
WP	Electron transport chain: OXPHOS system in mitochondria	WP:WP111	FALSE	5.24131e-14	13.2806	103	249	25	8133	MT-CO1,UQCRB,MT-CO2,MT-CO3,ATP5PB,MT-ND2,MT-ATP6,MT-ATP8,MT-ND1,COX5A,ATP5MC3,MT-CYB,COX7A2L,NDUFA4,UQCRQ,MT-ND4L,ATP5F1E,COX6B1,ATP5PF,SDHB,MT-ND4,ATP5ME,NDUFB3,NDUFS5,ATP5MC1
WP	Cytoplasmic ribosomal proteins	WP:WP477	FALSE	2.12095e-09	8.67347	88	249	19	8133	RPL36A,RPS27,RPS4Y1,RPL29,RPL26,RPL39,RPS15A,RPS24,RPS11,RPL32,RPL10A,RPL31,RPS26,UBA52,RPS12,RPS18,RPS5,RPL37,RPL11
WP	Oxidative phosphorylation	WP:WP623	FALSE	3.96282e-06	5.402	60	249	13	8133	ATP5PB,MT-ND2,MT-ATP6,MT-ND1,ATP5MC3,NDUFA4,MT-ND4L,ATP5F1E,ATP5PF,MT-ND4,ATP5ME,NDUFS5,ATP5MC1
WP	Nonalcoholic fatty liver disease	WP:WP4396	FALSE	0.000783155	3.10615	154	249	17	8133	MT-CO1,UQCRB,MT-CO2,MT-CO3,COX5A,MT-CYB,COX7A2L,CYCS,NDUFA4,UQCRQ,PIK3R1,COX6B1,SDHB,NDUFB3,NDUFS5,PRKAB1,ERN1
