# Supplementary material for: YAP and TEAD Are Transcriptional Regulators of Neuroendocrine Differentiation and Growth in Carcinoid Cells
Source: Am J Pathol. 2025 Nov 20;196(2):345–58. doi: 10.1016/j.ajpath.2025.10.012 (PMC12881680; doi:10.1016/j.ajpath.2025.10.012)
Supplement: Supplemental Table S5 [file mmc5.xlsx]

## Sheet: upregulated
Supplementary Table 5. Dysregulated genes and pathways following active YAP overexpression in BON1 and H727. Dysregulated genes from H727 and BON1 were overlapped to create a common dysregulated gene set. Pathway analysis was performed with gProfiler and significantly enriched pathways are reported (p < 0.05). Transcripts per million, TPM. Website for GO terms (https://amigo.geneontology.org/amig…
Gene	Gene Expression for Control - BON1 (TPM)	Gene Expression for Active YAP - BON1 (TPM)	Fold change	Fold change (log2)	Gene Expression for Control - H727 (TPM)	Gene Expression for Active YAP - H727 (TPM)	Fold change	Fold change (log2)
ANKRD1	0.306423	36.5509	119.282	6.89824	0.9	180.9	191.5	7.6
YAP1	28.7	1110.18	38.6822	5.2736	63.3	2947.4	46.6	5.5
CYR61	8.02083	126.778	15.8061	3.98241	10.7	614	57.6	5.8
MYOF	2.10095	85.0493	40.4813	5.33918	10.9	302.2	27.7	4.8
GAS6	7.29938	34.9257	4.78475	2.25844	0.9	54.4	61.3	5.9
TTR	3.26498	57.017	17.4632	4.12625	4.1	49	11.9	3.6
AMOTL2	17.3469	145.167	8.36845	3.06496	8.1	166.5	20.5	4.4
AFAP1L2	15.0441	31.684	2.10608	1.07456	2.4	56.5	23.2	4.5
ANXA3	5.31702	78.0296	14.6754	3.87533	27.7	277.2	10	3.3
INHBB	78.9902	136.586	1.72915	0.790064	1.3	25.2	19.9	4.3
PROM1	7.367	38.9492	5.28698	2.40244	2.7	44.1	16.1	4
CTGF	11.0558	107.775	9.74828	3.28515	20.2	213.3	10.6	3.4
PRSS22	8.4609	122.749	14.5078	3.85876	11.6	38.2	3.3	1.7
TFPI2	6.75004	74.5273	11.041	3.4648	43.6	263.1	6	2.6
GADD45B	10.9514	54.6534	4.99055	2.3192	11.6	124	10.7	3.4
PRSS23	8.37091	65.0418	7.76998	2.95791	76.3	527	6.9	2.8
NXN	25.3843	106.601	4.19947	2.07021	6.6	67.1	10.2	3.4
NNMT	3.99994	42.2597	10.5651	3.40123	154.6	573.7	3.7	1.9
AJUBA	46.3173	345.58	7.46115	2.8994	65.1	386.7	5.9	2.6
RBMS2	14.4393	27.2	1.88375	0.913605	13.6	153.7	11.3	3.5
HSPG2	7.32952	55.9226	7.62978	2.93164	40.5	178	4.4	2.1
PROSER2	10.7495	62.0499	5.77235	2.52916	6.5	38.6	6	2.6
TNFRSF12A	58.9956	342.182	5.80013	2.53608	85.5	471.8	5.5	2.5
PAPSS2	7.25696	68.7615	9.47525	3.24416	9.6	15.9	1.6	0.7
THBS1	114.264	416.344	3.64371	1.86541	18.7	130.6	7	2.8
SPINK1	29.4593	103.53	3.51433	1.81325	41.8	266.7	6.4	2.7
AHNAK	88.3739	300.924	3.40513	1.76771	57	371.3	6.5	2.7
RAB31	5.63864	27.4288	4.86443	2.28227	27	125.7	4.6	2.2
TUBB6	26.4411	58.7381	2.22147	1.15151	4.1	29.1	7.1	2.8
CAPN2	31.1193	198.993	6.39451	2.67683	130.9	330.7	2.5	1.3
LAMB2	66.0708	155.524	2.3539	1.23506	7.2	46.7	6.5	2.7
CITED2	23.0277	53.0993	2.30589	1.20532	20.2	124	6.2	2.6
EPHA2	57.2757	206.114	3.59863	1.84745	63.6	298.2	4.7	2.2
COL1A1	28.7825	44.0455	1.53029	0.613806	4.5	30.1	6.7	2.7
IRS1	24.0387	44.2635	1.84135	0.880762	9.3	54.8	5.9	2.6
LATS2	14.805	43.0382	2.907	1.53953	9	43.6	4.8	2.3
TINAGL1	70.2214	223.82	3.18735	1.67236	42.4	191.6	4.5	2.2
PPP1R15A	45.9441	109.121	2.37508	1.24797	18.3	92.4	5.1	2.3
MISP	17.7862	82.4727	4.6369	2.21316	47.1	130.4	2.8	1.5
TIMP2	16.2855	43.2193	2.65385	1.40809	12.9	60.3	4.7	2.2
TSPAN4	39.3182	148.777	3.78391	1.91988	17.9	63.7	3.5	1.8
SGMS2	14.28	41.9995	2.94114	1.55638	10.8	43.1	4	2
MT2A	435.875	969.783	2.22491	1.15375	137	638	4.7	2.2
ME3	13.6876	51.5899	3.76909	1.91421	56.6	173.3	3.1	1.6
CD59	28.3828	53.9332	1.90021	0.926159	36	174.8	4.9	2.3
HSPB8	9.29255	48.078	5.17382	2.37123	36.2	58.9	1.6	0.7
FSCN1	66.4866	175.834	2.64465	1.40307	8.8	33	3.8	1.9
FLNA	153.454	583.512	3.80253	1.92696	738.7	1896.2	2.6	1.4
WWC3	11.5154	35.993	3.12565	1.64416	13.7	43.8	3.2	1.7
METRNL	16.4635	54.0696	3.2842	1.71554	9.2	27.6	3	1.6
RHOD	17.5241	44.0614	2.51433	1.33018	22.6	83.9	3.7	1.9
EPS8L2	172.774	432.758	2.50477	1.32468	73.7	270.1	3.7	1.9
BCL2L1	124.947	235.433	1.88426	0.913998	66.8	289.6	4.3	2.1
IL32	10.2999	28.3769	2.75506	1.46208	17.1	58.8	3.4	1.8
IRF8	9.87692	42.0137	4.25372	2.08873	18.8	34.9	1.9	0.9
PAWR	202.942	314.365	1.54904	0.631375	203.4	929.9	4.6	2.2
NUAK2	14.9448	40.4673	2.70778	1.43711	7.2	24.4	3.4	1.8
GALNT10	21.8375	69.3682	3.17656	1.66747	40.6	119.6	2.9	1.6
MITF	21.8525	33.8743	1.55013	0.632392	8.8	39.6	4.5	2.2
FOSL2	22.583	68.0679	3.01411	1.59173	17.9	53.5	3	1.6
TRIM3	18.0183	31.7305	1.76101	0.816403	4.4	18	4.1	2
CRIM1	71.8993	203.869	2.83549	1.5036	66.5	196.8	3	1.6
DENND3	25.6656	69.9701	2.72622	1.4469	48.7	149.7	3.1	1.6
GSTM3	61.9234	240.336	3.88118	1.9565	13.2	23.5	1.8	0.8
PPP1R13L	58.3159	117.352	2.01234	1.00888	15.4	55.1	3.6	1.8
TUFT1	16.3553	31.958	1.95398	0.966413	24.3	84.6	3.5	1.8
VCL	88.5063	259.685	2.93409	1.55291	79.8	197.5	2.5	1.3
FOSL1	16.0183	29.0414	1.81301	0.858387	23.8	85.7	3.6	1.9
FN1	127.923	397.977	3.11106	1.63741	39.3	89.3	2.3	1.2
ADAM9	23.5704	74.3131	3.15282	1.65664	124	271.2	2.2	1.1
TAX1BP3	20.2702	41.4621	2.04547	1.03243	24.8	82.8	3.3	1.7
AGRN	298.173	869.993	2.91775	1.54485	43.8	107	2.4	1.3
ARHGEF18	51.9792	109.227	2.10137	1.07133	27.8	90.3	3.2	1.7
SLC12A4	50.415	118.934	2.35909	1.23823	25.8	74.7	2.9	1.5
EGFR	29.6266	51.9788	1.75446	0.811028	77.3	268.1	3.5	1.8
PDLIM1	13.6692	39.7497	2.90798	1.54002	43.7	98.4	2.3	1.2
PDXK	166.435	300.73	1.80689	0.853509	112.4	386.8	3.4	1.8
SAMD4A	11.4374	30.7547	2.68896	1.42705	25.2	64	2.5	1.3
ANXA2	122.638	326.997	2.66637	1.41487	405.1	1002.8	2.5	1.3
JUN	38.6684	59.5888	1.54102	0.623886	6.5	23.4	3.6	1.8
SH3RF1	28.5754	49.3227	1.72605	0.787476	10.3	35.4	3.4	1.8
MGLL	63.5212	146.24	2.30222	1.20303	11.1	31.5	2.8	1.5
TM4SF1	39.6014	102.921	2.59892	1.37791	33.9	84.6	2.5	1.3
BCAS4	20.5172	59.1289	2.88192	1.52703	23.1	50.5	2.2	1.1
UBASH3B	64.6894	169.119	2.61432	1.38644	156.8	369.4	2.4	1.2
LAMA5	280.28	689.31	2.45937	1.29829	66	165.8	2.5	1.3
CABLES1	14.7532	42.1366	2.8561	1.51405	150.6	314.8	2.1	1.1
PTPN14	16.5472	43.3553	2.62009	1.38962	23.2	54	2.3	1.2
EPB41L1	20.0301	42.3101	2.11233	1.07883	7.5	20.7	2.8	1.5
HCFC1R1	82.0637	213.282	2.59898	1.37795	24.5	57.3	2.3	1.2
RND3	27.4999	62.1445	2.25981	1.1762	71.5	183.3	2.6	1.4
FHL2	79.0335	193.719	2.4511	1.29343	94.4	227.2	2.4	1.3
TEAD4	15.3065	33.9738	2.21956	1.15027	16.7	43.3	2.6	1.4
CLTB	128.137	244.415	1.90745	0.931647	18	53	2.9	1.6
DKK1	32.0757	67.5783	2.10684	1.07508	355	944.9	2.7	1.4
S100A2	64.6719	175.397	2.7121	1.43941	20.8	40.8	2	1
S100A10	66.3474	131.131	1.97643	0.982896	283.3	775.9	2.7	1.5
TOM1L2	20.2726	39.8218	1.96432	0.974027	12.6	33.9	2.7	1.4
ATF3	8.99964	27.5593	3.06227	1.6146	27.1	42.9	1.6	0.7
RCAN1	25.6123	39.1684	1.52928	0.612852	11.5	36.2	3.1	1.7
ERBB2	39.6135	92.2024	2.32755	1.21881	32.3	74.7	2.3	1.2
WWC1	30.3626	67.2069	2.21348	1.14631	84.7	206.4	2.4	1.3
TNFRSF19	32.4431	48.9314	1.50822	0.592849	7.5	23.4	3.1	1.6
PHACTR2	29.1027	52.4881	1.80355	0.850838	27.1	76.7	2.8	1.5
GALNT3	24.1967	41.1595	1.70104	0.766414	30.6	88.2	2.9	1.5
PRAG1	10.8586	29.2145	2.69045	1.42785	17.4	32.9	1.9	0.9
PHLDB1	74.3811	153.817	2.06796	1.04821	30	76.4	2.5	1.3
KRT19	968.044	2774.04	2.86562	1.51885	628.5	1064.4	1.7	0.8
NBPF19	14.1969	29.1494	2.05322	1.03789	9.7	24.4	2.5	1.3
F2RL1	15.6801	27.3114	1.74179	0.800569	26.3	74	2.8	1.5
SH2D4A	14.5552	27.9655	1.92133	0.942106	23.2	61.3	2.6	1.4
SH2D3A	91.8315	181.89	1.98069	0.986005	46.5	115.8	2.5	1.3
FLNB	71.0488	118.441	1.66704	0.737286	138.8	388.4	2.8	1.5
ACSF2	54.2439	99.93	1.84224	0.881457	15.2	38.8	2.6	1.4
GULP1	40.7388	98.6548	2.42164	1.27599	34	67.9	2	1
MYO1C	119.672	216.953	1.81289	0.858293	55.8	144	2.6	1.4
TPM1	307.343	556.159	1.80957	0.85565	835.7	2160.9	2.6	1.4
EHD1	55.8051	127.26	2.28045	1.18932	54.4	116.8	2.1	1.1
MIEF2	16.1372	30.1961	1.87121	0.903973	11.5	29	2.5	1.3
KIFC3	132.94	320.976	2.41445	1.27169	140.1	271.6	1.9	1
ERRFI1	25.4611	42.448	1.66717	0.737403	76.7	202.2	2.6	1.4
CLU	240.101	517.985	2.15737	1.10927	54	113.1	2.1	1.1
TNFRSF21	37.3592	65.5968	1.75584	0.812162	45.6	112.3	2.5	1.3
RUNX1	15.4959	37.844	2.44219	1.28818	97.6	177.2	1.8	0.9
HSPA1A	139.811	270.937	1.93788	0.954481	35.8	81.3	2.3	1.2
LAMC2	29.9683	75.5531	2.5211	1.33405	69.2	116.2	1.7	0.7
FRMD6	32.5554	62.4801	1.91919	0.940499	85.4	198.5	2.3	1.2
TRIP10	42.5735	79.8773	1.87622	0.907828	52.5	121.7	2.3	1.2
DAPK3	132.43	204.103	1.54121	0.624066	34.7	90.7	2.6	1.4
AKAP12	18.1141	41.966	2.31676	1.21211	28.2	50.7	1.8	0.8
TYRO3	38.979	97.5649	2.50301	1.32367	21.8	34.3	1.6	0.6
NBPF1	48.8692	124.27	2.54291	1.34648	105	161.6	1.5	0.6
MVP	103.598	232.356	2.24286	1.16534	33.8	62.4	1.8	0.9
KRT8	1292.11	3142.99	2.43245	1.28241	1706.6	2720.2	1.6	0.7
NFKB2	61.2473	112.099	1.83026	0.872049	11.7	25.6	2.2	1.1
BCL9L	49.1093	84.4666	1.71997	0.782386	41.7	95.2	2.3	1.2
MYH14	29.975	60.4696	2.01733	1.01245	23.7	47.5	2	1
IL4R	56.7813	113.791	2.00403	1.0029	39.3	76.9	2	1
INAVA	45.1537	94.743	2.09823	1.06918	43.9	82.7	1.9	0.9
PLCD3	97.8548	203.428	2.07888	1.05581	108.2	203.4	1.9	0.9
SHANK2	23.982	39.8072	1.65988	0.731076	60.7	140.2	2.3	1.2
LMNA	611.031	1125.29	1.84162	0.880979	124.9	261.5	2.1	1.1
TK1	131.118	214.655	1.63711	0.711152	68.4	154	2.3	1.2
EPS8L1	32.6669	65.9433	2.01866	1.0134	15.7	30.5	1.9	1
NECTIN2	85.0623	146.032	1.71677	0.779694	39.7	88	2.2	1.1
HSPA1B	214.834	387.168	1.80218	0.849739	53.7	113.8	2.1	1.1
RAB11FIP1	48.5274	97.1179	2.0013	1.00094	21.6	41.2	1.9	0.9
MAP3K20	21.2983	35.3727	1.66082	0.731897	34.8	76.1	2.2	1.1
RRAS	20.5596	33.5696	1.63279	0.707343	13.4	29.5	2.2	1.1
PARD6B	24.1423	53.6454	2.22205	1.15189	47.7	76.6	1.6	0.7
KLF6	73.8748	112.128	1.51781	0.601995	38.2	88.8	2.3	1.2
ACTN4	540.068	920.018	1.70352	0.76852	316.9	669.4	2.1	1.1
NCK2	47.3046	89.6043	1.8942	0.921589	25.4	48.1	1.9	0.9
PTTG1IP	168.295	294.733	1.75129	0.808421	143.2	283.3	2	1
TAGLN2	574.312	947.899	1.65049	0.722898	163.3	348.3	2.1	1.1
IGF1R	101.585	187.974	1.85041	0.887848	219.1	414.6	1.9	0.9
KRT18	1101.97	2364.26	2.14548	1.1013	1795.8	2858.8	1.6	0.7
TMCO3	62.6171	127.84	2.04161	1.02971	55.6	94.8	1.7	0.8
RHBDF1	50.6722	92.8928	1.83321	0.874371	55.6	104.9	1.9	0.9
MAFF	26.757	43.3294	1.61937	0.695433	12.2	25.8	2.1	1.1
NEDD4L	44.7065	89.9975	2.01307	1.0094	97.5	163.4	1.7	0.7
YBX3	111.023	185.867	1.67412	0.743405	72.5	145	2	1
DCBLD1	29.3662	51.8226	1.7647	0.819425	26.7	51.4	1.9	0.9
POFUT2	40.0875	62.3762	1.556	0.637842	11.6	24	2.1	1
PTPRJ	39.7945	81.7023	2.05311	1.03781	41.7	67.9	1.6	0.7
KIF1C	71.3134	121.278	1.70063	0.766067	36.2	68.1	1.9	0.9
TPM4	295.868	560.9	1.89578	0.922791	512.5	875.1	1.7	0.8
TMEM125	23.8631	47.2903	1.98173	0.986763	23.2	38.1	1.6	0.7
MYH9	457.529	757.002	1.65454	0.726434	293.5	554.9	1.9	0.9
EZR	42.7383	74.8908	1.75231	0.809257	159.9	289.4	1.8	0.9
ARFGAP1	183.238	302.199	1.64921	0.721774	84.4	156.7	1.9	0.9
TRIB3	80.7148	124.89	1.5473	0.629751	58.4	114.8	2	1
LASP1	140.619	216.782	1.54162	0.624449	84.5	172.3	2	1
SYTL2	74.2988	114.317	1.53861	0.621623	66.6	134.2	2	1
PLXNB2	448	861.202	1.92233	0.942854	94.7	152.3	1.6	0.7
RPS6KA4	58.4278	92.4247	1.58186	0.661622	31.7	60.1	1.9	0.9
GIPC1	330.738	520.99	1.57523	0.655567	76	145.3	1.9	0.9
FLII	167.963	314.533	1.87263	0.905067	120.3	188.9	1.6	0.7
RHOC	168.306	298.096	1.77115	0.824688	110.7	183.6	1.7	0.7
MYL6	603.267	929.747	1.54119	0.624042	1418.6	2736.2	1.9	0.9
HDAC7	27.3554	47.53	1.7375	0.79701	28.1	47.9	1.7	0.8
CTSH	51.8605	78.382	1.5114	0.595886	22.7	42.5	1.9	0.9
MYL12B	75.2467	113.458	1.50781	0.592458	639.9	1206.9	1.9	0.9
CREB3	22.1284	37.7522	1.70605	0.77066	28.4	47.5	1.7	0.7
CAB39	22.5999	38.1562	1.68834	0.755602	65.3	111.4	1.7	0.8
RASSF7	64.5738	107.158	1.65946	0.730716	23.5	39.6	1.7	0.7
AMFR	122.203	214.293	1.75358	0.810303	106.3	172.1	1.6	0.7
CCDC9	58.8971	102.838	1.74606	0.804101	16.3	26.3	1.6	0.7
UBE2H	21.7069	35.4731	1.63418	0.708571	37.9	65.4	1.7	0.8
DOK4	43.3862	70.5088	1.62514	0.700567	25.2	42	1.7	0.7
STRADB	43.3609	65.5039	1.51067	0.595185	21.3	37.4	1.8	0.8
ACAA1	153.804	259.814	1.68926	0.756392	44.2	69.3	1.6	0.6
JOSD2	63.4319	98.7155	1.55624	0.638068	19.5	33.2	1.7	0.8
SLC2A1	78.3086	121.651	1.55349	0.635508	118	201.5	1.7	0.8
LIMA1	20.3048	31.3682	1.54487	0.627485	24.7	41	1.7	0.7
DHCR24	122.544	201.177	1.64168	0.715169	83	129.7	1.6	0.6
C1orf122	114.284	182.027	1.59277	0.671534	22.9	36.1	1.6	0.7
JUP	169.163	265.527	1.56965	0.650447	98.1	156	1.6	0.7
RRBP1	554.684	903.195	1.62831	0.703371	82.3	127.1	1.5	0.6
WBP2	32.7819	50.0669	1.52727	0.610958	34.4	53.9	1.6	0.6
UVSSA	46.6018	70.1657	1.50564	0.590379	17.2	27.2	1.6	0.7
SLC39A1	117.891	176.962	1.50106	0.585982	96.9	155	1.6	0.7
MYO1E	47.1366	70.7492	1.50094	0.585865	94.4	149.7	1.6	0.7
ELOVL1	45.7096	72.0449	1.57615	0.6564	108.3	167.5	1.5	0.6
FJX1	44.4356	69.4705	1.5634	0.644684	10.5	15.9	1.5	0.6
FAM107B	32.7025	50.3645	1.54008	0.623008	45.7	68.9	1.5	0.6

## Sheet: downregulated
Supplementary Table 5. Dysregulated genes and pathways following active YAP overexpression in BON1 and H727. Dysregulated genes from H727 and BON1 were overlapped to create a common dysregulated gene set. Pathway analysis was performed with gProfiler and significantly enriched pathways are reported (p < 0.05). Transcripts per million, TPM. Website for GO terms (https://amigo.geneontology.org/amig…
Gene	Gene Expression for Control - BON1 (TPM)	Gene Expression for Active YAP - BON1 (TPM)	Fold change	Fold change (log2)	Gene Expression for Control - H727 (TPM)	Gene Expression for Active YAP - H727 (TPM)	Fold change	Fold change (log2)
SST	735.233	125.821	0.171131	-2.54683	98.9	2.8	0	-5.2
LCN15	78.4837	22.615	0.288148	-1.79512	39	2.1	0.1	-4.2
CHGA	16799.5	5137.95	0.30584	-1.70915	733	51.9	0.1	-3.8
ABCC8	36.5682	11.3249	0.309693	-1.69109	41.3	2.2	0.1	-4.2
RET	56.0204	17.7682	0.317175	-1.65665	18.7	2	0.1	-3.2
TFF1	211.035	56.0716	0.265698	-1.91214	649.9	120.4	0.2	-2.4
FAM222A	59.9043	19.504	0.325586	-1.61889	32.9	7.2	0.2	-2.2
IHH	52.6555	19.2486	0.365557	-1.45183	40.5	6.9	0.2	-2.5
MYO7B	31.2019	11.834	0.379272	-1.39869	18.6	3.3	0.2	-2.5
NRXN1	78.6738	29.9601	0.380815	-1.39284	17.2	3.1	0.2	-2.5
KCNJ11	51.9353	25.597	0.492863	-1.02074	30.3	4	0.1	-2.9
SCG2	433.643	180.138	0.415407	-1.2674	460.5	112.5	0.2	-2
GSTM3P1	28.9417	12.2511	0.423303	-1.24024	16.5	2.7	0.2	-2.6
ADCYAP1	106.737	45.4495	0.425807	-1.23173	133.9	21.6	0.2	-2.6
EPB41L3	234.582	56.0911	0.239111	-2.06425	87.7	38.4	0.4	-1.2
CA8	45.8417	20.8752	0.455376	-1.13487	83	16.4	0.2	-2.3
NKX2-2	51.8945	23.8524	0.459633	-1.12145	24.5	3.8	0.2	-2.7
PHGR1	318.441	150.266	0.471881	-1.0835	26	4.1	0.2	-2.7
PRSS2	84.8692	49.019	0.577582	-0.791902	3664.2	443	0.1	-3
ASCL1	74.6026	43.6764	0.585454	-0.772372	184	20.3	0.1	-3.2
SCGN	63.2223	24.9316	0.394348	-1.34246	15.5	5	0.3	-1.6
PROX1	123.882	61.3015	0.494838	-1.01497	41	9.8	0.2	-2.1
NEUROD1	54.1778	35.2403	0.650455	-0.620479	48.7	6.1	0.1	-3
CHGB	611.738	341.447	0.558159	-0.841252	308.6	73	0.2	-2.1
FGF14	46.6743	26.1505	0.560276	-0.835791	17.8	3.2	0.2	-2.5
KIAA1324	106.887	60.0634	0.561934	-0.831528	27	5.1	0.2	-2.4
SRRM4	27.7197	15.8601	0.572161	-0.805508	18.6	3.4	0.2	-2.4
INSM1	630.414	427.821	0.678635	-0.559292	141.7	17.9	0.1	-3
SCG3	58.2851	22.6803	0.389127	-1.36169	83.1	34.8	0.4	-1.3
ADAM28	34.3893	13.431	0.390558	-1.35639	160.1	62.3	0.4	-1.4
HES6	1037.04	618.302	0.59622	-0.746083	102.5	25.4	0.2	-2
RCOR2	67.7019	33.6382	0.496858	-1.00909	33.5	8.5	0.3	-2
LFNG	248.823	123.999	0.498344	-1.00479	44.3	11.9	0.3	-1.9
ZDHHC8P1	53.4216	28.038	0.524845	-0.930038	42.2	11	0.3	-1.9
KIF26B	32.4954	17.4336	0.536492	-0.89837	29.2	8.2	0.3	-1.8
PTP4A3	821.048	523.589	0.637708	-0.649031	25.4	4.8	0.2	-2.4
CYP2B6	38.2087	20.8055	0.544524	-0.876932	37.1	11.5	0.3	-1.7
ID2	201.714	70.2721	0.348375	-1.52129	276.5	128.5	0.5	-1.1
GAL	49.8742	32.351	0.648652	-0.624484	37.4	7.3	0.2	-2.4
BEX1	70.8085	32.1398	0.453897	-1.13956	184.5	67.5	0.4	-1.4
SSTR5	70.105	46.8226	0.667892	-0.582312	69.3	14	0.2	-2.3
TNFRSF11B	110.902	63.0155	0.568207	-0.815511	211.9	55.4	0.3	-1.9
PCSK1	187.496	90.03	0.48017	-1.05838	33.2	12.3	0.4	-1.4
BTBD3	227.515	111.205	0.488782	-1.03274	167.2	61.9	0.4	-1.4
AMER3	48.7924	28.9633	0.593602	-0.752432	28	9.8	0.3	-1.5
VWA5B2	62.6874	31.5723	0.503647	-0.989515	18.2	6.7	0.4	-1.4
GAD1	92.8353	47.2207	0.50865	-0.975254	56.4	23	0.4	-1.3
MAPK8IP1	54.6688	33.4035	0.611016	-0.710718	75.8	25.5	0.3	-1.6
SNAP25	63.693	19.8463	0.311593	-1.68227	95.6	59.7	0.6	-0.7
STIM2	128.726	65.9167	0.512071	-0.965583	137.1	59.8	0.4	-1.2
CPLX1	57.5129	35.448	0.616348	-0.698182	30.7	9.8	0.3	-1.6
TESC	168.176	104.217	0.619685	-0.690392	26.5	6.7	0.3	-2
ST8SIA1	56.0845	29.2064	0.520758	-0.941315	23	8.1	0.4	-1.5
ETV1	89.0644	47.3042	0.531123	-0.912882	128.6	54.1	0.4	-1.3
GOLT1A	84.9982	53.6923	0.631687	-0.662717	19.2	6.5	0.3	-1.6
OGDHL	46.7494	30.1308	0.644519	-0.633706	32.6	8.9	0.3	-1.9
FAM210B	39.8954	21.7342	0.544781	-0.876251	58.6	23.3	0.4	-1.3
TSPAN11	57.6336	37.2574	0.646453	-0.629382	58.2	17.5	0.3	-1.7
CD24	352.298	194.838	0.553049	-0.854521	580.2	229.9	0.4	-1.3
RIMBP2	172.38	112.907	0.65499	-0.610456	130.2	34.3	0.3	-1.9
PAX5	42.0379	23.5493	0.560192	-0.836008	33.8	14.5	0.4	-1.2
VSTM2A	33.962	22.6136	0.66585	-0.58673	87.4	24.1	0.3	-1.9
ETS2	167.25	78.5439	0.46962	-1.09044	138.3	75	0.5	-0.9
SEC11C	62.5712	23.2499	0.371576	-1.42827	92.8	51.3	0.6	-0.9
MT-CO1	719.631	268.331	0.372873	-1.42324	6524	4182.8	0.6	-0.6
TMOD2	32.5192	15.6636	0.481672	-1.05388	15.4	8.2	0.5	-0.9
NREP	31.8537	15.5149	0.487067	-1.03781	21.3	11.6	0.5	-0.9
CBLB	55.5694	35.1312	0.632205	-0.661536	52.9	21.5	0.4	-1.3
MT-CO2	803.805	350.358	0.435874	-1.19802	2467.3	1357.9	0.6	-0.9
NECTIN1	57.9034	36.8457	0.63633	-0.652152	31	13.7	0.4	-1.2
FABP5	65.3942	28.6083	0.437475	-1.19273	444.5	271.7	0.6	-0.7
HIST1H2AK	94.0028	50.6546	0.538863	-0.89201	82.8	43.7	0.5	-0.9
SRRM3	90.1061	48.7285	0.54079	-0.88686	34.8	17.9	0.5	-1
PELI3	37.6739	17.0104	0.451517	-1.14715	22.6	14.6	0.6	-0.6
HDAC11	69.2067	45.641	0.659488	-0.600582	27.8	11.1	0.4	-1.3
CACNA1C	58.876	38.8662	0.660137	-0.599163	23.7	9.2	0.4	-1.4
BAIAP3	79.6246	45.0704	0.566037	-0.821033	12.4	6.1	0.5	-1
PKDCC	63.4867	42.4791	0.669102	-0.579701	34.4	12.8	0.4	-1.4
GTF2IP7	29.4097	19.7014	0.669894	-0.577996	84.4	36	0.4	-1.2
CPE	312.511	148.113	0.473944	-1.07721	600	378.4	0.6	-0.7
RGPD6	58.6218	33.662	0.574224	-0.800316	98.8	53.1	0.5	-0.9
XKR7	33.9801	19.647	0.578191	-0.790381	31.9	14.4	0.5	-1.1
HIST3H2A	90.0652	43.6904	0.485097	-1.04365	49.8	29.3	0.6	-0.8
THOC2	30.0424	14.6106	0.486332	-1.03999	212.3	133.6	0.6	-0.7
C6orf141	123.445	60.3531	0.488905	-1.03237	63.1	37	0.6	-0.8
GCLC	198.552	97.471	0.49091	-1.02647	77.4	42.6	0.6	-0.9
FAM214A	86.8257	51.5873	0.594148	-0.751106	27.2	14.6	0.5	-0.9
MTERF2	31.8678	15.8007	0.495819	-1.01211	42.4	24.8	0.6	-0.8
MT-ND4L	707.059	422.824	0.598004	-0.741773	3529.6	1904.3	0.5	-0.9
SCAMP5	140.335	84.4785	0.601976	-0.732223	92.1	44.7	0.5	-1
HIST1H4A	823.245	496.815	0.603484	-0.728613	332.7	170	0.5	-1
RALGDS	37.1786	22.5796	0.607328	-0.719451	28.9	14.9	0.5	-1
MT-ND2	207.253	105.513	0.509102	-0.973972	1471.5	839.7	0.6	-0.8
TMEM258	33.4714	17.2581	0.515606	-0.955658	264.7	170.2	0.6	-0.6
ONECUT2	31.8474	19.7113	0.618929	-0.692154	42.6	19.7	0.5	-1.1
HIST3H2BB	29.6176	18.3634	0.620015	-0.689625	34.4	17.4	0.5	-1
MT-ND1	323.819	168.879	0.521523	-0.939198	1744.6	1093.5	0.6	-0.7
SBK1	50.6676	32.5461	0.642345	-0.638579	26.2	13.1	0.5	-1
MTSS1	94.4707	61.6467	0.652548	-0.615844	71.1	33.5	0.5	-1.1
PDE4D	69.7112	38.8336	0.557065	-0.844083	58.4	37.5	0.6	-0.6
LYRM7	45.1576	29.7215	0.658173	-0.603462	29.1	14.2	0.5	-1
SSR4	177.855	100.345	0.564195	-0.825733	448.3	248.6	0.6	-0.9
ATP5MC1	163.497	108.688	0.664771	-0.589071	183.3	86.3	0.5	-1.1
GPT2	55.7503	37.3687	0.670286	-0.577151	116.8	60.5	0.5	-0.9
ID3	449.344	301.19	0.670288	-0.577147	279	144.5	0.5	-0.9
BAZ2B	41.6055	19.5781	0.470565	-1.08754	74.3	48.9	0.7	-0.6
SSBP3	96.842	45.702	0.471924	-1.08337	135.4	89.5	0.7	-0.6
PEMT	56.6708	26.7683	0.472348	-1.08208	44.7	29.3	0.7	-0.6
ATP5MC3	129.76	74.3167	0.572727	-0.804082	321.2	204.7	0.6	-0.7
PDE4C	30.6514	20.6695	0.674341	-0.56845	10.4	5.5	0.5	-0.9
ERN1	92.7692	62.9569	0.678641	-0.55928	28	14.6	0.5	-0.9
TMEM62	72.3831	43.5096	0.601102	-0.734317	78.1	49.6	0.6	-0.7
MT-CO3	373.183	188.133	0.504131	-0.98813	3874.2	2520.2	0.7	-0.6
PIK3R1	41.5144	25.1621	0.606105	-0.722361	32.3	19.2	0.6	-0.7
CISD1	38.3392	23.8109	0.621058	-0.6872	69.4	44.3	0.6	-0.6
CBFA2T2	57.1193	35.871	0.628002	-0.671159	83.1	49.7	0.6	-0.7
MCTP2	44.4884	27.974	0.628793	-0.669344	22.5	12.8	0.6	-0.8
SYK	41.9723	26.8284	0.639192	-0.64568	36.9	23.1	0.6	-0.7
MT-ND4	252.933	161.733	0.63943	-0.645141	2326.3	1341.3	0.6	-0.8
HGD	39.3956	21.2898	0.540411	-0.887871	69.2	46.1	0.7	-0.6
ZMYND8	124.552	79.9787	0.64213	-0.639062	133.2	81.3	0.6	-0.7
SEMA4C	113.733	75.0483	0.659861	-0.599767	67	38.7	0.6	-0.8
SPCS2	58.2972	38.7731	0.665093	-0.588371	585.7	364.5	0.6	-0.7
RAB30	34.5588	19.6415	0.56835	-0.815147	83.8	55.2	0.7	-0.6
MAT2A	132.428	75.6773	0.57146	-0.807275	509.7	331.6	0.7	-0.6
C12orf57	229.636	154.387	0.672311	-0.5728	137.2	88.2	0.6	-0.6
E2F2	36.8433	24.8561	0.674644	-0.567802	34.8	21.1	0.6	-0.7
AES	619.559	418.208	0.67501	-0.567019	586.3	346.6	0.6	-0.8
TMEM97	61.7322	41.7642	0.676538	-0.563757	96.1	60	0.6	-0.7
CYCS	40.3588	23.5067	0.582443	-0.779812	182.2	120.3	0.7	-0.6
ATP6V1B2	73.104	44.2979	0.605958	-0.72271	100	65.7	0.7	-0.6
WDR54	46.4148	28.5669	0.615469	-0.700242	67.4	44.5	0.7	-0.6
RABL2A	39.1886	24.4428	0.623724	-0.681021	38.7	25.5	0.7	-0.6
MAPK6	72.2224	46.7769	0.647678	-0.626651	70.1	46.2	0.7	-0.6
H3F3A	143.116	95.3841	0.66648	-0.585366	464.7	311.3	0.7	-0.6
MANEAL	49.4813	33.0206	0.667336	-0.583516	61.5	40.1	0.7	-0.6
RANBP2	125.451	84.7265	0.675377	-0.566235	113.7	74.5	0.7	-0.6

## Sheet: upregulated_pathways
Supplementary Table 5. Dysregulated genes and pathways following active YAP overexpression in BON1 and H727	Supplementary Table 5. Dysregulated genes and pathways following active YAP overexpression in BON1 and H727. Dysregulated genes from H727 and BON1 were overlapped to create a common dysregulated gene set. Pathway analysis was performed with gProfiler and significantly enriched pathways are reported (p < 0.05). Transcripts per million, TPM. Website for GO terms (https://amigo.geneontology.org/amig…
source	term_name	term_id	highlighted	adjusted_p_value	negative_log10_of_adjusted_p_value	term_size	query_size	intersection_size	effective_domain_size	intersections
GO:BP	developmental process	GO:0032502	TRUE	1.49443e-20	19.8255	6489	195	128	21110	ACTN4,ADAM9,AGRN,AJUBA,AMFR,AMOTL2,ANKRD1,ANXA2,ANXA3,ARHGEF18,ATF3,BCL2L1,BCL9L,CABLES1,CAPN2,CCN1,CCN2,CITED2,CLU,COL1A1,CRIM1,CTSH,DAPK3,DHCR24,DKK1,DOK4,EGFR,EHD1,ELOVL1,EPHA2,ERBB2,ERRFI1,EZR,F2RL1,FHL2,FJX1,FLII,FLNA,FLNB,FN1,FOSL1,FOSL2,FRMD6,GADD45B,GALNT3,GAS6,GSTM3,HDAC7,HSPA1A,HSPG2,IGF1R,IL4R,INHBB,IRF8,JUN,JUP,KLF6,KRT18,KRT19,KRT8,LAMA5,LAMB2,LAMC2,LATS2,LMNA,MAFF,MAP3K20,METRNL,MIE…
GO:BP	anatomical structure morphogenesis	GO:0009653	FALSE	5.23463e-19	18.2811	2712	195	79	21110	ADAM9,AGRN,AJUBA,AMOTL2,ANKRD1,ANXA2,ANXA3,ARHGEF18,BCL2L1,BCL9L,CAPN2,CCN1,CCN2,CITED2,CLU,COL1A1,CTSH,DAPK3,DKK1,EGFR,EHD1,EPHA2,ERBB2,ERRFI1,EZR,FHL2,FJX1,FLII,FLNA,FLNB,FN1,FRMD6,HDAC7,HSPG2,IGF1R,IL4R,JUN,JUP,KRT18,KRT19,KRT8,LAMA5,LAMB2,LAMC2,LATS2,MAP3K20,MIEF2,MYH14,MYH9,MYL12B,MYO1E,MYOF,NECTIN2,NEDD4L,NFKB2,PARD6B,PHLDB1,PLCD3,PLXNB2,POFUT2,PPP1R13L,PRAG1,PROM1,PTPN14,RHOC,RHOD,RND3,RRA…
GO:BP	anatomical structure development	GO:0048856	FALSE	7.16168e-19	18.145	5896	195	119	21110	ACTN4,ADAM9,AGRN,AJUBA,AMOTL2,ANKRD1,ANXA2,ANXA3,ARHGEF18,ATF3,BCL2L1,BCL9L,CABLES1,CAPN2,CCN1,CCN2,CITED2,CLU,COL1A1,CRIM1,CTSH,DAPK3,DHCR24,DKK1,DOK4,EGFR,EHD1,ELOVL1,EPHA2,ERBB2,ERRFI1,EZR,F2RL1,FHL2,FJX1,FLII,FLNA,FLNB,FN1,FOSL1,FOSL2,FRMD6,GAS6,GSTM3,HDAC7,HSPA1A,HSPG2,IGF1R,IL4R,INHBB,IRF8,JUN,JUP,KLF6,KRT18,KRT19,KRT8,LAMA5,LAMB2,LAMC2,LATS2,LMNA,MAFF,MAP3K20,MIEF2,MITF,MYH14,MYH9,MYL12B,M…
GO:BP	regulation of signal transduction	GO:0009966	FALSE	3.58372e-18	17.4457	3003	195	82	21110	ACTN4,ADAM9,AFAP1L2,AJUBA,AKAP12,AMFR,ANKRD1,ARFGAP1,ARHGEF18,ATF3,BCL2L1,BCL9L,CCN1,CCN2,CITED2,CLU,COL1A1,CREB3,CRIM1,CTSH,DAPK3,DENND3,DKK1,DOK4,EGFR,EPHA2,EPS8L1,EPS8L2,ERBB2,ERRFI1,EZR,F2RL1,FHL2,FLNA,FN1,GADD45B,GAS6,GIPC1,HDAC7,HSPA1A,IGF1R,INAVA,INHBB,IRS1,JUN,JUP,LAMB2,LATS2,LMNA,MAP3K20,MGLL,MVP,MYO1C,NCK2,NECTIN2,NUAK2,NXN,PAWR,PPP1R15A,PRAG1,PTPRJ,PTTG1IP,RCAN1,RHBDF1,RHOC,RHOD,RRAS,S…
GO:BP	regulation of signaling	GO:0023051	FALSE	7.43726e-16	15.1286	3413	195	84	21110	ACTN4,ADAM9,AFAP1L2,AJUBA,AKAP12,AMFR,ANKRD1,ANXA2,ARFGAP1,ARHGEF18,ATF3,BCL2L1,BCL9L,CCN1,CCN2,CITED2,CLU,COL1A1,CREB3,CRIM1,CTSH,DAPK3,DENND3,DKK1,DOK4,EGFR,EPHA2,EPS8L1,EPS8L2,ERBB2,ERRFI1,EZR,F2RL1,FHL2,FLNA,FN1,GADD45B,GAS6,GIPC1,HDAC7,HSPA1A,IGF1R,INAVA,INHBB,IRS1,JUN,JUP,LAMB2,LATS2,LMNA,MAP3K20,MGLL,MVP,MYO1C,NCK2,NECTIN2,NUAK2,NXN,PAWR,PPP1R15A,PRAG1,PTPRJ,PTTG1IP,RAB11FIP1,RCAN1,RHBDF1,…
GO:BP	intracellular signal transduction	GO:0035556	FALSE	1.68259e-15	14.774	2669	195	73	21110	ACTN4,ADAM9,AJUBA,AKAP12,AMOTL2,ANKRD1,ARFGAP1,ARHGEF18,ATF3,BCL2L1,CAB39,CCN1,CCN2,CLU,CREB3,CTSH,DAPK3,DENND3,DHCR24,DKK1,DOK4,EGFR,EPHA2,EPS8L1,EPS8L2,ERBB2,ERRFI1,EZR,F2RL1,FHL2,FLNA,FN1,GADD45B,GAS6,HDAC7,HSPA1A,IGF1R,INAVA,INHBB,IRS1,JUN,LATS2,MAP3K20,NCK2,NFKB2,NUAK2,PLCD3,PPP1R15A,PRAG1,PTPRJ,PTTG1IP,RCAN1,RHOC,RHOD,RND3,RPS6KA4,RRAS,SH2D3A,SH3RF1,SHANK2,SPINK1,STRADB,TAX1BP3,TEAD4,THBS1,…
GO:BP	regulation of cell communication	GO:0010646	FALSE	3.56355e-15	14.4481	3423	195	83	21110	ACTN4,ADAM9,AFAP1L2,AJUBA,AKAP12,AMFR,ANKRD1,ARFGAP1,ARHGEF18,ATF3,BCL2L1,BCL9L,CCN1,CCN2,CITED2,CLU,COL1A1,CREB3,CRIM1,CTSH,DAPK3,DENND3,DKK1,DOK4,EGFR,EPHA2,EPS8L1,EPS8L2,ERBB2,ERRFI1,EZR,F2RL1,FHL2,FLNA,FN1,GADD45B,GAS6,GIPC1,HDAC7,HSPA1A,IGF1R,INAVA,INHBB,IRS1,JUN,JUP,LAMB2,LATS2,LMNA,MAP3K20,MGLL,MVP,MYO1C,NCK2,NECTIN2,NUAK2,NXN,PAWR,PPP1R15A,PRAG1,PTPRJ,PTTG1IP,RAB11FIP1,RCAN1,RHBDF1,RHOC,R…
GO:BP	cell migration	GO:0016477	FALSE	1.40043e-14	13.8537	1505	195	53	21110	ACTN4,ADAM9,AJUBA,AKAP12,AMOTL2,ANXA3,CCN1,CCN2,CITED2,COL1A1,CREB3,CTSH,DAPK3,EGFR,EPHA2,F2RL1,FLNA,FN1,FSCN1,GAS6,GIPC1,HDAC7,IGF1R,JUN,JUP,LAMA5,LAMB2,LAMC2,LIMA1,LMNA,MISP,MITF,MYH9,MYO1C,NCK2,PARD6B,PDLIM1,PLXNB2,PRAG1,PTPRJ,RHBDF1,RHOC,RHOD,RND3,RRAS,S100A2,SH3RF1,THBS1,TPM1,TYRO3,VCL,WWC1,WWC3
GO:BP	signal transduction	GO:0007165	FALSE	1.60177e-14	13.7954	6034	195	113	21110	ACTN4,ADAM9,AFAP1L2,AGRN,AJUBA,AKAP12,AMFR,AMOTL2,ANKRD1,ARFGAP1,ARHGEF18,ATF3,BCL2L1,BCL9L,CAB39,CCN1,CCN2,CD59,CITED2,CLU,COL1A1,CREB3,CRIM1,CTSH,DAPK3,DENND3,DHCR24,DKK1,DOK4,EGFR,EPHA2,EPS8L1,EPS8L2,ERBB2,ERRFI1,EZR,F2RL1,FHL2,FLNA,FLNB,FN1,GADD45B,GALNT3,GAS6,GIPC1,HDAC7,HSPA1A,IGF1R,IL32,IL4R,INAVA,INHBB,IRS1,JUN,JUP,KRT18,KRT19,KRT8,LAMA5,LAMB2,LATS2,LMNA,MAP3K20,METRNL,MGLL,MITF,MVP,MYH9,…
GO:BP	cell communication	GO:0007154	FALSE	1.65888e-14	13.7802	6604	195	119	21110	ACTN4,ADAM9,AFAP1L2,AGRN,AJUBA,AKAP12,AMFR,AMOTL2,ANKRD1,ARFGAP1,ARHGEF18,ATF3,BCL2L1,BCL9L,CAB39,CCN1,CCN2,CD59,CITED2,CLU,COL1A1,CREB3,CRIM1,CTSH,DAPK3,DENND3,DHCR24,DKK1,DOK4,EGFR,EPHA2,EPS8L1,EPS8L2,ERBB2,ERRFI1,EZR,F2RL1,FHL2,FJX1,FLNA,FLNB,FN1,FOSL1,GADD45B,GALNT3,GAS6,GIPC1,HDAC7,HSPA1A,IGF1R,IL32,IL4R,INAVA,INHBB,IRS1,JUN,JUP,KRT18,KRT19,KRT8,LAMA5,LAMB2,LATS2,LMNA,MAP3K20,METRNL,MGLL,MIT…
GO:BP	signaling	GO:0023052	FALSE	4.74415e-14	13.3238	6493	195	117	21110	ACTN4,ADAM9,AFAP1L2,AGRN,AJUBA,AKAP12,AMFR,AMOTL2,ANKRD1,ANXA2,ARFGAP1,ARHGEF18,ATF3,BCL2L1,BCL9L,CAB39,CCN1,CCN2,CD59,CITED2,CLU,COL1A1,CREB3,CRIM1,CTSH,DAPK3,DENND3,DHCR24,DKK1,DOK4,EGFR,EPHA2,EPS8L1,EPS8L2,ERBB2,ERRFI1,EZR,F2RL1,FHL2,FJX1,FLNA,FLNB,FN1,GADD45B,GALNT3,GAS6,GIPC1,HDAC7,HSPA1A,IGF1R,IL32,IL4R,INAVA,INHBB,IRS1,JUN,JUP,KRT18,KRT19,KRT8,LAMA5,LAMB2,LATS2,LMNA,MAP3K20,METRNL,MGLL,MIT…
GO:BP	anatomical structure formation involved in morphogenesis	GO:0048646	FALSE	6.30146e-14	13.2006	1174	195	46	21110	ADAM9,AMOTL2,ANKRD1,ANXA2,ANXA3,CAPN2,CCN1,CCN2,CITED2,COL1A1,CTSH,DKK1,EHD1,EPHA2,ERBB2,FHL2,FJX1,FLII,FLNA,FN1,HDAC7,HSPG2,IL4R,JUN,JUP,KRT19,KRT8,LATS2,MYH9,MYOF,NECTIN2,NFKB2,PHLDB1,PLCD3,PLXNB2,POFUT2,PROM1,PTPN14,RRAS,RUNX1,TEAD4,THBS1,TM4SF1,TNFRSF12A,TPM1,YAP1
GO:BP	regulation of developmental process	GO:0050793	FALSE	1.7329e-13	12.7612	2482	195	67	21110	ADAM9,AGRN,ANXA2,ANXA3,ARHGEF18,BCL2L1,BCL9L,CAPN2,CCN1,CCN2,CITED2,COL1A1,CRIM1,CTSH,DAPK3,DKK1,EGFR,EHD1,EPHA2,ERBB2,ERRFI1,EZR,FLNA,FN1,GAS6,HDAC7,HSPA1A,HSPG2,IGF1R,IL4R,JUP,LAMA5,LAMB2,LATS2,MAFF,METRNL,MIEF2,MITF,MYH14,MYH9,MYL12B,NEDD4L,PHLDB1,PLXNB2,POFUT2,PPP1R13L,PRAG1,PROM1,RHOC,RHOD,RND3,RRAS,RUNX1,S100A10,SGMS2,SH3RF1,TEAD4,THBS1,TNFRSF21,TPM1,TRIB3,UBASH3B,VCL,WWC1,WWC3,YAP1,YBX3
GO:BP	regulation of response to stimulus	GO:0048583	FALSE	4.0982e-13	12.3874	4013	195	87	21110	ACTN4,ADAM9,AFAP1L2,AJUBA,AKAP12,AMFR,ANKRD1,ANXA2,ARFGAP1,ARHGEF18,ATF3,BCL2L1,BCL9L,CCN1,CCN2,CD59,CITED2,CLU,COL1A1,CREB3,CRIM1,CTSH,DAPK3,DENND3,DKK1,DOK4,EGFR,EPHA2,EPS8L1,EPS8L2,ERBB2,ERRFI1,EZR,F2RL1,FHL2,FLNA,FN1,GADD45B,GAS6,GIPC1,HDAC7,HSPA1A,IGF1R,IL4R,INAVA,INHBB,IRS1,JUN,JUP,LAMB2,LATS2,LMNA,MAP3K20,METRNL,MGLL,MVP,MYO1C,NCK2,NECTIN2,NUAK2,NXN,PAWR,PPP1R15A,PRAG1,PTPRJ,PTTG1IP,RCAN1,…
GO:BP	cellular response to stimulus	GO:0051716	FALSE	8.81811e-13	12.0546	7521	195	125	21110	ACAA1,ACTN4,ADAM9,AFAP1L2,AGRN,AJUBA,AKAP12,AMFR,AMOTL2,ANKRD1,ARFGAP1,ARHGEF18,ATF3,BCL2L1,BCL9L,CAB39,CAPN2,CCN1,CCN2,CD59,CITED2,CLU,COL1A1,CREB3,CRIM1,CTSH,DAPK3,DENND3,DHCR24,DKK1,DOK4,EGFR,EPHA2,EPS8L1,EPS8L2,ERBB2,ERRFI1,EZR,F2RL1,FHL2,FLNA,FLNB,FN1,FOSL1,GADD45B,GALNT3,GAS6,GIPC1,GSTM3,HDAC7,HSPA1A,HSPB8,IGF1R,IL32,IL4R,INAVA,INHBB,IRF8,IRS1,JUN,JUP,KRT18,KRT19,KRT8,LAMA5,LAMB2,LATS2,LMNA…
GO:BP	cell motility	GO:0048870	FALSE	2.79987e-12	11.5529	1705	195	53	21110	ACTN4,ADAM9,AJUBA,AKAP12,AMOTL2,ANXA3,CCN1,CCN2,CITED2,COL1A1,CREB3,CTSH,DAPK3,EGFR,EPHA2,F2RL1,FLNA,FN1,FSCN1,GAS6,GIPC1,HDAC7,IGF1R,JUN,JUP,LAMA5,LAMB2,LAMC2,LIMA1,LMNA,MISP,MITF,MYH9,MYO1C,NCK2,PARD6B,PDLIM1,PLXNB2,PRAG1,PTPRJ,RHBDF1,RHOC,RHOD,RND3,RRAS,S100A2,SH3RF1,THBS1,TPM1,TYRO3,VCL,WWC1,WWC3
GO:BP	cellular developmental process	GO:0048869	FALSE	5.15971e-12	11.2874	4344	195	89	21110	ACTN4,ADAM9,AGRN,ANKRD1,ANXA2,ATF3,BCL2L1,BCL9L,CAPN2,CCN1,CCN2,CITED2,CLU,COL1A1,CRIM1,DKK1,EGFR,EHD1,EPHA2,ERBB2,ERRFI1,EZR,F2RL1,FHL2,FLII,FLNA,FLNB,FN1,FOSL2,FRMD6,GADD45B,GAS6,GSTM3,HDAC7,HSPA1A,HSPG2,IGF1R,IL4R,INHBB,IRF8,JUN,KLF6,KRT19,KRT8,LAMA5,LAMB2,LAMC2,LATS2,LMNA,MAFF,MAP3K20,METRNL,MITF,MYH14,MYH9,MYO1E,MYOF,NCK2,NECTIN2,NEDD4L,NFKB2,NXN,PARD6B,PHLDB1,PLXNB2,POFUT2,PPP1R13L,PRAG1,PR…
GO:BP	response to stimulus	GO:0050896	FALSE	6.38672e-12	11.1947	9081	195	138	21110	ACAA1,ACTN4,ADAM9,AFAP1L2,AGRN,AHNAK,AJUBA,AKAP12,AMFR,AMOTL2,ANKRD1,ANXA2,ANXA3,ARFGAP1,ARHGEF18,ATF3,BCL2L1,BCL9L,CAB39,CAPN2,CCN1,CCN2,CD59,CITED2,CLU,COL1A1,CREB3,CRIM1,CTSH,DAPK3,DENND3,DHCR24,DKK1,DOK4,EGFR,EHD1,EPHA2,EPS8L1,EPS8L2,ERBB2,ERRFI1,EZR,F2RL1,FHL2,FLNA,FLNB,FN1,FOSL1,GADD45B,GALNT3,GAS6,GIPC1,GSTM3,HDAC7,HSPA1A,HSPB8,HSPG2,IGF1R,IL32,IL4R,INAVA,INHBB,IRF8,IRS1,JUN,JUP,KRT18,KRT1…
GO:BP	actin filament-based process	GO:0030029	FALSE	8.91602e-12	11.0498	817	195	36	21110	ACTN4,AMOTL2,ANKRD1,ARHGEF18,CCN2,DAPK3,EPB41L1,EZR,F2RL1,FLII,FLNA,FLNB,FRMD6,FSCN1,JUP,KRT19,KRT8,LIMA1,MYH14,MYH9,MYL6,MYO1C,MYO1E,NCK2,NEDD4L,NUAK2,PAWR,PDLIM1,PHACTR2,RHOC,RHOD,RND3,S100A10,TPM1,TPM4,TRIP10
GO:BP	cell differentiation	GO:0030154	FALSE	1.17002e-11	10.9318	4318	195	88	21110	ACTN4,ADAM9,AGRN,ANKRD1,ANXA2,ATF3,BCL2L1,BCL9L,CAPN2,CCN1,CCN2,CITED2,CLU,COL1A1,CRIM1,DKK1,EGFR,EHD1,EPHA2,ERBB2,ERRFI1,EZR,F2RL1,FHL2,FLII,FLNA,FLNB,FN1,FOSL2,FRMD6,GADD45B,GAS6,GSTM3,HDAC7,HSPA1A,HSPG2,IGF1R,IL4R,INHBB,IRF8,JUN,KLF6,KRT19,KRT8,LAMA5,LAMB2,LAMC2,LATS2,LMNA,MAFF,MAP3K20,METRNL,MITF,MYH9,MYO1E,MYOF,NCK2,NECTIN2,NEDD4L,NFKB2,NXN,PARD6B,PHLDB1,PLXNB2,POFUT2,PPP1R13L,PRAG1,PROM1,PT…
GO:BP	regulation of intracellular signal transduction	GO:1902531	FALSE	2.09441e-11	10.6789	1728	195	52	21110	ACTN4,ADAM9,AJUBA,AKAP12,ANKRD1,ARFGAP1,ARHGEF18,ATF3,BCL2L1,CCN1,CCN2,CLU,CREB3,DENND3,DKK1,DOK4,EGFR,EPHA2,EPS8L1,EPS8L2,ERBB2,ERRFI1,EZR,F2RL1,FHL2,FLNA,FN1,GADD45B,GAS6,HDAC7,HSPA1A,IGF1R,INAVA,JUN,MAP3K20,NCK2,NUAK2,PRAG1,PTPRJ,PTTG1IP,RCAN1,RHOC,RHOD,RRAS,SH3RF1,SHANK2,SPINK1,THBS1,TNFRSF19,WWC1,WWC3,YBX3
GO:BP	tissue development	GO:0009888	FALSE	3.73423e-11	10.4278	2008	195	56	21110	ADAM9,AGRN,AJUBA,ANKRD1,ATF3,BCL9L,CCN1,CCN2,CITED2,COL1A1,CTSH,DHCR24,DKK1,EGFR,ELOVL1,EPHA2,ERRFI1,EZR,F2RL1,FHL2,FLNA,FLNB,FN1,FOSL2,FRMD6,GAS6,GSTM3,HSPG2,JUN,KRT19,KRT8,LAMA5,LAMB2,LAMC2,LATS2,LMNA,MAFF,MYH14,MYL6,MYO1E,PHLDB1,PLXNB2,POFUT2,PPP1R13L,PROM1,RCAN1,RHOC,RUNX1,SGMS2,TAGLN2,TNFRSF19,TPM1,TUFT1,VCL,YAP1,YBX3
GO:BP	response to stress	GO:0006950	FALSE	5.63179e-11	10.2494	4017	195	83	21110	ACTN4,ADAM9,AFAP1L2,AHNAK,AJUBA,AMFR,ANKRD1,ANXA2,ANXA3,ATF3,BCL2L1,CAB39,CAPN2,CCN1,CCN2,CD59,CITED2,CLU,COL1A1,CREB3,DAPK3,DHCR24,EGFR,EPHA2,ERBB2,ERRFI1,EZR,F2RL1,FLNA,FLNB,FN1,FOSL1,GADD45B,GAS6,GSTM3,HSPA1A,HSPB8,HSPG2,IGF1R,IL32,IL4R,INAVA,INHBB,IRF8,JUN,KRT8,LAMB2,LMNA,MAP3K20,METRNL,MGLL,MT2A,MYH9,MYO1C,MYOF,NCK2,NECTIN2,NUAK2,PAPSS2,PAWR,PDLIM1,PPP1R15A,PTTG1IP,RCAN1,RHOC,RPS6KA4,S100A10…
GO:BP	actin cytoskeleton organization	GO:0030036	FALSE	7.26986e-11	10.1385	731	195	33	21110	ACTN4,AMOTL2,ANKRD1,ARHGEF18,CCN2,DAPK3,EPB41L1,EZR,F2RL1,FLII,FLNA,FLNB,FRMD6,FSCN1,KRT19,KRT8,LIMA1,MYH14,MYH9,MYO1C,MYO1E,NCK2,NUAK2,PAWR,PDLIM1,PHACTR2,RHOC,RHOD,RND3,S100A10,TPM1,TPM4,TRIP10
GO:BP	multicellular organismal process	GO:0032501	FALSE	7.81245e-11	10.1072	7716	195	123	21110	ADAM9,AFAP1L2,AGRN,AKAP12,AMFR,AMOTL2,ANKRD1,ANXA2,ANXA3,BCL2L1,BCL9L,CABLES1,CAPN2,CCN1,CCN2,CD59,CITED2,CLU,COL1A1,CRIM1,CTSH,DAPK3,DHCR24,DKK1,DOK4,EGFR,EHD1,EPHA2,EPS8L2,ERBB2,ERRFI1,EZR,F2RL1,FHL2,FJX1,FLNA,FN1,FOSL1,GALNT3,GAS6,GIPC1,GSTM3,HDAC7,HSPA1A,HSPG2,IGF1R,IL32,IL4R,INAVA,INHBB,IRF8,JUN,JUP,KIFC3,KLF6,KRT19,KRT8,LAMA5,LAMB2,LAMC2,LATS2,LIMA1,LMNA,MAFF,MAP3K20,METRNL,MGLL,MITF,MYH14,…
GO:BP	response to wounding	GO:0009611	FALSE	2.00574e-10	9.69773	576	195	29	21110	AHNAK,AJUBA,ANXA2,CCN1,CCN2,CD59,COL1A1,ERBB2,F2RL1,FLNA,FN1,GAS6,IGF1R,INHBB,JUN,LAMB2,MYH9,MYOF,PAPSS2,RHOC,S100A10,TFPI2,THBS1,TNFRSF12A,TPM1,TYRO3,UBASH3B,VCL,YAP1
GO:BP	positive regulation of biological process	GO:0048518	FALSE	3.06522e-10	9.51354	6358	195	108	21110	ACTN4,ADAM9,AFAP1L2,AGRN,AHNAK,AJUBA,AKAP12,ANKRD1,ANXA2,ANXA3,ATF3,BCL2L1,BCL9L,CAB39,CAPN2,CCN1,CCN2,CD59,CITED2,CLU,COL1A1,CREB3,CTSH,DAPK3,DKK1,DOK4,EGFR,EHD1,EPHA2,EPS8L1,EPS8L2,ERBB2,EZR,F2RL1,FLNA,FN1,FOSL1,FOSL2,FSCN1,GADD45B,GAS6,GIPC1,HDAC7,HSPA1A,HSPB8,IGF1R,IL32,IL4R,INAVA,INHBB,IRF8,IRS1,JUN,JUP,KLF6,LAMB2,LAMC2,LATS2,LMNA,MAFF,MAP3K20,METRNL,MIEF2,MITF,MYH9,MYO1C,NCK2,NECTIN2,NEDD4L…
GO:BP	positive regulation of cellular process	GO:0048522	FALSE	3.14374e-10	9.50255	5615	195	100	21110	ACTN4,ADAM9,AFAP1L2,AGRN,AHNAK,AJUBA,AKAP12,ANKRD1,ANXA2,ANXA3,ATF3,BCL2L1,BCL9L,CAB39,CAPN2,CCN1,CCN2,CITED2,CLU,COL1A1,CREB3,CTSH,DAPK3,DKK1,DOK4,EGFR,EHD1,EPHA2,EPS8L1,EPS8L2,ERBB2,EZR,F2RL1,FLNA,FN1,FOSL1,FOSL2,FSCN1,GADD45B,GAS6,GIPC1,HDAC7,HSPA1A,HSPB8,IGF1R,IL4R,INAVA,INHBB,IRF8,IRS1,JUN,JUP,KLF6,LAMB2,LAMC2,LATS2,MAFF,MAP3K20,METRNL,MIEF2,MITF,MYO1C,NCK2,NECTIN2,NEDD4L,NFKB2,NNMT,PAWR,PDL…
GO:BP	negative regulation of cell communication	GO:0010648	FALSE	3.17964e-10	9.49762	1359	195	44	21110	AJUBA,AMFR,ATF3,BCL2L1,BCL9L,CLU,CREB3,CRIM1,DKK1,EGFR,EPHA2,ERRFI1,EZR,F2RL1,FHL2,GAS6,HDAC7,HSPA1A,IGF1R,INHBB,IRS1,LATS2,LMNA,MVP,NCK2,NXN,PAWR,PPP1R15A,PTPRJ,PTTG1IP,RAB11FIP1,RCAN1,SH3RF1,SHANK2,SPINK1,STRADB,TAX1BP3,THBS1,TYRO3,UBASH3B,WWC1,WWC3,YAP1,YBX3
GO:BP	negative regulation of signaling	GO:0023057	FALSE	3.17964e-10	9.49762	1359	195	44	21110	AJUBA,AMFR,ATF3,BCL2L1,BCL9L,CLU,CREB3,CRIM1,DKK1,EGFR,EPHA2,ERRFI1,EZR,F2RL1,FHL2,GAS6,HDAC7,HSPA1A,IGF1R,INHBB,IRS1,LATS2,LMNA,MVP,NCK2,NXN,PAWR,PPP1R15A,PTPRJ,PTTG1IP,RAB11FIP1,RCAN1,SH3RF1,SHANK2,SPINK1,STRADB,TAX1BP3,THBS1,TYRO3,UBASH3B,WWC1,WWC3,YAP1,YBX3
GO:BP	negative regulation of signal transduction	GO:0009968	FALSE	3.938e-10	9.40472	1252	195	42	21110	AJUBA,AMFR,ATF3,BCL2L1,BCL9L,CLU,CREB3,CRIM1,DKK1,EGFR,EPHA2,ERRFI1,EZR,F2RL1,FHL2,GAS6,HDAC7,HSPA1A,IGF1R,IRS1,LATS2,LMNA,MVP,NCK2,NXN,PAWR,PPP1R15A,PTPRJ,PTTG1IP,RCAN1,SH3RF1,SHANK2,SPINK1,STRADB,TAX1BP3,THBS1,TYRO3,UBASH3B,WWC1,WWC3,YAP1,YBX3
GO:BP	regulation of cell migration	GO:0030334	FALSE	3.99814e-10	9.39814	927	195	36	21110	ACTN4,ADAM9,AJUBA,AKAP12,AMOTL2,ANXA3,CCN1,CITED2,COL1A1,CREB3,CTSH,DAPK3,EGFR,EPHA2,F2RL1,FLNA,FN1,GAS6,HDAC7,IGF1R,JUN,JUP,LAMA5,LAMC2,LMNA,MITF,MYO1C,PARD6B,PLXNB2,PTPRJ,RHOC,RHOD,RRAS,THBS1,TPM1,VCL
GO:BP	regulation of cell motility	GO:2000145	FALSE	5.27604e-10	9.27769	988	195	37	21110	ACTN4,ADAM9,AJUBA,AKAP12,AMOTL2,ANXA3,CCN1,CITED2,COL1A1,CREB3,CTSH,DAPK3,EGFR,EPHA2,F2RL1,FLNA,FN1,GAS6,HDAC7,IGF1R,JUN,JUP,LAMA5,LAMC2,LMNA,MITF,MYO1C,PARD6B,PLXNB2,PRAG1,PTPRJ,RHOC,RHOD,RRAS,THBS1,TPM1,VCL
GO:BP	cytoskeleton organization	GO:0007010	FALSE	7.45855e-10	9.12735	1513	195	46	21110	ACTN4,AGRN,AJUBA,AMOTL2,ANKRD1,ARHGEF18,CAPN2,CCN2,DAPK3,EPB41L1,EZR,F2RL1,FLII,FLNA,FLNB,FRMD6,FSCN1,HSPA1A,KRT18,KRT19,KRT8,LIMA1,LMNA,MAP3K20,MISP,MYH14,MYH9,MYO1C,MYO1E,NCK2,NECTIN2,NUAK2,PARD6B,PAWR,PDLIM1,PHACTR2,PHLDB1,RASSF7,RHOC,RHOD,RND3,S100A10,TPM1,TPM4,TRIP10,TUBB6
GO:BP	regulation of multicellular organismal process	GO:0051239	FALSE	8.19385e-10	9.08651	3021	195	68	21110	ADAM9,AFAP1L2,AGRN,AKAP12,ANXA2,ANXA3,BCL9L,CAPN2,CCN1,CCN2,CITED2,CLU,COL1A1,CTSH,DAPK3,DKK1,EGFR,EPHA2,ERBB2,ERRFI1,EZR,F2RL1,FLNA,FN1,GAS6,HDAC7,HSPA1A,HSPG2,IGF1R,IL32,IL4R,INAVA,INHBB,IRF8,JUN,JUP,LAMA5,LATS2,LMNA,MAFF,MGLL,MITF,NCK2,NECTIN2,PAWR,PHLDB1,PLXNB2,PROM1,PTPRJ,RAB11FIP1,RPS6KA4,RRAS,RUNX1,S100A10,SGMS2,SH3RF1,SPINK1,TEAD4,THBS1,TNFRSF21,TPM1,TYRO3,UBASH3B,VCL,WWC1,WWC3,YAP1,YBX3
GO:BP	cell surface receptor signaling pathway	GO:0007166	FALSE	1.10038e-09	8.95846	2890	195	66	21110	ACTN4,ADAM9,AFAP1L2,AMFR,AMOTL2,ATF3,BCL2L1,BCL9L,CCN1,CCN2,CD59,CITED2,COL1A1,CRIM1,DAPK3,DKK1,DOK4,EGFR,EPHA2,ERBB2,ERRFI1,EZR,F2RL1,FLNA,FN1,GALNT3,GAS6,GIPC1,HSPA1A,IGF1R,IL4R,INHBB,IRS1,JUN,JUP,KRT18,KRT19,KRT8,LAMA5,LAMB2,LATS2,LMNA,MITF,MVP,MYH9,MYO1C,MYO1E,NCK2,NECTIN2,NXN,PAWR,PLXNB2,PRAG1,PTPRJ,RHBDF1,RPS6KA4,SH3RF1,STRADB,TAX1BP3,THBS1,TNFRSF12A,TNFRSF19,TNFRSF21,TYRO3,UBASH3B,YAP1
GO:BP	regulation of locomotion	GO:0040012	FALSE	2.00497e-09	8.69789	1033	195	37	21110	ACTN4,ADAM9,AJUBA,AKAP12,AMOTL2,ANXA3,CCN1,CITED2,COL1A1,CREB3,CTSH,DAPK3,EGFR,EPHA2,F2RL1,FLNA,FN1,GAS6,HDAC7,IGF1R,JUN,JUP,LAMA5,LAMC2,LMNA,MITF,MYO1C,PARD6B,PLXNB2,PRAG1,PTPRJ,RHOC,RHOD,RRAS,THBS1,TPM1,VCL
GO:BP	response to organic substance	GO:0010033	FALSE	3.25159e-09	8.4879	2809	195	64	21110	ACTN4,ADAM9,AGRN,AKAP12,AMFR,ANKRD1,ANXA3,ATF3,BCL2L1,CAB39,CAPN2,CCN2,CITED2,CLU,COL1A1,CREB3,CTSH,DAPK3,DHCR24,DKK1,EGFR,ERRFI1,EZR,F2RL1,FHL2,FLNA,FLNB,FOSL1,GAS6,GIPC1,GSTM3,HSPA1A,HSPB8,IGF1R,IL4R,INAVA,INHBB,IRF8,IRS1,JUN,JUP,KRT18,KRT19,KRT8,LATS2,MT2A,MYO1C,NCK2,NNMT,PAWR,PPP1R15A,PTPRJ,RAB31,RPS6KA4,SLC2A1,SPINK1,THBS1,TIMP2,TNFRSF19,TNFRSF21,TRIB3,WBP2,YAP1,YBX3
GO:BP	negative regulation of cellular process	GO:0048523	FALSE	3.74839e-09	8.42615	4753	195	88	21110	ACTN4,AJUBA,AMFR,ANKRD1,ANXA2,ARHGEF18,ATF3,BCL2L1,BCL9L,CAB39,CCN1,CCN2,CITED2,CLU,COL1A1,CREB3,CRIM1,CTSH,DAPK3,DHCR24,DKK1,EGFR,EPHA2,ERBB2,ERRFI1,EZR,F2RL1,FHL2,FLII,FLNA,FN1,FOSL1,GADD45B,GAS6,HDAC7,HSPA1A,IGF1R,IL4R,INHBB,IRF8,IRS1,JUN,JUP,KRT18,LATS2,LIMA1,LMNA,MAFF,MAP3K20,MITF,MVP,MYH9,NCK2,NEDD4L,NUAK2,NXN,PAWR,PLXNB2,PPP1R13L,PPP1R15A,PRAG1,PTPN14,PTPRJ,PTTG1IP,RAB11FIP1,RCAN1,RHBDF1,R…
GO:BP	animal organ development	GO:0048513	FALSE	4.28773e-09	8.36777	3128	195	68	21110	ADAM9,AGRN,ANKRD1,ANXA2,ANXA3,ATF3,BCL2L1,BCL9L,CCN1,CCN2,CITED2,COL1A1,CTSH,DHCR24,DKK1,EGFR,ELOVL1,EPHA2,ERBB2,ERRFI1,FHL2,FJX1,FLNA,FLNB,FN1,FOSL1,FOSL2,GAS6,HSPG2,IGF1R,INHBB,JUN,JUP,KRT19,KRT8,LAMA5,LAMB2,LAMC2,LATS2,LMNA,MAFF,MITF,MYH14,MYL6,MYO1E,NFKB2,NNMT,PAPSS2,PDLIM1,PHLDB1,PLCD3,PLXNB2,POFUT2,PPP1R13L,PROM1,RCAN1,RUNX1,SGMS2,SHANK2,SLC2A1,SLC39A1,TEAD4,TNFRSF19,TPM1,TUFT1,TYRO3,YAP1,Y…
GO:BP	positive regulation of signal transduction	GO:0009967	FALSE	5.36356e-09	8.27055	1538	195	45	21110	ACTN4,ADAM9,AFAP1L2,AJUBA,AKAP12,ANKRD1,ATF3,CCN1,CCN2,CITED2,COL1A1,CTSH,DAPK3,DKK1,DOK4,EGFR,ERBB2,F2RL1,FLNA,FN1,GADD45B,GAS6,GIPC1,HSPA1A,IGF1R,INAVA,INHBB,IRS1,JUN,JUP,LAMB2,MAP3K20,MYO1C,NCK2,NECTIN2,PRAG1,PTPRJ,RHOC,SH3RF1,THBS1,TNFRSF12A,TNFRSF19,WBP2,WWC1,YAP1
GO:BP	wound healing	GO:0042060	FALSE	6.84726e-09	8.16448	443	195	24	21110	AHNAK,AJUBA,ANXA2,CCN1,CD59,COL1A1,ERBB2,F2RL1,FLNA,FN1,GAS6,MYH9,MYOF,PAPSS2,RHOC,S100A10,TFPI2,THBS1,TNFRSF12A,TPM1,TYRO3,UBASH3B,VCL,YAP1
GO:BP	positive regulation of signaling	GO:0023056	FALSE	7.24588e-09	8.13991	1742	195	48	21110	ACTN4,ADAM9,AFAP1L2,AJUBA,AKAP12,ANKRD1,ANXA2,ATF3,CCN1,CCN2,CITED2,COL1A1,CTSH,DAPK3,DKK1,DOK4,EGFR,ERBB2,F2RL1,FLNA,FN1,GADD45B,GAS6,GIPC1,HSPA1A,IGF1R,INAVA,INHBB,IRS1,JUN,JUP,LAMB2,MAP3K20,MYO1C,NCK2,NECTIN2,PRAG1,PTPRJ,RHOC,SH3RF1,SHANK2,SPINK1,THBS1,TNFRSF12A,TNFRSF19,WBP2,WWC1,YAP1
GO:BP	negative regulation of response to stimulus	GO:0048585	FALSE	7.50962e-09	8.12438	1616	195	46	21110	AJUBA,AMFR,ANXA2,ATF3,BCL2L1,BCL9L,CD59,CLU,CREB3,CRIM1,DKK1,EGFR,EPHA2,ERRFI1,EZR,F2RL1,FHL2,GAS6,HDAC7,HSPA1A,IGF1R,IL4R,IRS1,LATS2,LMNA,METRNL,MVP,NCK2,NXN,PAWR,PPP1R15A,PTPRJ,PTTG1IP,RCAN1,SH3RF1,SHANK2,SPINK1,STRADB,TAX1BP3,THBS1,TYRO3,UBASH3B,WWC1,WWC3,YAP1,YBX3
GO:BP	regulation of cellular process	GO:0050794	FALSE	9.83721e-09	8.00713	11108	195	149	21110	ACTN4,ADAM9,AFAP1L2,AGRN,AHNAK,AJUBA,AKAP12,AMFR,AMOTL2,ANKRD1,ANXA2,ANXA3,ARFGAP1,ARHGEF18,ATF3,BCL2L1,BCL9L,CAB39,CABLES1,CAPN2,CCN1,CCN2,CD59,CITED2,CLU,COL1A1,CREB3,CRIM1,CTSH,DAPK3,DENND3,DHCR24,DKK1,DOK4,EGFR,EHD1,EPHA2,EPS8L1,EPS8L2,ERBB2,ERRFI1,EZR,F2RL1,FHL2,FLII,FLNA,FLNB,FN1,FOSL1,FOSL2,FRMD6,FSCN1,GADD45B,GALNT3,GAS6,GIPC1,HDAC7,HSPA1A,HSPB8,IGF1R,IL32,IL4R,INAVA,INHBB,IRF8,IRS1,JUN,J…
GO:BP	apoptotic process	GO:0006915	FALSE	1.36291e-08	7.86553	1905	195	50	21110	ACTN4,AKAP12,ANKRD1,ATF3,BCL2L1,CAPN2,CCN1,CITED2,CLU,CREB3,CTSH,DAPK3,DHCR24,DKK1,EGFR,EPHA2,ERBB2,FHL2,FLNA,FOSL1,GADD45B,GAS6,GULP1,HSPA1A,IGF1R,INHBB,JUN,KRT18,KRT8,LATS2,LMNA,MAP3K20,MITF,NCK2,NUAK2,PAWR,PPP1R13L,PPP1R15A,PTTG1IP,RASSF7,SH3RF1,STRADB,THBS1,TNFRSF12A,TNFRSF19,TNFRSF21,TRIB3,TYRO3,YAP1,YBX3
GO:BP	response to endogenous stimulus	GO:0009719	FALSE	1.73019e-08	7.76191	1720	195	47	21110	ADAM9,AGRN,ANKRD1,ANXA3,BCL2L1,BCL9L,CAB39,CAPN2,CCN1,CCN2,CITED2,COL1A1,CRIM1,CTSH,DHCR24,DKK1,EGFR,EHD1,EPHA2,ERBB2,ERRFI1,EZR,FHL2,FLNA,FOSL1,GALNT3,GAS6,GIPC1,GSTM3,HSPA1A,IGF1R,IL4R,INHBB,IRS1,JUN,JUP,KRT19,LATS2,MYO1C,RAB31,SLC2A1,SPINK1,THBS1,TIMP2,TRIB3,WBP2,YAP1
GO:BP	circulatory system development	GO:0072359	FALSE	2.33703e-08	7.63134	1123	195	37	21110	AMOTL2,ANKRD1,ANXA2,ANXA3,CCN1,CCN2,CITED2,COL1A1,CTSH,DKK1,EGFR,EPHA2,ERBB2,ERRFI1,FHL2,FLNA,FN1,FOSL1,HDAC7,HSPG2,IGF1R,JUN,JUP,LMNA,MYH9,MYO1E,NXN,PDLIM1,PLCD3,PPP1R13L,PTPN14,RRAS,RUNX1,THBS1,TNFRSF12A,TPM1,YAP1
GO:BP	locomotion	GO:0040011	FALSE	2.74285e-08	7.5618	1365	195	41	21110	ACTN4,ADAM9,AJUBA,AKAP12,AMOTL2,ANXA3,CCN1,CITED2,COL1A1,CREB3,CTSH,DAPK3,EGFR,EPHA2,ERBB2,F2RL1,FLNA,FN1,FOSL1,GAS6,HDAC7,IGF1R,JUN,JUP,LAMA5,LAMB2,LAMC2,LMNA,MITF,MYO1C,PARD6B,PLXNB2,PRAG1,PTPRJ,RCAN1,RHOC,RHOD,RRAS,THBS1,TPM1,VCL
GO:BP	multicellular organism development	GO:0007275	FALSE	2.74966e-08	7.56072	4658	195	85	21110	AGRN,AMOTL2,ANKRD1,ANXA2,ANXA3,BCL2L1,CABLES1,CAPN2,CCN1,CCN2,CITED2,CLU,COL1A1,CRIM1,CTSH,DHCR24,DKK1,DOK4,EGFR,EHD1,EPHA2,ERBB2,ERRFI1,FHL2,FJX1,FLNA,FN1,FOSL1,GAS6,GSTM3,HDAC7,HSPA1A,HSPG2,IGF1R,IL4R,INHBB,JUN,JUP,KRT19,KRT8,LAMA5,LAMB2,LAMC2,LATS2,LMNA,MAFF,MAP3K20,MITF,MYH9,MYO1E,NCK2,NEDD4L,NFKB2,NXN,PAPSS2,PARD6B,PDLIM1,PHLDB1,PLCD3,PLXNB2,POFUT2,PPP1R13L,PRAG1,PROM1,PTPN14,RRAS,RUNX1,S100…
GO:BP	positive regulation of cell communication	GO:0010647	FALSE	2.80079e-08	7.55272	1744	195	47	21110	ACTN4,ADAM9,AFAP1L2,AJUBA,AKAP12,ANKRD1,ATF3,CCN1,CCN2,CITED2,COL1A1,CTSH,DAPK3,DKK1,DOK4,EGFR,ERBB2,F2RL1,FLNA,FN1,GADD45B,GAS6,GIPC1,HSPA1A,IGF1R,INAVA,INHBB,IRS1,JUN,JUP,LAMB2,MAP3K20,MYO1C,NCK2,NECTIN2,PRAG1,PTPRJ,RHOC,SH3RF1,SHANK2,SPINK1,THBS1,TNFRSF12A,TNFRSF19,WBP2,WWC1,YAP1
GO:BP	programmed cell death	GO:0012501	FALSE	3.91321e-08	7.40747	1961	195	50	21110	ACTN4,AKAP12,ANKRD1,ATF3,BCL2L1,CAPN2,CCN1,CITED2,CLU,CREB3,CTSH,DAPK3,DHCR24,DKK1,EGFR,EPHA2,ERBB2,FHL2,FLNA,FOSL1,GADD45B,GAS6,GULP1,HSPA1A,IGF1R,INHBB,JUN,KRT18,KRT8,LATS2,LMNA,MAP3K20,MITF,NCK2,NUAK2,PAWR,PPP1R13L,PPP1R15A,PTTG1IP,RASSF7,SH3RF1,STRADB,THBS1,TNFRSF12A,TNFRSF19,TNFRSF21,TRIB3,TYRO3,YAP1,YBX3
GO:BP	regulation of cellular component organization	GO:0051128	FALSE	4.6759e-08	7.33013	2462	195	57	21110	ADAM9,AGRN,AHNAK,AJUBA,ANXA2,ARFGAP1,ARHGEF18,BCL2L1,CAPN2,CCN2,CLU,CREB3,CRIM1,DAPK3,DKK1,EGFR,EHD1,EPHA2,EPS8L1,EPS8L2,ERBB2,EZR,F2RL1,FLII,FLNA,FN1,FSCN1,GAS6,HSPA1A,IGF1R,IL4R,LAMB2,LIMA1,LMNA,MIEF2,MYH9,MYO1C,NCK2,NEDD4L,PHLDB1,PLXNB2,PPP1R15A,PRAG1,PTPRJ,RAB31,RASSF7,RHOC,RHOD,RND3,RUNX1,S100A10,SHANK2,THBS1,TOM1L2,TPM1,VCL,YAP1
GO:BP	MAPK cascade	GO:0000165	FALSE	5.13128e-08	7.28977	772	195	30	21110	ADAM9,AJUBA,AKAP12,ATF3,CCN1,CCN2,CTSH,DKK1,DOK4,EGFR,EPHA2,ERBB2,ERRFI1,EZR,F2RL1,FN1,GADD45B,GAS6,IGF1R,INAVA,JUN,MAP3K20,PTPRJ,RRAS,SH2D3A,SH3RF1,STRADB,THBS1,TNFRSF19,WWC1
GO:BP	cell adhesion	GO:0007155	FALSE	6.74521e-08	7.171	1530	195	43	21110	ACTN4,ADAM9,AJUBA,ANXA2,CCN1,CCN2,CITED2,COL1A1,DAPK3,EGFR,EPHA2,ERBB2,EZR,FLNA,FN1,GAS6,IL32,IL4R,JUP,KIFC3,KRT18,LAMA5,LAMB2,LAMC2,MYH9,NCK2,NECTIN2,PAWR,PDLIM1,PLXNB2,PTPRJ,RHOD,RND3,RRAS,RUNX1,S100A10,THBS1,TNFRSF12A,TNFRSF21,TPM1,TYRO3,UBASH3B,VCL
GO:BP	cell death	GO:0008219	FALSE	6.77218e-08	7.16927	2129	195	52	21110	ACTN4,AKAP12,ANKRD1,ATF3,BCL2L1,CAPN2,CCN1,CCN2,CITED2,CLU,CREB3,CTSH,DAPK3,DHCR24,DKK1,EGFR,EPHA2,ERBB2,FHL2,FLNA,FOSL1,FOSL2,GADD45B,GAS6,GULP1,HSPA1A,IGF1R,INHBB,JUN,KRT18,KRT8,LATS2,LMNA,MAP3K20,MITF,NCK2,NUAK2,PAWR,PPP1R13L,PPP1R15A,PTTG1IP,RASSF7,SH3RF1,STRADB,THBS1,TNFRSF12A,TNFRSF19,TNFRSF21,TRIB3,TYRO3,YAP1,YBX3
GO:BP	regulation of biological process	GO:0050789	FALSE	8.83567e-08	7.05376	12480	195	158	21110	ACTN4,ADAM9,AFAP1L2,AGRN,AHNAK,AJUBA,AKAP12,AMFR,AMOTL2,ANKRD1,ANXA2,ANXA3,ARFGAP1,ARHGEF18,ATF3,BCL2L1,BCL9L,CAB39,CABLES1,CAPN2,CCN1,CCN2,CD59,CITED2,CLU,COL1A1,CREB3,CRIM1,CTSH,DAPK3,DENND3,DHCR24,DKK1,DOK4,EGFR,EHD1,EPHA2,EPS8L1,EPS8L2,ERBB2,ERRFI1,EZR,F2RL1,FHL2,FJX1,FLII,FLNA,FLNB,FN1,FOSL1,FOSL2,FRMD6,FSCN1,GADD45B,GALNT3,GAS6,GIPC1,HDAC7,HSPA1A,HSPB8,HSPG2,IGF1R,IL32,IL4R,INAVA,INHBB,IRF8…
GO:BP	cell development	GO:0048468	FALSE	1.59435e-07	6.79742	2763	195	60	21110	ACTN4,AGRN,ANKRD1,ANXA2,BCL2L1,CITED2,CLU,DKK1,EHD1,EPHA2,ERBB2,EZR,F2RL1,FHL2,FLII,FLNA,FLNB,FN1,FOSL2,FRMD6,GAS6,GSTM3,HSPA1A,IGF1R,IL4R,INHBB,IRF8,JUN,KLF6,KRT19,KRT8,LAMA5,LAMB2,LAMC2,LATS2,LMNA,MITF,MYH9,MYO1E,MYOF,NCK2,NECTIN2,NEDD4L,PARD6B,PLXNB2,PRAG1,PTPRJ,RCAN1,RRAS,RUNX1,S100A10,SH3RF1,SPINK1,TNFRSF21,TPM1,TYRO3,UBASH3B,VCL,YAP1,YBX3
GO:BP	response to chemical	GO:0042221	FALSE	1.64611e-07	6.78354	4124	195	77	21110	ACAA1,ACTN4,ADAM9,AGRN,AJUBA,AKAP12,AMFR,ANKRD1,ANXA3,ATF3,BCL2L1,CAB39,CAPN2,CCN1,CCN2,CITED2,CLU,COL1A1,CREB3,CTSH,DAPK3,DHCR24,DKK1,EGFR,EPHA2,ERBB2,ERRFI1,EZR,F2RL1,FHL2,FLNA,FLNB,FOSL1,GAS6,GIPC1,GSTM3,HSPA1A,HSPB8,IGF1R,IL4R,INAVA,INHBB,IRF8,IRS1,JUN,JUP,KRT18,KRT19,KRT8,LAMA5,LAMB2,LAMC2,LATS2,LMNA,MT2A,MYO1C,NCK2,NNMT,NXN,PAWR,PLXNB2,PPP1R15A,PTPRJ,RAB31,RPS6KA4,SHANK2,SLC2A1,SPINK1,THBS1…
GO:BP	muscle structure development	GO:0061061	FALSE	2.05275e-07	6.68766	664	195	27	21110	ACTN4,ANKRD1,ATF3,BCL9L,CAPN2,CITED2,DKK1,EHD1,FHL2,FLII,FLNB,IL4R,KRT19,KRT8,LAMA5,LAMB2,LMNA,MAFF,MYH14,MYH9,MYL6,MYOF,PDLIM1,RCAN1,TEAD4,TPM1,YBX3
GO:BP	regulation of apoptotic process	GO:0042981	FALSE	2.14538e-07	6.6685	1459	195	41	21110	ACTN4,AKAP12,ANKRD1,ATF3,BCL2L1,CAPN2,CCN1,CITED2,CLU,CREB3,CTSH,DAPK3,DHCR24,DKK1,EGFR,ERBB2,FHL2,FLNA,FOSL1,GADD45B,GAS6,HSPA1A,IGF1R,INHBB,JUN,KRT18,LATS2,LMNA,MAP3K20,MITF,NCK2,NUAK2,PAWR,PTTG1IP,SH3RF1,STRADB,THBS1,TNFRSF12A,TYRO3,YAP1,YBX3
GO:BP	negative regulation of biological process	GO:0048519	FALSE	2.21244e-07	6.65513	5932	195	97	21110	ACTN4,AJUBA,AMFR,ANKRD1,ANXA2,ARHGEF18,ATF3,BCL2L1,BCL9L,CAB39,CCN1,CCN2,CD59,CITED2,CLU,COL1A1,CREB3,CRIM1,CTSH,DAPK3,DHCR24,DKK1,EGFR,EPHA2,ERBB2,ERRFI1,EZR,F2RL1,FHL2,FLII,FLNA,FN1,FOSL1,GADD45B,GAS6,GIPC1,HDAC7,HSPA1A,HSPG2,IGF1R,IL32,IL4R,INHBB,IRF8,IRS1,JUN,JUP,KRT18,LATS2,LIMA1,LMNA,MAFF,MAP3K20,METRNL,MITF,MT2A,MVP,MYH9,NCK2,NEDD4L,NFKB2,NUAK2,NXN,PAWR,PLXNB2,PPP1R13L,PPP1R15A,PRAG1,PTPN1…
GO:BP	cellular response to chemical stimulus	GO:0070887	FALSE	2.64289e-07	6.57792	2722	195	59	21110	ACAA1,ACTN4,ADAM9,AGRN,AJUBA,AKAP12,AMFR,ANKRD1,ATF3,BCL2L1,CAB39,CAPN2,CITED2,COL1A1,CREB3,CTSH,DAPK3,EGFR,EPHA2,ERRFI1,EZR,F2RL1,FLNA,FLNB,GAS6,GIPC1,GSTM3,HSPA1A,HSPB8,IGF1R,IL4R,INHBB,IRF8,IRS1,JUN,JUP,KRT18,KRT8,LATS2,LMNA,MT2A,MYO1C,NCK2,NXN,PAWR,PPP1R15A,PTPRJ,RAB31,RPS6KA4,SLC2A1,SPINK1,THBS1,TNFRSF19,TNFRSF21,TPM1,TRIB3,WBP2,YAP1,YBX3
GO:BP	positive regulation of response to stimulus	GO:0048584	FALSE	2.73281e-07	6.56339	2283	195	53	21110	ACTN4,ADAM9,AFAP1L2,AJUBA,AKAP12,ANKRD1,ATF3,CCN1,CCN2,CD59,CITED2,CLU,COL1A1,CREB3,CTSH,DAPK3,DKK1,DOK4,EGFR,ERBB2,EZR,F2RL1,FLNA,FN1,GADD45B,GAS6,GIPC1,HSPA1A,IGF1R,IL4R,INAVA,INHBB,IRS1,JUN,JUP,LAMB2,MAP3K20,MYO1C,NCK2,NECTIN2,PAWR,PRAG1,PTPRJ,RHOC,SH3RF1,THBS1,TNFRSF12A,TNFRSF19,TNFRSF21,TYRO3,WBP2,WWC1,YAP1
GO:BP	positive regulation of metabolic process	GO:0009893	FALSE	3.33854e-07	6.47644	3848	195	73	21110	ACTN4,ADAM9,AFAP1L2,AGRN,AJUBA,AKAP12,ANKRD1,ANXA2,ANXA3,ATF3,BCL9L,CAB39,CAPN2,CCN1,CCN2,CITED2,CLU,COL1A1,CREB3,CTSH,DKK1,EGFR,EPHA2,ERBB2,EZR,F2RL1,FN1,FOSL1,FOSL2,GAS6,GIPC1,HSPA1A,HSPB8,IGF1R,IL32,IL4R,INAVA,INHBB,IRF8,IRS1,JUN,JUP,KLF6,LMNA,MAFF,MITF,MYH9,MYO1C,NCK2,NFKB2,NNMT,PAWR,PDLIM1,PLXNB2,PPP1R15A,PRSS22,PTPRJ,PTTG1IP,RPS6KA4,RUNX1,S100A10,SAMD4A,SH2D3A,SH3RF1,STRADB,TEAD4,THBS1,TRIB…
GO:BP	positive regulation of nitrogen compound metabolic process	GO:0051173	FALSE	3.74624e-07	6.4264	3131	195	64	21110	ACTN4,ADAM9,AFAP1L2,AGRN,AJUBA,ANKRD1,ANXA2,ANXA3,ATF3,BCL9L,CAB39,CAPN2,CCN1,CCN2,CITED2,CLU,COL1A1,CREB3,CTSH,DKK1,EGFR,ERBB2,EZR,F2RL1,FOSL1,FOSL2,GAS6,HSPA1A,IGF1R,INAVA,INHBB,IRF8,JUN,JUP,KLF6,LMNA,MAFF,MITF,MYH9,MYO1C,NCK2,NFKB2,NNMT,PAWR,PDLIM1,PLXNB2,PPP1R15A,PRSS22,PTPRJ,PTTG1IP,RPS6KA4,RUNX1,S100A10,SAMD4A,SH2D3A,SH3RF1,STRADB,TEAD4,THBS1,TRIB3,WBP2,WWC1,YAP1,YBX3
GO:BP	regulation of programmed cell death	GO:0043067	FALSE	4.14446e-07	6.38253	1491	195	41	21110	ACTN4,AKAP12,ANKRD1,ATF3,BCL2L1,CAPN2,CCN1,CITED2,CLU,CREB3,CTSH,DAPK3,DHCR24,DKK1,EGFR,ERBB2,FHL2,FLNA,FOSL1,GADD45B,GAS6,HSPA1A,IGF1R,INHBB,JUN,KRT18,LATS2,LMNA,MAP3K20,MITF,NCK2,NUAK2,PAWR,PTTG1IP,SH3RF1,STRADB,THBS1,TNFRSF12A,TYRO3,YAP1,YBX3
GO:BP	cell-substrate adhesion	GO:0031589	FALSE	4.34638e-07	6.36187	367	195	20	21110	ACTN4,ADAM9,AJUBA,CCN1,CCN2,COL1A1,DAPK3,FLNA,FN1,GAS6,JUP,LAMA5,LAMB2,PTPRJ,RHOD,RRAS,S100A10,THBS1,TYRO3,VCL
GO:BP	cell junction organization	GO:0034330	FALSE	4.65478e-07	6.3321	740	195	28	21110	AGRN,AJUBA,DAPK3,DKK1,EPHA2,ERBB2,EZR,F2RL1,FLNA,FN1,FSCN1,HDAC7,IGF1R,INAVA,JUP,KIFC3,LAMA5,LAMB2,MYO1C,PARD6B,PLXNB2,PTPRJ,RHOC,RHOD,S100A10,SHANK2,THBS1,VCL
GO:BP	hippo signaling	GO:0035329	FALSE	5.20424e-07	6.28364	45	195	9	21110	AJUBA,AMOTL2,LATS2,NUAK2,SHANK2,TEAD4,WWC1,WWC3,YAP1
GO:BP	biological regulation	GO:0065007	FALSE	9.26313e-07	6.03324	12891	195	159	21110	ACTN4,ADAM9,AFAP1L2,AGRN,AHNAK,AJUBA,AKAP12,AMFR,AMOTL2,ANKRD1,ANXA2,ANXA3,ARFGAP1,ARHGEF18,ATF3,BCL2L1,BCL9L,CAB39,CABLES1,CAPN2,CCN1,CCN2,CD59,CITED2,CLU,COL1A1,CREB3,CRIM1,CTSH,DAPK3,DENND3,DHCR24,DKK1,DOK4,EGFR,EHD1,EPHA2,EPS8L1,EPS8L2,ERBB2,ERRFI1,EZR,F2RL1,FHL2,FJX1,FLII,FLNA,FLNB,FN1,FOSL1,FOSL2,FRMD6,FSCN1,GADD45B,GALNT3,GAS6,GIPC1,HDAC7,HSPA1A,HSPB8,HSPG2,IGF1R,IL32,IL4R,INAVA,INHBB,IRF8…
GO:BP	positive regulation of macromolecule metabolic process	GO:0010604	FALSE	1.11258e-06	5.95367	3535	195	68	21110	ACTN4,ADAM9,AFAP1L2,AGRN,AJUBA,AKAP12,ANKRD1,ANXA2,ANXA3,ATF3,BCL9L,CAB39,CCN1,CCN2,CITED2,CLU,COL1A1,CREB3,CTSH,DKK1,EGFR,ERBB2,EZR,F2RL1,FN1,FOSL1,FOSL2,GAS6,HSPA1A,IGF1R,IL32,IL4R,INAVA,INHBB,IRF8,IRS1,JUN,JUP,KLF6,LMNA,MAFF,MITF,MYH9,MYO1C,NCK2,NFKB2,NNMT,PAWR,PDLIM1,PLXNB2,PPP1R15A,PRSS22,PTPRJ,PTTG1IP,RPS6KA4,RUNX1,S100A10,SAMD4A,SH2D3A,SH3RF1,STRADB,TEAD4,THBS1,TRIB3,WBP2,WWC1,YAP1,YBX3
GO:BP	enzyme-linked receptor protein signaling pathway	GO:0007167	FALSE	1.1289e-06	5.94734	990	195	32	21110	ADAM9,AFAP1L2,BCL9L,CCN1,CCN2,CITED2,COL1A1,CRIM1,DKK1,DOK4,EGFR,EPHA2,ERBB2,ERRFI1,GALNT3,GAS6,GIPC1,HSPA1A,IGF1R,INHBB,IRS1,JUN,LATS2,MVP,MYO1C,MYO1E,NCK2,PTPRJ,RHBDF1,THBS1,TYRO3,UBASH3B
GO:BP	cellular response to organic substance	GO:0071310	FALSE	1.20424e-06	5.91929	2019	195	48	21110	ACTN4,ADAM9,AGRN,AKAP12,AMFR,ANKRD1,ATF3,BCL2L1,CAPN2,COL1A1,CREB3,CTSH,DAPK3,EGFR,ERRFI1,EZR,F2RL1,FLNA,FLNB,GAS6,GIPC1,HSPA1A,HSPB8,IGF1R,IL4R,INHBB,IRF8,IRS1,JUN,JUP,KRT18,KRT8,LATS2,MT2A,MYO1C,NCK2,PPP1R15A,PTPRJ,RAB31,RPS6KA4,SPINK1,THBS1,TNFRSF19,TNFRSF21,TRIB3,WBP2,YAP1,YBX3
GO:BP	regulation of MAPK cascade	GO:0043408	FALSE	1.35759e-06	5.86723	672	195	26	21110	ADAM9,AJUBA,AKAP12,ATF3,CCN1,CCN2,DKK1,DOK4,EGFR,EPHA2,ERBB2,ERRFI1,EZR,F2RL1,FN1,GADD45B,GAS6,IGF1R,INAVA,JUN,PTPRJ,RRAS,SH3RF1,THBS1,TNFRSF19,WWC1
GO:BP	positive regulation of cell migration	GO:0030335	FALSE	1.72228e-06	5.7639	532	195	23	21110	ACTN4,ADAM9,AKAP12,ANXA3,CCN1,COL1A1,CREB3,CTSH,DAPK3,EGFR,EPHA2,F2RL1,FN1,GAS6,HDAC7,IGF1R,JUN,LAMC2,MYO1C,RHOC,RHOD,RRAS,THBS1
GO:BP	vasculature development	GO:0001944	FALSE	2.03494e-06	5.69145	737	195	27	21110	AMOTL2,ANXA2,ANXA3,CCN1,CCN2,CITED2,COL1A1,CTSH,EPHA2,ERBB2,ERRFI1,FLNA,FN1,FOSL1,HDAC7,HSPG2,JUN,JUP,MYH9,MYO1E,PLCD3,PTPN14,RRAS,RUNX1,THBS1,TNFRSF12A,YAP1
GO:BP	regulation of cell death	GO:0010941	FALSE	2.40868e-06	5.61822	1648	195	42	21110	ACTN4,AKAP12,ANKRD1,ATF3,BCL2L1,CAPN2,CCN1,CCN2,CITED2,CLU,CREB3,CTSH,DAPK3,DHCR24,DKK1,EGFR,ERBB2,FHL2,FLNA,FOSL1,GADD45B,GAS6,HSPA1A,IGF1R,INHBB,JUN,KRT18,LATS2,LMNA,MAP3K20,MITF,NCK2,NUAK2,PAWR,PTTG1IP,SH3RF1,STRADB,THBS1,TNFRSF12A,TYRO3,YAP1,YBX3
GO:BP	positive regulation of cellular metabolic process	GO:0031325	FALSE	3.08981e-06	5.51007	2976	195	60	21110	ACTN4,ADAM9,AFAP1L2,AGRN,AJUBA,ANKRD1,ANXA2,ANXA3,ATF3,BCL9L,CAB39,CAPN2,CCN1,CCN2,CITED2,CLU,COL1A1,CREB3,DKK1,EGFR,EPHA2,ERBB2,F2RL1,FOSL1,FOSL2,GAS6,GIPC1,HSPA1A,HSPB8,IGF1R,INHBB,IRF8,IRS1,JUN,JUP,KLF6,MAFF,MITF,MYO1C,NCK2,NFKB2,NNMT,PAWR,PDLIM1,PLXNB2,PPP1R15A,PTPRJ,RPS6KA4,RUNX1,S100A10,SAMD4A,SH2D3A,STRADB,TEAD4,THBS1,TYRO3,WBP2,WWC1,YAP1,YBX3
GO:BP	positive regulation of biosynthetic process	GO:0009891	FALSE	3.28693e-06	5.48321	2081	195	48	21110	ACTN4,AFAP1L2,AGRN,AJUBA,AKAP12,ANKRD1,ANXA2,ATF3,BCL9L,CAPN2,CCN1,CCN2,CITED2,CLU,COL1A1,CREB3,EGFR,ERBB2,F2RL1,FOSL1,FOSL2,GIPC1,IGF1R,IRF8,IRS1,JUN,JUP,KLF6,MAFF,MITF,MYO1C,NCK2,NFKB2,NNMT,PAWR,PDLIM1,PLXNB2,PPP1R15A,RPS6KA4,RUNX1,S100A10,SAMD4A,TEAD4,THBS1,WBP2,WWC1,YAP1,YBX3
GO:BP	cell morphogenesis	GO:0000902	FALSE	3.47061e-06	5.45959	978	195	31	21110	ARHGEF18,BCL9L,CLU,DAPK3,DKK1,EGFR,EPHA2,ERBB2,EZR,FLNB,FN1,FRMD6,IGF1R,LAMA5,LAMB2,LAMC2,LATS2,MYH14,MYH9,MYL12B,NEDD4L,PARD6B,PLXNB2,PRAG1,RHOC,RHOD,RND3,STRADB,TPM1,VCL,YAP1
GO:BP	regulation of cell shape	GO:0008360	FALSE	3.54918e-06	5.44987	153	195	13	21110	ARHGEF18,DAPK3,EZR,FN1,MYH14,MYH9,MYL12B,PLXNB2,PRAG1,RHOC,RHOD,RND3,TPM1
GO:BP	cellular response to stress	GO:0033554	FALSE	3.83103e-06	5.41668	1949	195	46	21110	AJUBA,AMFR,ANKRD1,ATF3,BCL2L1,CAB39,CCN2,CITED2,CLU,CREB3,EGFR,EPHA2,ERRFI1,EZR,F2RL1,FLNA,FOSL1,GADD45B,GAS6,GSTM3,HSPA1A,HSPB8,IGF1R,INAVA,INHBB,JUN,LAMB2,LMNA,MAP3K20,NCK2,NUAK2,PAWR,PPP1R15A,PTTG1IP,SH2D3A,SH3RF1,SLC2A1,STRADB,TFPI2,THBS1,TNFRSF19,TPM1,TRIB3,UVSSA,YAP1,YBX3
GO:BP	positive regulation of gene expression	GO:0010628	FALSE	4.25566e-06	5.37103	1165	195	34	21110	AFAP1L2,AKAP12,ANXA2,ATF3,CCN2,CITED2,CLU,CTSH,DKK1,ERBB2,EZR,F2RL1,FN1,GAS6,HSPA1A,IL32,IL4R,INAVA,IRF8,LMNA,MITF,MYH9,NCK2,PAWR,PLXNB2,PPP1R15A,PTPRJ,RUNX1,S100A10,SAMD4A,THBS1,WBP2,YAP1,YBX3
GO:BP	positive regulation of cell motility	GO:2000147	FALSE	4.29188e-06	5.36735	558	195	23	21110	ACTN4,ADAM9,AKAP12,ANXA3,CCN1,COL1A1,CREB3,CTSH,DAPK3,EGFR,EPHA2,F2RL1,FN1,GAS6,HDAC7,IGF1R,JUN,LAMC2,MYO1C,RHOC,RHOD,RRAS,THBS1
GO:BP	system development	GO:0048731	FALSE	4.53912e-06	5.34303	3987	195	72	21110	AGRN,AMOTL2,ANKRD1,ANXA2,ANXA3,BCL2L1,CABLES1,CCN1,CCN2,CITED2,CLU,COL1A1,CRIM1,CTSH,DHCR24,DKK1,DOK4,EGFR,EHD1,EPHA2,ERBB2,ERRFI1,FHL2,FJX1,FLNA,FN1,FOSL1,GAS6,GSTM3,HDAC7,HSPG2,IGF1R,INHBB,JUN,JUP,LAMA5,LAMB2,LAMC2,LMNA,MITF,MYH9,MYO1E,NCK2,NEDD4L,NFKB2,NXN,PAPSS2,PARD6B,PDLIM1,PLCD3,PLXNB2,PPP1R13L,PRAG1,PROM1,PTPN14,RRAS,RUNX1,S100A10,SH3RF1,SHANK2,SLC2A1,SLC39A1,TEAD4,THBS1,TNFRSF12A,TNFRSF2…
GO:BP	negative regulation of intracellular signal transduction	GO:1902532	FALSE	5.49381e-06	5.26013	517	195	22	21110	AJUBA,ATF3,BCL2L1,CLU,CREB3,EPHA2,ERRFI1,EZR,F2RL1,FHL2,HDAC7,HSPA1A,IGF1R,PTPRJ,PTTG1IP,RCAN1,SHANK2,SPINK1,THBS1,WWC1,WWC3,YBX3
GO:BP	actin filament bundle assembly	GO:0051017	FALSE	5.69084e-06	5.24482	159	195	13	21110	ARHGEF18,CCN2,EZR,FLNA,FSCN1,LIMA1,NCK2,PAWR,PDLIM1,RHOC,RHOD,S100A10,TPM1
GO:BP	regulation of cell adhesion	GO:0030155	FALSE	6.51282e-06	5.18623	778	195	27	21110	ACTN4,ADAM9,CCN1,CITED2,COL1A1,DAPK3,EPHA2,ERBB2,FLNA,FN1,IL4R,JUP,LAMA5,LAMB2,NCK2,PAWR,PLXNB2,PTPRJ,RHOD,RRAS,RUNX1,S100A10,THBS1,TNFRSF21,TPM1,UBASH3B,VCL
GO:BP	regulation of protein metabolic process	GO:0051246	FALSE	6.75141e-06	5.17061	2496	195	53	21110	ADAM9,AJUBA,ANXA2,CAB39,CCN1,CCN2,CLU,CTSH,DAPK3,DHCR24,DKK1,EGFR,ERBB2,ERRFI1,EZR,FLNA,FN1,GADD45B,GAS6,GIPC1,HSPA1A,INAVA,INHBB,JUN,LATS2,LMNA,MVP,MYH9,MYO1C,NCK2,NNMT,NXN,PAWR,PLXNB2,PPP1R15A,PRSS22,PTPRJ,PTTG1IP,RCAN1,RHBDF1,RUNX1,S100A10,SAMD4A,SH2D3A,SH3RF1,SPINK1,STRADB,TFPI2,THBS1,TIMP2,TRIB3,UBASH3B,YBX3
GO:BP	actin filament bundle organization	GO:0061572	FALSE	7.15145e-06	5.14561	162	195	13	21110	ARHGEF18,CCN2,EZR,FLNA,FSCN1,LIMA1,NCK2,PAWR,PDLIM1,RHOC,RHOD,S100A10,TPM1
GO:BP	positive regulation of locomotion	GO:0040017	FALSE	7.3329e-06	5.13472	574	195	23	21110	ACTN4,ADAM9,AKAP12,ANXA3,CCN1,COL1A1,CREB3,CTSH,DAPK3,EGFR,EPHA2,F2RL1,FN1,GAS6,HDAC7,IGF1R,JUN,LAMC2,MYO1C,RHOC,RHOD,RRAS,THBS1
GO:BP	regulation of molecular function	GO:0065009	FALSE	8.2363e-06	5.08427	2586	195	54	21110	ACTN4,ADAM9,AGRN,AHNAK,AJUBA,AMFR,ANXA2,ANXA3,CAB39,CCN1,CCN2,CLU,CREB3,CTSH,DHCR24,DKK1,EGFR,EPHA2,ERBB2,ERRFI1,F2RL1,FLNA,FOSL1,GADD45B,GAS6,HSPA1A,IGF1R,IL32,IRS1,JUN,JUP,LATS2,MVP,NCK2,NEDD4L,PLXNB2,PPP1R15A,PRSS22,PTPRJ,RCAN1,RHOC,RPS6KA4,S100A10,SH3RF1,SPINK1,STRADB,TAX1BP3,TFPI2,THBS1,TIMP2,TPM1,TRIB3,TYRO3,UBASH3B
GO:BP	actomyosin structure organization	GO:0031032	FALSE	1.11132e-05	4.95416	201	195	14	21110	ANKRD1,ARHGEF18,CCN2,EPB41L1,FLII,FRMD6,KRT19,KRT8,MYH14,MYH9,PDLIM1,RHOC,S100A10,TPM1
GO:BP	response to cytokine	GO:0034097	FALSE	1.36691e-05	4.86426	919	195	29	21110	ACTN4,ADAM9,AKAP12,ANKRD1,BCL2L1,CAPN2,COL1A1,DAPK3,F2RL1,FLNB,FOSL1,GAS6,GIPC1,HSPA1A,IL4R,INHBB,IRF8,KRT18,KRT8,MT2A,MYO1C,PTPRJ,RPS6KA4,THBS1,TIMP2,TNFRSF19,TNFRSF21,YAP1,YBX3
GO:BP	apoptotic signaling pathway	GO:0097190	FALSE	1.63199e-05	4.78728	599	195	23	21110	ATF3,BCL2L1,CLU,CREB3,CTSH,DAPK3,EPHA2,HSPA1A,INHBB,KRT18,KRT8,LMNA,NCK2,PAWR,PPP1R15A,PTTG1IP,SH3RF1,STRADB,THBS1,TNFRSF12A,TRIB3,YAP1,YBX3
GO:BP	in utero embryonic development	GO:0001701	FALSE	1.66493e-05	4.7786	408	195	19	21110	BCL2L1,CAPN2,CCN1,CITED2,EGFR,FOSL1,KRT19,KRT8,LATS2,MAFF,MYH9,MYO1E,NXN,PLCD3,SLC39A1,TEAD4,TM4SF1,YAP1,YBX3
GO:BP	blood vessel development	GO:0001568	FALSE	1.76278e-05	4.7538	706	195	25	21110	AMOTL2,ANXA2,ANXA3,CCN1,CCN2,CITED2,COL1A1,CTSH,EPHA2,ERBB2,FLNA,FN1,FOSL1,HDAC7,HSPG2,JUN,JUP,MYH9,MYO1E,PLCD3,RRAS,RUNX1,THBS1,TNFRSF12A,YAP1
GO:BP	response to hormone	GO:0009725	FALSE	1.89767e-05	4.72178	875	195	28	21110	ADAM9,ANXA3,CAB39,CCN2,CITED2,COL1A1,CTSH,DHCR24,ERRFI1,FHL2,FOSL1,GSTM3,HSPA1A,IGF1R,IL4R,INHBB,IRS1,KRT19,LATS2,MYO1C,RAB31,SLC2A1,SPINK1,THBS1,TIMP2,TRIB3,WBP2,YAP1
GO:BP	supramolecular fiber organization	GO:0097435	FALSE	1.92783e-05	4.71493	819	195	27	21110	ANKRD1,ANXA2,ARHGEF18,CCN2,CLU,COL1A1,DAPK3,EZR,F2RL1,FLII,FLNA,FSCN1,HSPA1A,KRT19,KRT8,LIMA1,MYO1C,MYO1E,NCK2,PAWR,PDLIM1,RHOC,RHOD,RND3,S100A10,TPM1,TPM4
GO:BP	regulation of anatomical structure morphogenesis	GO:0022603	FALSE	2.14503e-05	4.66857	880	195	28	21110	ANXA3,ARHGEF18,BCL9L,CITED2,CTSH,DAPK3,DKK1,EPHA2,ERBB2,EZR,FN1,HSPG2,JUP,MIEF2,MYH14,MYH9,MYL12B,NEDD4L,PHLDB1,PLXNB2,PRAG1,RHOC,RHOD,RND3,RRAS,RUNX1,THBS1,TPM1
GO:BP	positive regulation of cellular component organization	GO:0051130	FALSE	2.19946e-05	4.65768	1119	195	32	21110	ADAM9,AGRN,AHNAK,AJUBA,ANXA2,CAPN2,CCN2,CLU,EHD1,EPHA2,EPS8L1,EPS8L2,F2RL1,FLNA,FN1,FSCN1,GAS6,HSPA1A,IGF1R,IL4R,MIEF2,NCK2,NEDD4L,PHLDB1,PLXNB2,PPP1R15A,PTPRJ,RAB31,RHOC,RUNX1,S100A10,TPM1
GO:BP	cellular localization	GO:0051641	FALSE	2.4935e-05	4.60319	3635	195	66	21110	ACTN4,ADAM9,AGRN,AJUBA,ANKRD1,ANXA2,ANXA3,ARFGAP1,ARHGEF18,BCL2L1,CLTB,CLU,COL1A1,CREB3,DENND3,DHCR24,EGFR,EHD1,EPHA2,ERBB2,EZR,F2RL1,FLNA,FRMD6,GAS6,GIPC1,HSPA1A,IL4R,INHBB,IRS1,JUP,KIF1C,KRT18,LAMA5,LATS2,LMNA,MIEF2,MISP,MVP,MYH9,MYO1C,MYO1E,NECTIN2,NEDD4L,NUAK2,PARD6B,PPP1R15A,PTPN14,PTTG1IP,RAB11FIP1,RAB31,RHBDF1,RRBP1,S100A10,STRADB,SYTL2,TAX1BP3,TINAGL1,TOM1L2,TRIM3,TYRO3,UBASH3B,VCL,WBP2,W…
GO:BP	blood vessel morphogenesis	GO:0048514	FALSE	3.0029e-05	4.52246	619	195	23	21110	AMOTL2,ANXA2,ANXA3,CCN1,CCN2,CITED2,CTSH,EPHA2,ERBB2,FLNA,FN1,HDAC7,HSPG2,JUN,JUP,MYH9,MYO1E,PLCD3,RRAS,RUNX1,THBS1,TNFRSF12A,YAP1
GO:BP	positive regulation of cellular biosynthetic process	GO:0031328	FALSE	3.69168e-05	4.43278	2023	195	45	21110	ACTN4,AFAP1L2,AGRN,AJUBA,ANKRD1,ANXA2,ATF3,BCL9L,CAPN2,CCN1,CITED2,CLU,COL1A1,CREB3,EGFR,ERBB2,F2RL1,FOSL1,FOSL2,GIPC1,IGF1R,IRF8,IRS1,JUN,JUP,KLF6,MAFF,MITF,MYO1C,NCK2,NFKB2,NNMT,PDLIM1,PLXNB2,PPP1R15A,RPS6KA4,RUNX1,S100A10,SAMD4A,TEAD4,THBS1,WBP2,WWC1,YAP1,YBX3
GO:BP	regulation of cell morphogenesis	GO:0022604	FALSE	4.22069e-05	4.37462	261	195	15	21110	ARHGEF18,BCL9L,DAPK3,EZR,FN1,MYH14,MYH9,MYL12B,NEDD4L,PLXNB2,PRAG1,RHOC,RHOD,RND3,TPM1
GO:BP	regulation of cell population proliferation	GO:0042127	FALSE	4.5261e-05	4.34428	1682	195	40	21110	ATF3,BCL2L1,CCN1,CCN2,CITED2,CLU,CREB3,CTSH,DHCR24,EGFR,ERBB2,ERRFI1,FN1,FOSL1,FOSL2,GAS6,HSPA1A,IGF1R,IL4R,IRS1,JUN,JUP,LAMA5,LAMC2,LMNA,MITF,NCK2,PAWR,PLCD3,PTPN14,PTPRJ,RUNX1,SH3RF1,SHANK2,SPINK1,TAX1BP3,THBS1,TNFRSF21,TPM1,YAP1
GO:BP	regulation of localization	GO:0032879	FALSE	4.8822e-05	4.31138	2115	195	46	21110	ACTN4,ADAM9,AHNAK,ANKRD1,ANXA2,ARFGAP1,BCL2L1,CAB39,CLU,CREB3,DKK1,EGFR,EHD1,EPHA2,ERBB2,EZR,F2RL1,FLNA,GAS6,HSPA1A,IL4R,INHBB,IRS1,JUP,LATS2,LMNA,MIEF2,MISP,MYO1C,NEDD4L,PARD6B,POFUT2,PTPN14,PTPRJ,RAB11FIP1,RAB31,RHBDF1,S100A10,SPINK1,TAX1BP3,THBS1,TRIB3,UBASH3B,VCL,WWC1,YAP1
GO:BP	regulation of cellular localization	GO:0060341	FALSE	5.60088e-05	4.25174	980	195	29	21110	ADAM9,ANKRD1,ANXA2,BCL2L1,EGFR,EHD1,EPHA2,ERBB2,EZR,F2RL1,FLNA,GAS6,INHBB,IRS1,JUP,LATS2,LMNA,MIEF2,MISP,MYO1C,NEDD4L,PARD6B,PTPN14,RAB11FIP1,RHBDF1,TAX1BP3,VCL,WWC1,YAP1
GO:BP	actin filament-based movement	GO:0030048	FALSE	6.24267e-05	4.20463	129	195	11	21110	ACTN4,FLNA,FRMD6,JUP,MYH14,MYH9,MYL6,MYO1C,MYO1E,NEDD4L,TPM1
GO:BP	cell junction assembly	GO:0034329	FALSE	6.43877e-05	4.1912	444	195	19	21110	AGRN,AJUBA,DAPK3,DKK1,EPHA2,FN1,FSCN1,HDAC7,JUP,MYO1C,PARD6B,PLXNB2,PTPRJ,RHOC,RHOD,S100A10,SHANK2,THBS1,VCL
GO:BP	cell population proliferation	GO:0008283	FALSE	7.01661e-05	4.15387	1994	195	44	21110	ATF3,BCL2L1,CCN1,CCN2,CITED2,CLU,CREB3,CTSH,DHCR24,EGFR,EPHA2,ERBB2,ERRFI1,F2RL1,FN1,FOSL1,FOSL2,GAS6,HSPA1A,IGF1R,IL4R,IRS1,JUN,JUP,LAMA5,LAMC2,LMNA,MITF,NCK2,PAWR,PLCD3,PLXNB2,PTPN14,PTPRJ,RHBDF1,RUNX1,SH3RF1,SHANK2,SPINK1,TAX1BP3,THBS1,TNFRSF21,TPM1,YAP1
GO:BP	localization	GO:0051179	FALSE	7.12796e-05	4.14703	5604	195	87	21110	ACTN4,ADAM9,AGRN,AHNAK,AJUBA,ANKRD1,ANXA2,ANXA3,ARFGAP1,ARHGEF18,BCL2L1,CAB39,CCN2,CLTB,CLU,COL1A1,CREB3,DENND3,DHCR24,DKK1,EGFR,EHD1,EPHA2,ERBB2,EZR,F2RL1,FLNA,FRMD6,GAS6,GIPC1,GULP1,HSPA1A,HSPG2,IGF1R,IL4R,INHBB,IRF8,IRS1,JUP,KIF1C,KRT18,LAMA5,LASP1,LATS2,LIMA1,LMNA,MIEF2,MISP,MVP,MYH9,MYO1C,MYO1E,NECTIN2,NEDD4L,NUAK2,PARD6B,POFUT2,PPP1R15A,PTPN14,PTPRJ,PTTG1IP,RAB11FIP1,RAB31,RHBDF1,RRBP1,S100…
GO:BP	skin development	GO:0043588	FALSE	7.29268e-05	4.13711	313	195	16	21110	ADAM9,COL1A1,DHCR24,DKK1,EGFR,ELOVL1,EPHA2,ERRFI1,FLNB,FOSL2,JUP,KRT8,LAMA5,LATS2,TNFRSF19,YAP1
GO:BP	positive regulation of developmental process	GO:0051094	FALSE	7.82313e-05	4.10662	1310	195	34	21110	ADAM9,AGRN,ANXA3,BCL9L,CAPN2,CCN1,CCN2,CITED2,COL1A1,CTSH,DKK1,EHD1,EZR,FLNA,FN1,GAS6,HSPA1A,IGF1R,IL4R,JUP,LAMB2,METRNL,MIEF2,NEDD4L,PHLDB1,PLXNB2,PPP1R13L,PROM1,RRAS,RUNX1,TEAD4,THBS1,YAP1,YBX3
GO:BP	response to growth factor	GO:0070848	FALSE	8.61201e-05	4.0649	710	195	24	21110	ADAM9,ANKRD1,ANXA3,BCL9L,CCN1,CCN2,CITED2,COL1A1,CRIM1,DKK1,EGFR,EHD1,EPHA2,ERBB2,ERRFI1,GALNT3,GAS6,GIPC1,HSPA1A,IGF1R,JUN,LATS2,MYO1C,THBS1
GO:BP	actin filament organization	GO:0007015	FALSE	8.83927e-05	4.05358	453	195	19	21110	ARHGEF18,CCN2,EZR,F2RL1,FLII,FLNA,FSCN1,LIMA1,MYO1C,MYO1E,NCK2,PAWR,PDLIM1,RHOC,RHOD,RND3,S100A10,TPM1,TPM4
GO:BP	negative regulation of apoptotic process	GO:0043066	FALSE	9.34946e-05	4.02921	884	195	27	21110	BCL2L1,CCN1,CITED2,CLU,CREB3,CTSH,DHCR24,DKK1,EGFR,ERBB2,FHL2,FLNA,GAS6,HSPA1A,IGF1R,JUN,KRT18,LMNA,MITF,NUAK2,PTTG1IP,SH3RF1,STRADB,THBS1,TYRO3,YAP1,YBX3
GO:BP	cellular response to endogenous stimulus	GO:0071495	FALSE	0.000124312	3.90549	1469	195	36	21110	ADAM9,AGRN,ANKRD1,BCL2L1,BCL9L,CAPN2,CCN1,CCN2,CITED2,COL1A1,CRIM1,CTSH,DKK1,EGFR,EHD1,ERBB2,ERRFI1,EZR,FLNA,GALNT3,GAS6,GIPC1,HSPA1A,IGF1R,INHBB,IRS1,JUN,JUP,LATS2,MYO1C,RAB31,SPINK1,THBS1,TRIB3,WBP2,YAP1
GO:BP	protein localization	GO:0008104	FALSE	0.000131206	3.88205	2723	195	53	21110	ACTN4,ADAM9,AGRN,AJUBA,ANKRD1,ARFGAP1,ARHGEF18,BCL2L1,CLTB,CLU,COL1A1,CREB3,DHCR24,EGFR,EHD1,EPHA2,ERBB2,EZR,F2RL1,FLNA,FRMD6,GAS6,GIPC1,INHBB,IRS1,JUP,KRT18,LAMA5,LATS2,LMNA,MIEF2,MISP,MVP,MYH9,MYO1C,NEDD4L,NUAK2,PPP1R15A,PTPN14,PTTG1IP,RAB11FIP1,RAB31,RHBDF1,RRBP1,S100A10,STRADB,SYTL2,TAX1BP3,TOM1L2,TRIM3,VCL,WBP2,YAP1
GO:BP	chordate embryonic development	GO:0043009	FALSE	0.000141859	3.84814	674	195	23	21110	BCL2L1,CAPN2,CCN1,CITED2,COL1A1,DKK1,EGFR,EPHA2,FOSL1,KRT19,KRT8,LATS2,MAFF,MYH9,MYO1E,NXN,PLCD3,PLXNB2,SLC39A1,TEAD4,TM4SF1,YAP1,YBX3
GO:BP	cellular macromolecule localization	GO:0070727	FALSE	0.000148109	3.82942	2733	195	53	21110	ACTN4,ADAM9,AGRN,AJUBA,ANKRD1,ARFGAP1,ARHGEF18,BCL2L1,CLTB,CLU,COL1A1,CREB3,DHCR24,EGFR,EHD1,EPHA2,ERBB2,EZR,F2RL1,FLNA,FRMD6,GAS6,GIPC1,INHBB,IRS1,JUP,KRT18,LAMA5,LATS2,LMNA,MIEF2,MISP,MVP,MYH9,MYO1C,NEDD4L,NUAK2,PPP1R15A,PTPN14,PTTG1IP,RAB11FIP1,RAB31,RHBDF1,RRBP1,S100A10,STRADB,SYTL2,TAX1BP3,TOM1L2,TRIM3,VCL,WBP2,YAP1
GO:BP	response to tumor necrosis factor	GO:0034612	FALSE	0.000150062	3.82373	247	195	14	21110	ACTN4,ADAM9,AKAP12,ANKRD1,COL1A1,F2RL1,GAS6,HSPA1A,KRT18,KRT8,THBS1,TNFRSF19,TNFRSF21,YBX3
GO:BP	negative regulation of programmed cell death	GO:0043069	FALSE	0.000150582	3.82223	905	195	27	21110	BCL2L1,CCN1,CITED2,CLU,CREB3,CTSH,DHCR24,DKK1,EGFR,ERBB2,FHL2,FLNA,GAS6,HSPA1A,IGF1R,JUN,KRT18,LMNA,MITF,NUAK2,PTTG1IP,SH3RF1,STRADB,THBS1,TYRO3,YAP1,YBX3
GO:BP	epithelium development	GO:0060429	FALSE	0.000201297	3.69616	1231	195	32	21110	ADAM9,AJUBA,CCN1,CITED2,CTSH,DKK1,EGFR,ELOVL1,EPHA2,ERRFI1,EZR,F2RL1,FLNA,FLNB,FOSL2,FRMD6,GSTM3,JUN,KRT19,KRT8,LAMA5,LAMB2,LATS2,MAFF,MYO1E,PLXNB2,PROM1,RHOC,TAGLN2,TNFRSF19,VCL,YAP1
GO:BP	angiogenesis	GO:0001525	FALSE	0.000215886	3.66578	530	195	20	21110	AMOTL2,ANXA2,ANXA3,CCN1,CCN2,CTSH,EPHA2,ERBB2,FLNA,FN1,HDAC7,HSPG2,JUN,JUP,MYH9,PLCD3,RRAS,RUNX1,THBS1,TNFRSF12A
GO:BP	phosphorylation	GO:0016310	FALSE	0.000233058	3.63254	1787	195	40	21110	ADAM9,AJUBA,CAB39,CCN1,CCN2,CLU,DAPK3,DKK1,EGFR,EPHA2,EPS8L1,ERBB2,ERRFI1,FN1,GADD45B,GAS6,IGF1R,INHBB,IRS1,JUN,LATS2,MAP3K20,MVP,NCK2,NUAK2,PAPSS2,PDXK,PLXNB2,PRAG1,PTPRJ,RPS6KA4,SGMS2,SH2D3A,SPINK1,STRADB,THBS1,TK1,TRIB3,TYRO3,UBASH3B
GO:BP	positive regulation of MAPK cascade	GO:0043410	FALSE	0.000240618	3.61867	483	195	19	21110	ADAM9,AJUBA,AKAP12,CCN2,DKK1,DOK4,EGFR,ERBB2,F2RL1,GADD45B,GAS6,IGF1R,INAVA,JUN,PTPRJ,SH3RF1,THBS1,TNFRSF19,WWC1
GO:BP	tube morphogenesis	GO:0035239	FALSE	0.000243104	3.61421	867	195	26	21110	AMOTL2,ANXA2,ANXA3,CCN1,CCN2,CITED2,CTSH,EGFR,EPHA2,ERBB2,FLNA,FN1,HDAC7,HSPG2,JUN,JUP,LAMA5,MYH9,MYO1E,PLCD3,PLXNB2,RRAS,RUNX1,THBS1,TNFRSF12A,YAP1
GO:BP	embryo development ending in birth or egg hatching	GO:0009792	FALSE	0.000252096	3.59843	696	195	23	21110	BCL2L1,CAPN2,CCN1,CITED2,COL1A1,DKK1,EGFR,EPHA2,FOSL1,KRT19,KRT8,LATS2,MAFF,MYH9,MYO1E,NXN,PLCD3,PLXNB2,SLC39A1,TEAD4,TM4SF1,YAP1,YBX3
GO:BP	regulation of cellular response to stress	GO:0080135	FALSE	0.00027915	3.55416	700	195	23	21110	AJUBA,AMFR,ANKRD1,BCL2L1,CCN2,CLU,CREB3,EGFR,EZR,F2RL1,FLNA,GADD45B,HSPA1A,IGF1R,INAVA,MAP3K20,NCK2,PAWR,PPP1R15A,PTTG1IP,SH3RF1,TNFRSF19,YBX3
GO:BP	positive regulation of protein metabolic process	GO:0051247	FALSE	0.000287138	3.54191	1451	195	35	21110	ADAM9,AJUBA,ANXA2,CAB39,CCN1,CCN2,CLU,CTSH,DKK1,EGFR,ERBB2,EZR,GAS6,HSPA1A,INAVA,INHBB,LMNA,MYH9,MYO1C,NCK2,NNMT,PAWR,PLXNB2,PPP1R15A,PRSS22,PTPRJ,PTTG1IP,S100A10,SAMD4A,SH2D3A,SH3RF1,STRADB,THBS1,TRIB3,YBX3
GO:BP	macromolecule localization	GO:0033036	FALSE	0.000310173	3.5084	3201	195	58	21110	ACTN4,ADAM9,AGRN,AJUBA,ANKRD1,ANXA2,ARFGAP1,ARHGEF18,BCL2L1,CLTB,CLU,COL1A1,CREB3,DHCR24,EGFR,EHD1,EPHA2,ERBB2,EZR,F2RL1,FLNA,FRMD6,GAS6,GIPC1,GULP1,INHBB,IRS1,JUP,KRT18,LAMA5,LATS2,LIMA1,LMNA,MIEF2,MISP,MVP,MYH9,MYO1C,NEDD4L,NUAK2,PPP1R15A,PTPN14,PTTG1IP,RAB11FIP1,RAB31,RHBDF1,RRBP1,S100A10,SLC2A1,STRADB,SYTL2,TAX1BP3,THBS1,TOM1L2,TRIM3,VCL,WBP2,YAP1
GO:BP	negative regulation of protein metabolic process	GO:0051248	FALSE	0.000339959	3.46857	1004	195	28	21110	ANXA2,CLU,DAPK3,DHCR24,DKK1,EGFR,ERRFI1,FLNA,GADD45B,GAS6,GIPC1,HSPA1A,INHBB,JUN,LATS2,MVP,NCK2,NXN,PPP1R15A,PTPRJ,SAMD4A,SH3RF1,SPINK1,TFPI2,THBS1,TIMP2,TRIB3,UBASH3B
GO:BP	negative regulation of cell death	GO:0060548	FALSE	0.000346938	3.45975	1005	195	28	21110	BCL2L1,CCN1,CCN2,CITED2,CLU,CREB3,CTSH,DHCR24,DKK1,EGFR,ERBB2,FHL2,FLNA,GAS6,HSPA1A,IGF1R,JUN,KRT18,LMNA,MITF,NUAK2,PTTG1IP,SH3RF1,STRADB,THBS1,TYRO3,YAP1,YBX3
GO:BP	cellular response to tumor necrosis factor	GO:0071356	FALSE	0.000355105	3.44964	225	195	13	21110	ACTN4,AKAP12,ANKRD1,COL1A1,F2RL1,GAS6,HSPA1A,KRT18,KRT8,THBS1,TNFRSF19,TNFRSF21,YBX3
GO:BP	cellular response to cytokine stimulus	GO:0071345	FALSE	0.000365557	3.43704	826	195	25	21110	ACTN4,AKAP12,ANKRD1,CAPN2,COL1A1,DAPK3,F2RL1,FLNB,GAS6,GIPC1,HSPA1A,IL4R,INHBB,IRF8,KRT18,KRT8,MT2A,MYO1C,PTPRJ,RPS6KA4,THBS1,TNFRSF19,TNFRSF21,YAP1,YBX3
GO:BP	regulation of phosphate metabolic process	GO:0019220	FALSE	0.000382645	3.4172	1333	195	33	21110	ADAM9,AJUBA,CAB39,CAPN2,CCN1,CCN2,CLU,DKK1,EGFR,EPHA2,ERBB2,ERRFI1,FN1,GADD45B,GAS6,IGF1R,INHBB,IRS1,JUN,LATS2,MVP,NCK2,PLXNB2,PPP1R15A,PTPRJ,RCAN1,SH2D3A,SPINK1,STRADB,THBS1,TRIB3,TYRO3,UBASH3B
GO:BP	regulation of phosphorus metabolic process	GO:0051174	FALSE	0.000389278	3.40974	1334	195	33	21110	ADAM9,AJUBA,CAB39,CAPN2,CCN1,CCN2,CLU,DKK1,EGFR,EPHA2,ERBB2,ERRFI1,FN1,GADD45B,GAS6,IGF1R,INHBB,IRS1,JUN,LATS2,MVP,NCK2,PLXNB2,PPP1R15A,PTPRJ,RCAN1,SH2D3A,SPINK1,STRADB,THBS1,TRIB3,TYRO3,UBASH3B
GO:BP	blood coagulation	GO:0007596	FALSE	0.000435122	3.36139	229	195	13	21110	ANXA2,CD59,F2RL1,FLNA,FN1,GAS6,MYH9,PAPSS2,TFPI2,THBS1,TYRO3,UBASH3B,VCL
GO:BP	tube development	GO:0035295	FALSE	0.000459279	3.33792	1082	195	29	21110	AMOTL2,ANXA2,ANXA3,CCN1,CCN2,CITED2,CTSH,EGFR,EPHA2,ERBB2,ERRFI1,FLNA,FN1,HDAC7,HSPG2,INHBB,JUN,JUP,LAMA5,MYH9,MYO1E,PLCD3,PLXNB2,PROM1,RRAS,RUNX1,THBS1,TNFRSF12A,YAP1
GO:BP	regulation of plasma membrane repair	GO:1905684	FALSE	0.000465014	3.33253	7	195	4	21110	AHNAK,ANXA2,MYH9,S100A10
GO:BP	regulation of kinase activity	GO:0043549	FALSE	0.000494253	3.30605	723	195	23	21110	ADAM9,AJUBA,CAB39,CCN1,CLU,DKK1,EGFR,EPHA2,ERBB2,ERRFI1,GADD45B,GAS6,IGF1R,IRS1,LATS2,MVP,NCK2,PTPRJ,STRADB,THBS1,TRIB3,TYRO3,UBASH3B
GO:BP	regulation of catalytic activity	GO:0050790	FALSE	0.000503968	3.2976	1840	195	40	21110	ADAM9,AGRN,AJUBA,CAB39,CCN1,CCN2,CLU,CTSH,DHCR24,DKK1,EGFR,EPHA2,ERBB2,ERRFI1,F2RL1,GADD45B,GAS6,HSPA1A,IGF1R,IRS1,LATS2,MVP,NCK2,PLXNB2,PPP1R15A,PRSS22,PTPRJ,RCAN1,RHOC,S100A10,SH3RF1,SPINK1,STRADB,TAX1BP3,TFPI2,THBS1,TIMP2,TRIB3,TYRO3,UBASH3B
GO:BP	regulation of actin filament-based process	GO:0032970	FALSE	0.000512127	3.29062	408	195	17	21110	ARHGEF18,CCN2,DAPK3,F2RL1,FLII,FLNA,FRMD6,FSCN1,JUP,LIMA1,MYH9,NCK2,RHOC,RHOD,RND3,S100A10,TPM1
GO:BP	muscle tissue development	GO:0060537	FALSE	0.000548548	3.26079	410	195	17	21110	ANKRD1,ATF3,BCL9L,CITED2,DKK1,FHL2,FLNB,LMNA,MAFF,MYH14,MYL6,PPP1R13L,RCAN1,RUNX1,TPM1,YAP1,YBX3
GO:BP	coagulation	GO:0050817	FALSE	0.000557674	3.25362	234	195	13	21110	ANXA2,CD59,F2RL1,FLNA,FN1,GAS6,MYH9,PAPSS2,TFPI2,THBS1,TYRO3,UBASH3B,VCL
GO:BP	positive regulation of multicellular organismal process	GO:0051240	FALSE	0.000567279	3.2462	1704	195	38	21110	AFAP1L2,AGRN,AKAP12,ANXA2,ANXA3,BCL9L,CCN1,CCN2,CITED2,CLU,COL1A1,CTSH,DKK1,EZR,F2RL1,FLNA,FN1,GAS6,HSPA1A,IGF1R,IL32,IL4R,INAVA,INHBB,IRF8,JUP,NCK2,NECTIN2,PLXNB2,PTPRJ,RRAS,RUNX1,SPINK1,TEAD4,THBS1,TPM1,YAP1,YBX3
GO:BP	regulation of protein modification process	GO:0031399	FALSE	0.000576696	3.23905	1494	195	35	21110	ADAM9,AJUBA,CAB39,CCN1,CCN2,CLU,DKK1,EGFR,ERBB2,ERRFI1,FN1,GADD45B,GAS6,HSPA1A,INAVA,INHBB,JUN,LATS2,LMNA,MVP,MYO1C,NCK2,NNMT,NXN,PLXNB2,PPP1R15A,PTPRJ,PTTG1IP,RCAN1,SH2D3A,SPINK1,STRADB,THBS1,TRIB3,UBASH3B
GO:BP	regulation of nitrogen compound metabolic process	GO:0051171	FALSE	0.000577709	3.23829	5662	195	85	21110	ACTN4,ADAM9,AFAP1L2,AGRN,AHNAK,AJUBA,ANKRD1,ANXA2,ANXA3,ATF3,BCL9L,CAB39,CAPN2,CCN1,CCN2,CITED2,CLU,COL1A1,CREB3,CTSH,DAPK3,DHCR24,DKK1,EGFR,ERBB2,ERRFI1,EZR,F2RL1,FHL2,FLNA,FN1,FOSL1,FOSL2,GADD45B,GAS6,GIPC1,HDAC7,HSPA1A,IGF1R,INAVA,INHBB,IRF8,JUN,JUP,KLF6,LATS2,LMNA,MAFF,MITF,MVP,MYH9,MYO1C,NCK2,NFKB2,NNMT,NXN,PAWR,PDLIM1,PLXNB2,PPP1R13L,PPP1R15A,PRSS22,PTPRJ,PTTG1IP,RCAN1,RHBDF1,RPS6KA4,RUNX1,…
GO:BP	hemostasis	GO:0007599	FALSE	0.000585605	3.2324	235	195	13	21110	ANXA2,CD59,F2RL1,FLNA,FN1,GAS6,MYH9,PAPSS2,TFPI2,THBS1,TYRO3,UBASH3B,VCL
GO:BP	regulation of cellular component biogenesis	GO:0044087	FALSE	0.000612392	3.21297	971	195	27	21110	AGRN,AJUBA,ARHGEF18,CCN1,CCN2,CLU,DAPK3,DKK1,EPHA2,EPS8L1,EPS8L2,EZR,F2RL1,FLII,FLNA,FSCN1,HSPA1A,MYO1C,NCK2,PHLDB1,PTPRJ,RHOC,S100A10,THBS1,TPM1,VCL,YAP1
GO:BP	regulation of apoptotic signaling pathway	GO:2001233	FALSE	0.000686887	3.16311	369	195	16	21110	ATF3,BCL2L1,CLU,CREB3,CTSH,HSPA1A,INHBB,LMNA,NCK2,PTTG1IP,SH3RF1,STRADB,THBS1,TNFRSF12A,YAP1,YBX3
GO:BP	cellular response to growth factor stimulus	GO:0071363	FALSE	0.000691125	3.16044	680	195	22	21110	ADAM9,ANKRD1,BCL9L,CCN1,CCN2,CITED2,COL1A1,CRIM1,DKK1,EGFR,EHD1,ERBB2,ERRFI1,GALNT3,GAS6,GIPC1,HSPA1A,IGF1R,JUN,LATS2,MYO1C,THBS1
GO:BP	striated muscle cell differentiation	GO:0051146	FALSE	0.000727169	3.13836	281	195	14	21110	ANKRD1,CAPN2,DKK1,EHD1,FHL2,FLII,IL4R,KRT19,KRT8,LMNA,MYH9,MYOF,RCAN1,TPM1
GO:BP	ERK1 and ERK2 cascade	GO:0070371	FALSE	0.000734312	3.13412	325	195	15	21110	AKAP12,ATF3,CCN1,CCN2,CTSH,EGFR,EPHA2,ERBB2,ERRFI1,EZR,F2RL1,FN1,GAS6,JUN,RRAS
GO:BP	positive regulation of macromolecule biosynthetic process	GO:0010557	FALSE	0.000750537	3.12463	1942	195	41	21110	ACTN4,AFAP1L2,AGRN,AKAP12,ANKRD1,ANXA2,ATF3,BCL9L,CCN1,CITED2,COL1A1,CREB3,EGFR,ERBB2,F2RL1,FOSL1,FOSL2,IRF8,IRS1,JUN,JUP,KLF6,MAFF,MITF,MYO1C,NCK2,NFKB2,PAWR,PDLIM1,PLXNB2,PPP1R15A,RPS6KA4,RUNX1,S100A10,SAMD4A,TEAD4,THBS1,WBP2,WWC1,YAP1,YBX3
GO:BP	transmembrane receptor protein tyrosine kinase signaling pathway	GO:0007169	FALSE	0.000842605	3.07438	632	195	21	21110	AFAP1L2,CCN2,COL1A1,CRIM1,DOK4,EGFR,EPHA2,ERBB2,ERRFI1,GALNT3,IGF1R,IRS1,MVP,MYO1C,MYO1E,NCK2,PTPRJ,RHBDF1,THBS1,TYRO3,UBASH3B
GO:BP	establishment or maintenance of cell polarity	GO:0007163	TRUE	0.000858215	3.0664	243	195	13	21110	AMOTL2,EZR,FSCN1,IGF1R,LMNA,MISP,MYH9,PARD6B,PDLIM1,RHOC,RHOD,RND3,WWC1
GO:BP	regulation of phosphorylation	GO:0042325	FALSE	0.000867823	3.06157	1181	195	30	21110	ADAM9,AJUBA,CAB39,CCN1,CCN2,CLU,DKK1,EGFR,EPHA2,ERBB2,ERRFI1,FN1,GADD45B,GAS6,IGF1R,INHBB,IRS1,JUN,LATS2,MVP,NCK2,PLXNB2,PTPRJ,SH2D3A,SPINK1,STRADB,THBS1,TRIB3,TYRO3,UBASH3B
GO:BP	positive regulation of molecular function	GO:0044093	FALSE	0.000893431	3.04894	1522	195	35	21110	ACTN4,ADAM9,AGRN,AJUBA,AMFR,ANXA2,ANXA3,CAB39,CCN1,CCN2,CLU,CTSH,DKK1,EGFR,EPHA2,ERBB2,F2RL1,FOSL1,GAS6,HSPA1A,IGF1R,IL32,IRS1,JUP,PPP1R15A,PRSS22,RHOC,RPS6KA4,S100A10,STRADB,TAX1BP3,THBS1,TPM1,TRIB3,TYRO3
GO:BP	cell-cell junction organization	GO:0045216	FALSE	0.000975945	3.01057	206	195	12	21110	EPHA2,F2RL1,FLNA,FSCN1,HDAC7,INAVA,JUP,KIFC3,MYO1C,PARD6B,RHOC,VCL
GO:BP	regulation of protein localization	GO:0032880	FALSE	0.00102226	2.99044	873	195	25	21110	ADAM9,ANKRD1,BCL2L1,EGFR,EPHA2,ERBB2,EZR,F2RL1,FLNA,GAS6,INHBB,IRS1,JUP,LATS2,LMNA,MIEF2,MISP,MYO1C,NEDD4L,PTPN14,RAB11FIP1,RHBDF1,TAX1BP3,VCL,YAP1
GO:BP	positive regulation of intracellular signal transduction	GO:1902533	FALSE	0.00102609	2.98881	997	195	27	21110	ACTN4,ADAM9,AJUBA,AKAP12,ANKRD1,CCN2,DKK1,DOK4,EGFR,ERBB2,F2RL1,FLNA,FN1,GADD45B,GAS6,IGF1R,INAVA,JUN,MAP3K20,NCK2,PRAG1,PTPRJ,RHOC,SH3RF1,THBS1,TNFRSF19,WWC1
GO:BP	ameboidal-type cell migration	GO:0001667	FALSE	0.00103226	2.98621	429	195	17	21110	ADAM9,AKAP12,AMOTL2,ANXA3,CTSH,EPHA2,FN1,GIPC1,HDAC7,JUN,JUP,LAMA5,MYH9,PDLIM1,RRAS,S100A2,THBS1
GO:BP	regulation of primary metabolic process	GO:0080090	FALSE	0.00109076	2.96227	5836	195	86	21110	ACTN4,ADAM9,AFAP1L2,AGRN,AHNAK,AJUBA,ANKRD1,ANXA2,ANXA3,ATF3,BCL9L,CAB39,CAPN2,CCN1,CCN2,CITED2,CLU,COL1A1,CREB3,CTSH,DAPK3,DHCR24,DKK1,EGFR,ERBB2,ERRFI1,EZR,F2RL1,FHL2,FLNA,FN1,FOSL1,FOSL2,GADD45B,GAS6,GIPC1,HDAC7,HSPA1A,IGF1R,INAVA,INHBB,IRF8,IRS1,JUN,JUP,KLF6,LATS2,LMNA,MAFF,MITF,MVP,MYH9,MYO1C,NCK2,NFKB2,NNMT,NXN,PAWR,PDLIM1,PLXNB2,PPP1R13L,PPP1R15A,PRSS22,PTPRJ,PTTG1IP,RCAN1,RHBDF1,RPS6KA4,R…
GO:BP	muscle cell differentiation	GO:0042692	FALSE	0.00116677	2.93302	384	195	16	21110	ACTN4,ANKRD1,CAPN2,DKK1,EHD1,FHL2,FLII,IL4R,KRT19,KRT8,LAMB2,LMNA,MYH9,MYOF,RCAN1,TPM1
GO:BP	positive regulation of cell death	GO:0010942	FALSE	0.00118213	2.92733	590	195	20	21110	AKAP12,ANKRD1,ATF3,CAPN2,CCN1,CCN2,CLU,CTSH,DAPK3,DKK1,FOSL1,GADD45B,INHBB,JUN,LATS2,MAP3K20,NCK2,PAWR,THBS1,TNFRSF12A
GO:BP	epidermis development	GO:0008544	FALSE	0.0012076	2.91808	385	195	16	21110	ADAM9,CCN2,DKK1,EGFR,ELOVL1,EPHA2,ERRFI1,FLNB,FOSL2,KRT8,LAMA5,LAMC2,LATS2,MAFF,TNFRSF19,YAP1
GO:BP	regulation of multicellular organismal development	GO:2000026	FALSE	0.00129809	2.88669	1407	195	33	21110	AGRN,ANXA2,ANXA3,CCN1,CCN2,CITED2,CTSH,DKK1,EPHA2,ERBB2,ERRFI1,FN1,GAS6,HSPA1A,HSPG2,IL4R,JUP,LAMA5,MAFF,MITF,PHLDB1,PLXNB2,PROM1,RRAS,RUNX1,S100A10,SGMS2,SH3RF1,THBS1,TNFRSF21,UBASH3B,VCL,YAP1
GO:BP	cell-cell adhesion	GO:0098609	FALSE	0.00139759	2.85462	950	195	26	21110	ADAM9,AJUBA,ANXA2,CCN1,CITED2,EGFR,ERBB2,EZR,FLNA,FN1,IL4R,JUP,KIFC3,KRT18,LAMA5,MYH9,NCK2,NECTIN2,PAWR,PDLIM1,PLXNB2,RUNX1,TNFRSF21,TYRO3,UBASH3B,VCL
GO:BP	embryo development	GO:0009790	FALSE	0.00144294	2.84075	1144	195	29	21110	BCL2L1,CAPN2,CCN1,CITED2,COL1A1,DKK1,EGFR,EPHA2,FN1,FOSL1,KRT19,KRT8,LAMA5,LATS2,MAFF,MAP3K20,MYH9,MYO1E,NXN,PHLDB1,PLCD3,PLXNB2,POFUT2,PPP1R13L,SLC39A1,TEAD4,TM4SF1,YAP1,YBX3
GO:BP	regulation of cell-substrate adhesion	GO:0010810	FALSE	0.0016155	2.79169	216	195	12	21110	ACTN4,CCN1,COL1A1,DAPK3,FLNA,FN1,JUP,PTPRJ,RRAS,S100A10,THBS1,VCL
GO:BP	regulation of ERK1 and ERK2 cascade	GO:0070372	FALSE	0.00165744	2.78056	301	195	14	21110	AKAP12,ATF3,CCN1,CCN2,EGFR,EPHA2,ERBB2,ERRFI1,EZR,F2RL1,FN1,GAS6,JUN,RRAS
GO:BP	regulation of response to stress	GO:0080134	FALSE	0.00210398	2.67696	1438	195	33	21110	AJUBA,AMFR,ANKRD1,ANXA2,BCL2L1,CCN2,CLU,CREB3,EGFR,ERRFI1,EZR,F2RL1,FLNA,GADD45B,HSPA1A,IGF1R,INAVA,LMNA,MAP3K20,METRNL,MGLL,NCK2,NECTIN2,PAWR,PPP1R15A,PTTG1IP,SH3RF1,THBS1,TNFRSF12A,TNFRSF19,TYRO3,UBASH3B,YBX3
GO:BP	positive regulation of apoptotic process	GO:0043065	FALSE	0.00231	2.63639	507	195	18	21110	AKAP12,ANKRD1,ATF3,CAPN2,CCN1,CLU,CTSH,DAPK3,FOSL1,GADD45B,INHBB,JUN,LATS2,MAP3K20,NCK2,PAWR,THBS1,TNFRSF12A
GO:BP	endocytosis	GO:0006897	FALSE	0.0027135	2.56647	798	195	23	21110	ANXA2,ANXA3,ARFGAP1,BCL2L1,CLTB,CLU,DKK1,EGFR,EHD1,EZR,F2RL1,GAS6,GULP1,HSPG2,IRF8,MYH9,MYO1E,NEDD4L,PTPRJ,RAB31,THBS1,TRIP10,TYRO3
GO:BP	regulation of cytokine production	GO:0001817	FALSE	0.00276093	2.55894	739	195	22	21110	AFAP1L2,AKAP12,CAPN2,CLU,EPHA2,ERRFI1,EZR,F2RL1,FN1,GAS6,HDAC7,HSPA1A,IL32,IL4R,INAVA,INHBB,IRF8,PTPRJ,RPS6KA4,RUNX1,THBS1,TNFRSF21
GO:BP	cytokine production	GO:0001816	FALSE	0.00315151	2.50148	745	195	22	21110	AFAP1L2,AKAP12,CAPN2,CLU,EPHA2,ERRFI1,EZR,F2RL1,FN1,GAS6,HDAC7,HSPA1A,IL32,IL4R,INAVA,INHBB,IRF8,PTPRJ,RPS6KA4,RUNX1,THBS1,TNFRSF21
GO:BP	positive regulation of programmed cell death	GO:0043068	FALSE	0.00349099	2.45705	522	195	18	21110	AKAP12,ANKRD1,ATF3,CAPN2,CCN1,CLU,CTSH,DAPK3,FOSL1,GADD45B,INHBB,JUN,LATS2,MAP3K20,NCK2,PAWR,THBS1,TNFRSF12A
GO:BP	negative regulation of nitrogen compound metabolic process	GO:0051172	FALSE	0.00360569	2.44301	2374	195	45	21110	AJUBA,ANKRD1,ANXA2,ATF3,CITED2,CLU,DAPK3,DHCR24,DKK1,EGFR,ERRFI1,EZR,FHL2,FLNA,GADD45B,GAS6,GIPC1,HDAC7,HSPA1A,INHBB,IRF8,JUN,LATS2,MAFF,MITF,MVP,NCK2,NXN,PAWR,PPP1R13L,PPP1R15A,PTPRJ,RUNX1,SAMD4A,SH3RF1,SPINK1,TFPI2,THBS1,TIMP2,TRIB3,UBASH3B,WWC1,WWC3,YAP1,YBX3
GO:BP	protein phosphorylation	GO:0006468	FALSE	0.0037098	2.43065	1547	195	34	21110	ADAM9,AJUBA,CAB39,CCN1,CCN2,CLU,DAPK3,DKK1,EGFR,EPHA2,ERBB2,ERRFI1,FN1,GADD45B,GAS6,IGF1R,INHBB,JUN,LATS2,MAP3K20,MVP,NCK2,NUAK2,PLXNB2,PRAG1,PTPRJ,RPS6KA4,SH2D3A,SPINK1,STRADB,THBS1,TRIB3,TYRO3,UBASH3B
GO:BP	integrated stress response signaling	GO:0140467	FALSE	0.00380045	2.42017	41	195	6	21110	CREB3,FOSL1,JUN,MAP3K20,NCK2,PPP1R15A
GO:BP	regulation of transport	GO:0051049	FALSE	0.00400891	2.39697	1771	195	37	21110	ACTN4,ADAM9,AHNAK,ANKRD1,ANXA2,ARFGAP1,BCL2L1,CAB39,CLU,CREB3,DKK1,EHD1,ERBB2,EZR,F2RL1,FLNA,GAS6,HSPA1A,IL4R,INHBB,IRS1,JUP,MIEF2,MYO1C,NEDD4L,POFUT2,PTPN14,PTPRJ,RAB11FIP1,RAB31,RHBDF1,S100A10,SPINK1,THBS1,TRIB3,UBASH3B,WWC1
GO:BP	stress-activated MAPK cascade	GO:0051403	FALSE	0.00427433	2.36913	237	195	12	21110	CCN2,EGFR,EZR,F2RL1,GADD45B,IGF1R,INAVA,MAP3K20,SH2D3A,SH3RF1,STRADB,TNFRSF19
GO:BP	cell-matrix adhesion	GO:0007160	FALSE	0.00446534	2.35015	238	195	12	21110	ADAM9,AJUBA,CCN2,DAPK3,FN1,JUP,PTPRJ,RHOD,RRAS,S100A10,THBS1,VCL
GO:BP	regulation of proteolysis	GO:0030162	FALSE	0.00515213	2.28801	708	195	21	21110	ADAM9,ANXA2,CCN1,CCN2,CLU,CTSH,DHCR24,GAS6,GIPC1,HSPA1A,MYH9,PRSS22,RHBDF1,RUNX1,S100A10,SH3RF1,SPINK1,TFPI2,THBS1,TIMP2,TRIB3
GO:BP	regulation of hippo signaling	GO:0035330	FALSE	0.00561735	2.25047	25	195	5	21110	AJUBA,NUAK2,SHANK2,WWC1,WWC3
GO:BP	negative regulation of response to endoplasmic reticulum stress	GO:1903573	FALSE	0.00583073	2.23428	44	195	6	21110	BCL2L1,CLU,CREB3,HSPA1A,NCK2,PPP1R15A
GO:BP	cell-substrate junction assembly	GO:0007044	FALSE	0.00584631	2.23312	96	195	8	21110	AJUBA,DAPK3,FN1,PTPRJ,RHOD,S100A10,THBS1,VCL
GO:BP	oligodendrocyte apoptotic process	GO:0097252	TRUE	0.00593027	2.22693	4	195	3	21110	AKAP12,GAS6,TNFRSF21
GO:BP	positive regulation of plasma membrane repair	GO:1905686	TRUE	0.00593027	2.22693	4	195	3	21110	AHNAK,ANXA2,S100A10
GO:BP	stress-activated protein kinase signaling cascade	GO:0031098	FALSE	0.00602701	2.2199	245	195	12	21110	CCN2,EGFR,EZR,F2RL1,GADD45B,IGF1R,INAVA,MAP3K20,SH2D3A,SH3RF1,STRADB,TNFRSF19
GO:BP	regulation of cytoskeleton organization	GO:0051493	FALSE	0.00606566	2.21712	543	195	18	21110	ARHGEF18,CAPN2,CCN2,DAPK3,F2RL1,FLII,FLNA,FSCN1,HSPA1A,LIMA1,NCK2,PHLDB1,RASSF7,RHOC,RHOD,RND3,S100A10,TPM1
GO:BP	regulation of cellular metabolic process	GO:0031323	FALSE	0.0062508	2.20406	5493	195	80	21110	ACTN4,ADAM9,AFAP1L2,AGRN,AHNAK,AJUBA,ANKRD1,ANXA2,ANXA3,ATF3,BCL2L1,BCL9L,CAB39,CAPN2,CCN1,CCN2,CITED2,CLU,COL1A1,CREB3,DAPK3,DKK1,EGFR,EPHA2,ERBB2,ERRFI1,EZR,F2RL1,FHL2,FLNA,FN1,FOSL1,FOSL2,GADD45B,GAS6,GIPC1,HDAC7,HSPA1A,HSPB8,IGF1R,INHBB,IRF8,IRS1,JUN,JUP,KLF6,LATS2,LMNA,MAFF,MITF,MVP,MYO1C,NCK2,NFKB2,NNMT,PAWR,PDLIM1,PLXNB2,PPP1R13L,PPP1R15A,PTPRJ,RCAN1,RPS6KA4,RUNX1,S100A10,SAMD4A,SH2D3A,SPI…
GO:BP	plasminogen activation	GO:0031639	TRUE	0.00690282	2.16097	26	195	5	21110	ANXA2,DHCR24,RUNX1,S100A10,THBS1
GO:BP	skeletal muscle tissue development	GO:0007519	FALSE	0.00773338	2.11163	169	195	10	21110	ANKRD1,ATF3,BCL9L,CITED2,FLNB,MAFF,MYH14,MYL6,RCAN1,YBX3
GO:BP	negative regulation of multicellular organismal process	GO:0051241	FALSE	0.00784643	2.10533	1110	195	27	21110	ANXA2,CITED2,DKK1,EGFR,EPHA2,ERBB2,ERRFI1,EZR,F2RL1,FN1,GAS6,HDAC7,HSPG2,IL4R,INHBB,JUP,LMNA,PAWR,RAB11FIP1,RPS6KA4,RUNX1,THBS1,TNFRSF21,TYRO3,UBASH3B,WWC1,WWC3
GO:BP	negative regulation of hippo signaling	GO:0035331	FALSE	0.00909491	2.0412	13	195	4	21110	AJUBA,SHANK2,WWC1,WWC3
GO:BP	regulation of protein kinase activity	GO:0045859	FALSE	0.00928556	2.03219	617	195	19	21110	ADAM9,AJUBA,CAB39,CCN1,CLU,DKK1,EGFR,ERBB2,ERRFI1,GADD45B,GAS6,LATS2,MVP,NCK2,PTPRJ,STRADB,THBS1,TRIB3,UBASH3B
GO:BP	regulation of transferase activity	GO:0051338	FALSE	0.00944204	2.02493	860	195	23	21110	ADAM9,AJUBA,CAB39,CCN1,CLU,DKK1,EGFR,EPHA2,ERBB2,ERRFI1,GADD45B,GAS6,IGF1R,IRS1,LATS2,MVP,NCK2,PTPRJ,STRADB,THBS1,TRIB3,TYRO3,UBASH3B
GO:BP	protein localization to cell periphery	GO:1990778	FALSE	0.00964235	2.01582	350	195	14	21110	BCL2L1,EGFR,EHD1,EPHA2,ERBB2,EZR,FLNA,GAS6,JUP,KRT18,LAMA5,MISP,RAB31,S100A10
GO:BP	cell-substrate junction organization	GO:0150115	FALSE	0.00992145	2.00342	103	195	8	21110	AJUBA,DAPK3,FN1,PTPRJ,RHOD,S100A10,THBS1,VCL
GO:BP	muscle organ development	GO:0007517	FALSE	0.00996247	2.00163	351	195	14	21110	ANKRD1,ATF3,BCL9L,CITED2,FLNB,LAMA5,LMNA,MAFF,MYH14,MYL6,RCAN1,TEAD4,TPM1,YBX3
GO:BP	JNK cascade	GO:0007254	FALSE	0.0100266	1.99884	174	195	10	21110	CCN2,EGFR,F2RL1,GADD45B,IGF1R,MAP3K20,SH2D3A,SH3RF1,STRADB,TNFRSF19
GO:BP	regulation of biological quality	GO:0065008	FALSE	0.010579	1.97556	2964	195	51	21110	AGRN,AKAP12,ANXA2,ARHGEF18,BCL2L1,CD59,CLU,CTSH,DAPK3,DKK1,ERBB2,EZR,F2RL1,FLII,FLNA,FN1,GAS6,GIPC1,HSPA1A,IGF1R,INHBB,IRS1,JUP,LIMA1,LMNA,MYH14,MYH9,MYL12B,NCK2,NEDD4L,PAPSS2,PLXNB2,PPP1R15A,PRAG1,PTPRJ,RAB11FIP1,RHOC,RHOD,RND3,SAMD4A,SHANK2,SLC12A4,SPINK1,TFPI2,THBS1,TPM1,TTR,TYRO3,UBASH3B,VCL,YBX3
GO:BP	epithelial cell development	GO:0002064	FALSE	0.0108024	1.96648	216	195	11	21110	EPHA2,EZR,F2RL1,FLNB,FOSL2,FRMD6,GSTM3,LAMB2,MYO1E,VCL,YAP1
GO:BP	regulation of growth	GO:0040008	FALSE	0.0125008	1.90306	630	195	19	21110	AGRN,BCL2L1,CITED2,CREB3,CRIM1,EGFR,ERBB2,EZR,FN1,HSPA1A,LATS2,MT2A,NEDD4L,PTPRJ,RUNX1,WWC1,WWC3,YAP1,YBX3
GO:BP	regulation of protein phosphorylation	GO:0001932	FALSE	0.0126916	1.89648	1072	195	26	21110	ADAM9,AJUBA,CAB39,CCN1,CCN2,CLU,DKK1,EGFR,ERBB2,ERRFI1,FN1,GADD45B,GAS6,INHBB,JUN,LATS2,MVP,NCK2,PLXNB2,PTPRJ,SH2D3A,SPINK1,STRADB,THBS1,TRIB3,UBASH3B
GO:BP	regulation of cell differentiation	GO:0045595	FALSE	0.0135033	1.86956	1568	195	33	21110	ANXA2,BCL9L,CCN1,CCN2,COL1A1,CRIM1,DKK1,EGFR,ERBB2,ERRFI1,FN1,GAS6,HDAC7,HSPA1A,IL4R,LAMB2,MAFF,METRNL,MITF,PHLDB1,PLXNB2,POFUT2,PPP1R13L,PROM1,RRAS,RUNX1,S100A10,SH3RF1,TNFRSF21,TRIB3,UBASH3B,VCL,YAP1
GO:BP	response to abiotic stimulus	GO:0009628	FALSE	0.0140739	1.85159	1146	195	27	21110	ACTN4,AJUBA,AKAP12,ANKRD1,BCL2L1,CAB39,CAPN2,CCN2,CITED2,COL1A1,EGFR,ERRFI1,FOSL1,HSPA1A,IGF1R,JUN,JUP,KRT8,LMNA,MAP3K20,METRNL,PDLIM1,SLC2A1,THBS1,UVSSA,YAP1,YBX3
GO:BP	skeletal muscle organ development	GO:0060538	FALSE	0.0149224	1.82616	182	195	10	21110	ANKRD1,ATF3,BCL9L,CITED2,FLNB,MAFF,MYH14,MYL6,RCAN1,YBX3
GO:BP	ossification	GO:0001503	FALSE	0.0149607	1.82505	415	195	15	21110	CCN1,CCN2,COL1A1,CRIM1,DKK1,EGFR,EPHA2,FHL2,HDAC7,RRBP1,RUNX1,SGMS2,TPM4,TUFT1,YAP1
GO:BP	epidermal growth factor receptor signaling pathway	GO:0007173	FALSE	0.0151229	1.82037	109	195	8	21110	AFAP1L2,EGFR,ERBB2,ERRFI1,MVP,NCK2,PTPRJ,RHBDF1
GO:BP	vesicle-mediated transport	GO:0016192	FALSE	0.0158532	1.79988	1654	195	34	21110	ANXA2,ANXA3,ARFGAP1,BCL2L1,CLTB,CLU,DENND3,DKK1,EGFR,EHD1,EZR,F2RL1,FLNA,GAS6,GULP1,HSPA1A,HSPG2,IGF1R,IL4R,IRF8,KIF1C,KRT18,MYH9,MYO1E,NEDD4L,PTPRJ,RAB11FIP1,RAB31,S100A10,SYTL2,THBS1,TINAGL1,TRIP10,TYRO3
GO:BP	extrinsic apoptotic signaling pathway	GO:0097191	FALSE	0.0159173	1.79813	225	195	11	21110	ATF3,BCL2L1,HSPA1A,KRT18,KRT8,LMNA,SH3RF1,STRADB,THBS1,TNFRSF12A,YAP1
GO:BP	regulation of actin cytoskeleton organization	GO:0032956	FALSE	0.0160378	1.79486	366	195	14	21110	ARHGEF18,CCN2,DAPK3,F2RL1,FLII,FLNA,FSCN1,LIMA1,NCK2,RHOC,RHOD,RND3,S100A10,TPM1
GO:BP	establishment of localization	GO:0051234	FALSE	0.0163154	1.7874	4964	195	73	21110	ACTN4,ADAM9,AHNAK,ANKRD1,ANXA2,ANXA3,ARFGAP1,BCL2L1,CAB39,CCN2,CLTB,CLU,COL1A1,CREB3,DENND3,DKK1,EGFR,EHD1,ERBB2,EZR,F2RL1,FLNA,GAS6,GIPC1,GULP1,HSPA1A,HSPG2,IGF1R,IL4R,INHBB,IRF8,IRS1,JUP,KIF1C,KRT18,LASP1,LIMA1,LMNA,MIEF2,MISP,MVP,MYH9,MYO1C,MYO1E,NECTIN2,NEDD4L,POFUT2,PTPN14,PTPRJ,PTTG1IP,RAB11FIP1,RAB31,RHBDF1,RRBP1,S100A10,SLC12A4,SLC2A1,SLC39A1,SPINK1,STRADB,SYTL2,THBS1,TINAGL1,TMCO3,TOM1L2…
GO:BP	regulation of body fluid levels	GO:0050878	FALSE	0.0165403	1.78146	367	195	14	21110	ANXA2,CD59,F2RL1,FLNA,FN1,GAS6,MYH9,PAPSS2,SPINK1,TFPI2,THBS1,TYRO3,UBASH3B,VCL
GO:BP	cell activation	GO:0001775	FALSE	0.0167312	1.77647	1157	195	27	21110	ADAM9,AKAP12,ANXA3,CCN2,CLU,ERBB2,F2RL1,FLNA,FN1,GAS6,IL4R,IRF8,JUN,KLF6,MYH9,NCK2,NECTIN2,NFKB2,PAWR,PTPRJ,RUNX1,SH3RF1,THBS1,TNFRSF21,TYRO3,UBASH3B,VCL
GO:BP	phosphate-containing compound metabolic process	GO:0006796	FALSE	0.0169641	1.77047	2763	195	48	21110	ACSF2,ADAM9,AJUBA,CAB39,CAPN2,CCN1,CCN2,CLU,DAPK3,DKK1,EGFR,ELOVL1,EPHA2,EPS8L1,ERBB2,ERRFI1,FN1,GADD45B,GAS6,HSPA1A,IGF1R,INHBB,IRS1,JUN,LATS2,MAP3K20,MVP,NCK2,NNMT,NUAK2,PAPSS2,PDXK,PLXNB2,PPP1R15A,PRAG1,PTPN14,PTPRJ,RCAN1,RPS6KA4,SGMS2,SH2D3A,SPINK1,STRADB,THBS1,TK1,TRIB3,TYRO3,UBASH3B
GO:BP	regulation of macromolecule metabolic process	GO:0060255	FALSE	0.0187613	1.72674	6816	195	92	21110	ACTN4,ADAM9,AFAP1L2,AGRN,AHNAK,AJUBA,AKAP12,ANKRD1,ANXA2,ANXA3,ATF3,BCL9L,CAB39,CAPN2,CCN1,CCN2,CITED2,CLU,COL1A1,CREB3,CTSH,DAPK3,DHCR24,DKK1,EGFR,EPHA2,ERBB2,ERRFI1,EZR,F2RL1,FHL2,FLNA,FN1,FOSL1,FOSL2,GADD45B,GAS6,GIPC1,HDAC7,HSPA1A,IGF1R,IL32,IL4R,INAVA,INHBB,IRF8,IRS1,JUN,JUP,KLF6,LATS2,LMNA,MAFF,MITF,MVP,MYH9,MYO1C,NCK2,NFKB2,NNMT,NXN,PAWR,PDLIM1,PLXNB2,POFUT2,PPP1R13L,PPP1R15A,PRSS22,PTPRJ,…
GO:BP	positive regulation of cell adhesion	GO:0045785	FALSE	0.0188727	1.72417	477	195	16	21110	ADAM9,CCN1,CITED2,ERBB2,FLNA,FN1,IL4R,JUP,LAMB2,NCK2,PTPRJ,RHOD,RRAS,RUNX1,S100A10,TPM1
GO:BP	muscle cell development	GO:0055001	FALSE	0.0189337	1.72277	187	195	10	21110	ACTN4,ANKRD1,FHL2,FLII,KRT19,KRT8,LMNA,MYOF,RCAN1,TPM1
GO:BP	plasma membrane repair	GO:0001778	FALSE	0.0202023	1.6946	32	195	5	21110	AHNAK,ANXA2,MYH9,MYOF,S100A10
GO:BP	negative regulation of apoptotic signaling pathway	GO:2001234	FALSE	0.0203995	1.69038	231	195	11	21110	BCL2L1,CLU,CREB3,HSPA1A,LMNA,PTTG1IP,SH3RF1,STRADB,THBS1,YAP1,YBX3
GO:BP	regulation of hydrolase activity	GO:0051336	FALSE	0.0210191	1.67739	969	195	24	21110	AGRN,AJUBA,CCN1,CCN2,CTSH,DHCR24,EGFR,EPHA2,ERBB2,F2RL1,GAS6,HSPA1A,PLXNB2,PPP1R15A,PRSS22,RCAN1,RHOC,S100A10,SH3RF1,SPINK1,TAX1BP3,TFPI2,THBS1,TIMP2
GO:BP	phosphorus metabolic process	GO:0006793	FALSE	0.0216272	1.665	2788	195	48	21110	ACSF2,ADAM9,AJUBA,CAB39,CAPN2,CCN1,CCN2,CLU,DAPK3,DKK1,EGFR,ELOVL1,EPHA2,EPS8L1,ERBB2,ERRFI1,FN1,GADD45B,GAS6,HSPA1A,IGF1R,INHBB,IRS1,JUN,LATS2,MAP3K20,MVP,NCK2,NNMT,NUAK2,PAPSS2,PDXK,PLXNB2,PPP1R15A,PRAG1,PTPN14,PTPRJ,RCAN1,RPS6KA4,SGMS2,SH2D3A,SPINK1,STRADB,THBS1,TK1,TRIB3,TYRO3,UBASH3B
GO:BP	epithelial cell differentiation	GO:0030855	FALSE	0.0246227	1.60866	722	195	20	21110	ADAM9,EPHA2,ERRFI1,EZR,F2RL1,FLNB,FOSL2,FRMD6,GSTM3,JUN,KRT19,KRT8,LAMB2,LATS2,MAFF,MYO1E,PROM1,TAGLN2,VCL,YAP1
GO:BP	positive regulation of catalytic activity	GO:0043085	FALSE	0.0257049	1.58998	1116	195	26	21110	ADAM9,AGRN,AJUBA,CAB39,CCN1,CCN2,CLU,CTSH,DKK1,EGFR,EPHA2,ERBB2,F2RL1,GAS6,HSPA1A,IGF1R,IRS1,PPP1R15A,PRSS22,RHOC,S100A10,STRADB,TAX1BP3,THBS1,TRIB3,TYRO3
GO:BP	regulation of extrinsic apoptotic signaling pathway	GO:2001236	FALSE	0.0261677	1.58224	154	195	9	21110	ATF3,BCL2L1,HSPA1A,LMNA,SH3RF1,STRADB,THBS1,TNFRSF12A,YAP1
GO:BP	positive regulation of transport	GO:0051050	FALSE	0.0285386	1.54457	921	195	23	21110	ACTN4,ADAM9,ANKRD1,ANXA2,CLU,CREB3,EHD1,ERBB2,EZR,F2RL1,FLNA,GAS6,IL4R,INHBB,IRS1,JUP,MIEF2,MYO1C,NEDD4L,PTPRJ,RAB31,S100A10,SPINK1
GO:BP	focal adhesion assembly	GO:0048041	FALSE	0.0287487	1.54138	86	195	7	21110	AJUBA,DAPK3,PTPRJ,RHOD,S100A10,THBS1,VCL
GO:BP	protein localization to plasma membrane	GO:0072659	FALSE	0.0289118	1.53893	286	195	12	21110	BCL2L1,EGFR,EHD1,EPHA2,EZR,FLNA,GAS6,JUP,KRT18,LAMA5,RAB31,S100A10
GO:BP	leukocyte differentiation	GO:0002521	FALSE	0.0296323	1.52824	610	195	18	21110	ANXA2,CITED2,EPHA2,ERBB2,F2RL1,GAS6,IL4R,IRF8,JUN,KLF6,MITF,MYH9,PTPRJ,RRAS,RUNX1,SH3RF1,TYRO3,UBASH3B
GO:BP	positive regulation of kinase activity	GO:0033674	FALSE	0.0306584	1.51345	441	195	15	21110	ADAM9,AJUBA,CAB39,CCN1,CLU,DKK1,EGFR,EPHA2,ERBB2,GAS6,IGF1R,IRS1,STRADB,THBS1,TYRO3
GO:BP	organelle organization	GO:0006996	FALSE	0.0337314	1.47197	3608	195	57	21110	ACTN4,AGRN,AJUBA,AMOTL2,ANKRD1,ANXA2,ARHGEF18,BCL2L1,CAPN2,CCN2,CLU,DAPK3,EHD1,EPB41L1,EZR,F2RL1,FLII,FLNA,FLNB,FRMD6,FSCN1,HSPA1A,KIFC3,KRT18,KRT19,KRT8,LAMA5,LIMA1,LMNA,MAP3K20,MIEF2,MISP,MYH14,MYH9,MYO1C,MYO1E,NCK2,NECTIN2,NUAK2,PARD6B,PAWR,PDLIM1,PHACTR2,PHLDB1,RAB31,RASSF7,RHOC,RHOD,RND3,S100A10,SHANK2,TOM1L2,TPM1,TPM4,TRIP10,TUBB6,YAP1
GO:BP	response to topologically incorrect protein	GO:0035966	FALSE	0.035522	1.4495	160	195	9	21110	AMFR,ATF3,CLU,CREB3,HSPA1A,HSPB8,NCK2,PPP1R15A,THBS1
GO:BP	protein metabolic process	GO:0019538	FALSE	0.0355237	1.44948	5449	195	77	21110	ADAM9,AJUBA,AMFR,ANXA2,CAB39,CAPN2,CCN1,CCN2,CLU,CTSH,DAPK3,DENND3,DHCR24,DKK1,EGFR,EPHA2,ERBB2,ERRFI1,EZR,FLNA,FN1,GADD45B,GALNT10,GALNT3,GAS6,GIPC1,HDAC7,HSPA1A,IGF1R,INAVA,INHBB,JOSD2,JUN,LATS2,LMNA,MAP3K20,MVP,MYH9,MYO1C,NCK2,NEDD4L,NNMT,NUAK2,NXN,PAWR,PLXNB2,POFUT2,PPP1R15A,PRAG1,PRSS22,PRSS23,PTPN14,PTPRJ,PTTG1IP,RCAN1,RHBDF1,RPS6KA4,RRBP1,RUNX1,S100A10,SAMD4A,SH2D3A,SH3RF1,SPINK1,STRADB,TA…
GO:BP	regulation of organ growth	GO:0046620	FALSE	0.0360163	1.4435	89	195	7	21110	CITED2,LATS2,RUNX1,WWC1,WWC3,YAP1,YBX3
GO:BP	regulation of plasminogen activation	GO:0010755	FALSE	0.037539	1.42552	18	195	4	21110	ANXA2,RUNX1,S100A10,THBS1
GO:BP	hepatocyte apoptotic process	GO:0097284	TRUE	0.037539	1.42552	18	195	4	21110	BCL2L1,IGF1R,KRT18,KRT8
GO:BP	transport	GO:0006810	FALSE	0.0386624	1.41271	4802	195	70	21110	ACTN4,ADAM9,AHNAK,ANKRD1,ANXA2,ANXA3,ARFGAP1,BCL2L1,CAB39,CCN2,CLTB,CLU,COL1A1,CREB3,DENND3,DKK1,EGFR,EHD1,ERBB2,EZR,F2RL1,FLNA,GAS6,GIPC1,GULP1,HSPA1A,HSPG2,IGF1R,IL4R,INHBB,IRF8,IRS1,JUP,KIF1C,KRT18,LASP1,LIMA1,LMNA,MIEF2,MVP,MYH9,MYO1C,MYO1E,NEDD4L,POFUT2,PTPN14,PTPRJ,PTTG1IP,RAB11FIP1,RAB31,RHBDF1,RRBP1,S100A10,SLC12A4,SLC2A1,SLC39A1,SPINK1,STRADB,SYTL2,THBS1,TINAGL1,TMCO3,TOM1L2,TRIB3,TRIM3,…
GO:BP	animal organ morphogenesis	GO:0009887	FALSE	0.0400318	1.3976	1076	195	25	21110	AGRN,ANKRD1,CCN1,CCN2,CITED2,COL1A1,CTSH,DKK1,EGFR,EPHA2,ERRFI1,FHL2,FJX1,FLNA,HSPG2,JUN,LAMA5,LAMB2,LAMC2,PPP1R13L,PROM1,SLC39A1,TPM1,TUFT1,YAP1
GO:BP	positive regulation of cellular component biogenesis	GO:0044089	FALSE	0.04189	1.37789	509	195	16	21110	AGRN,AJUBA,CCN2,CLU,EPHA2,EPS8L1,EPS8L2,F2RL1,FSCN1,HSPA1A,NCK2,PHLDB1,PTPRJ,RHOC,S100A10,TPM1
GO:BP	ERBB signaling pathway	GO:0038127	FALSE	0.0437465	1.35906	126	195	8	21110	AFAP1L2,EGFR,ERBB2,ERRFI1,MVP,NCK2,PTPRJ,RHBDF1
GO:BP	regulation of plasma membrane organization	GO:1903729	FALSE	0.0472064	1.326	19	195	4	21110	AHNAK,ANXA2,MYH9,S100A10
GO:BP	cell-cell fusion	GO:0140253	FALSE	0.048521	1.31407	63	195	6	21110	ADAM9,CAPN2,EHD1,IL4R,MYH9,MYOF
GO:BP	syncytium formation by plasma membrane fusion	GO:0000768	TRUE	0.048521	1.31407	63	195	6	21110	ADAM9,CAPN2,EHD1,IL4R,MYH9,MYOF
GO:BP	intrinsic apoptotic signaling pathway in response to endoplasmic reticulum stress	GO:0070059	TRUE	0.048521	1.31407	63	195	6	21110	BCL2L1,CREB3,HSPA1A,NCK2,PPP1R15A,TRIB3
GO:BP	epithelial cell migration	GO:0010631	FALSE	0.0494953	1.30544	302	195	12	21110	ADAM9,ANXA3,CTSH,EPHA2,GIPC1,HDAC7,JUN,JUP,MYH9,RRAS,S100A2,THBS1
KEGG	Focal adhesion	KEGG:04510	FALSE	2.87689e-06	5.54108	202	119	16	8161	ACTN4,CAPN2,COL1A1,EGFR,ERBB2,FLNA,FLNB,FN1,IGF1R,JUN,LAMA5,LAMB2,LAMC2,MYL12B,THBS1,VCL
KEGG	Tight junction	KEGG:04530	FALSE	1.28092e-05	4.89248	169	119	14	8161	ACTN4,AMOTL2,ARHGEF18,ERBB2,EZR,JUN,MYH14,MYH9,MYL12B,MYL6,NEDD4L,PARD6B,RUNX1,YBX3
KEGG	Hippo signaling pathway - multiple species	KEGG:04392	FALSE	0.000281155	3.55105	29	119	6	8161	AJUBA,FRMD6,LATS2,TEAD4,WWC1,YAP1
KEGG	ECM-receptor interaction	KEGG:04512	FALSE	0.00360416	2.4432	88	119	8	8161	AGRN,COL1A1,FN1,HSPG2,LAMA5,LAMB2,LAMC2,THBS1
KEGG	Adherens junction	KEGG:04520	FALSE	0.00663416	2.17821	71	119	7	8161	ACTN4,EGFR,ERBB2,IGF1R,NECTIN2,PTPRJ,VCL
KEGG	Proteoglycans in cancer	KEGG:05205	FALSE	0.0173622	1.76039	205	119	11	8161	COL1A1,EGFR,ERBB2,EZR,FLNA,FLNB,FN1,HSPG2,IGF1R,RRAS,THBS1
KEGG	MAPK signaling pathway	KEGG:04010	FALSE	0.0307303	1.51243	294	119	13	8161	EGFR,EPHA2,ERBB2,FLNA,FLNB,GADD45B,HSPA1A,IGF1R,JUN,MAP3K20,NFKB2,RPS6KA4,RRAS
REAC	Sema4D in semaphorin signaling	REAC:R-HSA-400685	FALSE	5.77894e-06	5.23815	24	138	7	10790	ERBB2,MYH14,MYH9,MYL12B,MYL6,RHOC,RRAS
REAC	Non-integrin membrane-ECM interactions	REAC:R-HSA-3000171	FALSE	1.83788e-05	4.73568	58	138	9	10790	AGRN,COL1A1,FN1,HSPG2,LAMA5,LAMB2,LAMC2,THBS1,TTR
REAC	Sema4D induced cell migration and growth-cone collapse	REAC:R-HSA-416572	FALSE	5.47026e-05	4.26199	20	138	6	10790	ERBB2,MYH14,MYH9,MYL12B,MYL6,RHOC
REAC	RHO GTPases activate CIT	REAC:R-HSA-5625900	FALSE	0.0013349	2.87455	19	138	5	10790	MYH14,MYH9,MYL12B,MYL6,RHOC
REAC	RHO GTPases Activate ROCKs	REAC:R-HSA-5627117	FALSE	0.0013349	2.87455	19	138	5	10790	MYH14,MYH9,MYL12B,MYL6,RHOC
REAC	RHO GTPases activate PAKs	REAC:R-HSA-5627123	FALSE	0.00228847	2.64045	21	138	5	10790	FLNA,MYH14,MYH9,MYL12B,MYL6
REAC	Smooth Muscle Contraction	REAC:R-HSA-445355	FALSE	0.00675673	2.17026	43	138	6	10790	ANXA2,MYL12B,MYL6,TPM1,TPM4,VCL
REAC	Semaphorin interactions	REAC:R-HSA-373755	FALSE	0.0067746	2.16912	64	138	7	10790	ERBB2,MYH14,MYH9,MYL12B,MYL6,RHOC,RRAS
REAC	EPHA-mediated growth cone collapse	REAC:R-HSA-3928663	FALSE	0.0102849	1.9878	28	138	5	10790	EPHA2,MYH14,MYH9,MYL12B,MYL6
REAC	Signal Transduction	REAC:R-HSA-162582	FALSE	0.0112521	1.94877	2535	138	54	10790	AKAP12,AMOTL2,ARHGEF18,BCL2L1,BCL9L,CAB39,CLTB,COL1A1,DKK1,EGFR,EPHA2,ERBB2,F2RL1,FLNA,FN1,FOSL1,GALNT3,HDAC7,IGF1R,IL32,INHBB,IRS1,JUN,JUP,LAMA5,LAMB2,LAMC2,LATS2,MGLL,MYH14,MYH9,MYL12B,MYL6,NCK2,NEDD4L,PARD6B,PPP1R15A,PRAG1,PTPRJ,RHOC,RHOD,RND3,RUNX1,SH3RF1,STRADB,TAX1BP3,THBS1,TPM4,TRIB3,TRIP10,TUBB6,VCL,WWC1,YAP1
REAC	Platelet degranulation	REAC:R-HSA-114608	FALSE	0.0128027	1.8927	125	138	9	10790	ACTN4,CLU,FLNA,FN1,GAS6,PHACTR2,TAGLN2,THBS1,VCL
REAC	MET activates PTK2 signaling	REAC:R-HSA-8874081	FALSE	0.0146097	1.83536	30	138	5	10790	COL1A1,FN1,LAMA5,LAMB2,LAMC2
REAC	Response to elevated platelet cytosolic Ca2+	REAC:R-HSA-76005	FALSE	0.0174677	1.75776	130	138	9	10790	ACTN4,CLU,FLNA,FN1,GAS6,PHACTR2,TAGLN2,THBS1,VCL
REAC	Signaling by ALK fusions and activated point mutants	REAC:R-HSA-9725370	FALSE	0.0229121	1.63993	53	138	6	10790	FN1,IRS1,MYH9,RRBP1,TPM4,VCL
REAC	Signaling by ALK in cancer	REAC:R-HSA-9700206	FALSE	0.0229121	1.63993	53	138	6	10790	FN1,IRS1,MYH9,RRBP1,TPM4,VCL
REAC	Signaling by Hippo	REAC:R-HSA-2028269	FALSE	0.035636	1.44811	19	138	4	10790	AMOTL2,LATS2,WWC1,YAP1
REAC	RHOV GTPase cycle	REAC:R-HSA-9013424	FALSE	0.0415901	1.38101	37	138	5	10790	EPHA2,NCK2,PARD6B,SH3RF1,TPM4
REAC	RUNX3 regulates YAP1-mediated transcription	REAC:R-HSA-8951671	FALSE	0.0455739	1.34128	8	138	3	10790	CCN2,TEAD4,YAP1
WP	VEGFA-VEGFR2 signaling	WP:WP3888	FALSE	1.87649e-06	5.72665	430	138	26	8133	ADAM9,BCL2L1,CAPN2,CCN1,CCN2,DKK1,EPHA2,EZR,FHL2,FJX1,FLII,FLNB,FN1,FSCN1,GIPC1,HDAC7,HSPA1A,JUN,MYH9,MYO1C,PTPN14,PTPRJ,RCAN1,RHOC,TEAD4,VCL
WP	Focal adhesion	WP:WP306	FALSE	3.36059e-05	4.47358	197	138	16	8133	ACTN4,CAPN2,COL1A1,EGFR,ERBB2,FLNA,FLNB,FN1,IGF1R,JUN,LAMA5,LAMB2,LAMC2,MYL12B,THBS1,VCL
WP	Inflammatory response pathway	WP:WP453	FALSE	8.99589e-05	4.04596	30	138	7	8133	COL1A1,FN1,IL4R,LAMA5,LAMB2,LAMC2,THBS1
WP	Primary focal segmental glomerulosclerosis (FSGS)	WP:WP2572	FALSE	0.000543535	3.26477	72	138	9	8133	ACTN4,AGRN,DKK1,KRT8,LAMA5,LAMB2,MYH9,MYO1E,VCL
WP	Malignant pleural mesothelioma	WP:WP5087	FALSE	0.00740746	2.13033	436	138	20	8133	AJUBA,ATF3,CCN2,DKK1,EGFR,EPHA2,FN1,FOSL1,IGF1R,JUN,LAMA5,LAMB2,LAMC2,LATS2,PRSS23,RASSF7,SLC2A1,TEAD4,WWC1,YAP1
WP	Ebola virus infection in host	WP:WP4217	FALSE	0.0103888	1.98343	128	138	10	8133	ACTN4,CLTB,EGFR,FLNA,FLNB,GAS6,IGF1R,NFKB2,RHOC,TYRO3
WP	miR-509-3p alteration of YAP1/ECM axis	WP:WP3967	FALSE	0.035538	1.44931	18	138	4	8133	COL1A1,FN1,TEAD4,YAP1

## Sheet: downregulated_pathways
Supplementary Table 5. Dysregulated genes and pathways following active YAP overexpression in BON1 and H727. Dysregulated genes from H727 and BON1 were overlapped to create a common dysregulated gene set. Pathway analysis was performed with gProfiler and significantly enriched pathways are reported (p < 0.05). Transcripts per million, TPM. Website for GO terms (https://amigo.geneontology.org/amig…
source	term_name	term_id	highlighted	adjusted_p_value	negative_log10_of_adjusted_p_value	term_size	query_size	intersection_size	effective_domain_size	intersections
GO:BP	multicellular organism development	GO:0007275	TRUE	7.64388e-06	5.11669	4658	119	55	21110	ABCC8,ADCYAP1,ASCL1,BEX1,BTBD3,C12ORF57,CACNA1C,CBFA2T2,CBLB,CD24,CPE,E2F2,EPB41L3,ETS2,ETV1,FAM210B,FGF14,GAL,HDAC11,HES6,ID2,ID3,IHH,INSM1,KIF26B,LFNG,MAPK6,MT-CO1,MT-ND4,MTSS1,NECTIN1,NEUROD1,NKX2-2,NREP,NRXN1,ONECUT2,PAX5,PCSK1,PEMT,PIK3R1,PKDCC,PROX1,RET,SBK1,SCG2,SEMA4C,SNAP25,SRRM4,SSBP3,SYK,TESC,THOC2,TMOD2,TNFRSF11B,ZMYND8
GO:BP	system development	GO:0048731	FALSE	8.46775e-06	5.07223	3987	119	50	21110	ABCC8,ADCYAP1,ASCL1,BEX1,BTBD3,C12ORF57,CACNA1C,CBFA2T2,CBLB,CD24,CPE,E2F2,EPB41L3,ETS2,ETV1,FGF14,HDAC11,HES6,ID2,ID3,IHH,INSM1,KIF26B,LFNG,MAPK6,MT-CO1,MT-ND4,MTSS1,NECTIN1,NEUROD1,NKX2-2,NREP,NRXN1,ONECUT2,PAX5,PCSK1,PKDCC,PROX1,RET,SBK1,SCG2,SEMA4C,SNAP25,SRRM4,SSBP3,SYK,THOC2,TMOD2,TNFRSF11B,ZMYND8
GO:BP	developmental process	GO:0032502	FALSE	3.21133e-05	4.49331	6489	119	66	21110	ABCC8,ADAM28,ADCYAP1,ASCL1,ATP6V1B2,BAIAP3,BEX1,BTBD3,C12ORF57,CACNA1C,CBFA2T2,CBLB,CD24,CPE,E2F2,EPB41L3,ETS2,ETV1,FABP5,FAM210B,FGF14,GAL,GCLC,HDAC11,HES6,ID2,ID3,IHH,INSM1,KIF26B,LFNG,MAPK6,MT-CO1,MT-CO2,MT-ND4,MTSS1,MYO7B,NECTIN1,NEUROD1,NKX2-2,NREP,NRXN1,ONECUT2,PAX5,PCSK1,PDE4D,PEMT,PIK3R1,PKDCC,PROX1,RET,SBK1,SCG2,SEMA4C,SNAP25,SRRM4,SSBP3,SYK,TESC,TFF1,THOC2,TMOD2,TNFRSF11B,VSTM2A,XKR7,ZM…
GO:BP	nervous system development	GO:0007399	FALSE	5.26178e-05	4.27887	2547	119	37	21110	ABCC8,ADCYAP1,ASCL1,BEX1,BTBD3,C12ORF57,CBFA2T2,EPB41L3,ETV1,FGF14,HDAC11,HES6,ID2,ID3,IHH,INSM1,MAPK6,MT-CO1,MT-ND4,NECTIN1,NEUROD1,NKX2-2,NREP,NRXN1,ONECUT2,PAX5,PCSK1,PROX1,RET,SBK1,SEMA4C,SNAP25,SRRM4,SSBP3,THOC2,TMOD2,ZMYND8
GO:BP	aerobic electron transport chain	GO:0019646	TRUE	9.00465e-05	4.04553	92	119	8	21110	CYCS,MT-CO1,MT-CO2,MT-CO3,MT-ND1,MT-ND2,MT-ND4,MT-ND4L
GO:BP	ATP synthesis coupled electron transport	GO:0042773	FALSE	0.000173407	3.76093	100	119	8	21110	CYCS,MT-CO1,MT-CO2,MT-CO3,MT-ND1,MT-ND2,MT-ND4,MT-ND4L
GO:BP	mitochondrial ATP synthesis coupled electron transport	GO:0042775	FALSE	0.000173407	3.76093	100	119	8	21110	CYCS,MT-CO1,MT-CO2,MT-CO3,MT-ND1,MT-ND2,MT-ND4,MT-ND4L
GO:BP	cellular respiration	GO:0045333	FALSE	0.000246652	3.60792	244	119	11	21110	CISD1,CYCS,LYRM7,MT-CO1,MT-CO2,MT-CO3,MT-ND1,MT-ND2,MT-ND4,MT-ND4L,OGDHL
GO:BP	peptide hormone secretion	GO:0030072	TRUE	0.000257033	3.59001	245	119	11	21110	ABCC8,ADCYAP1,BAIAP3,CHGA,CPE,CPLX1,GAL,KCNJ11,NEUROD1,SNAP25,SSTR5
GO:BP	anatomical structure development	GO:0048856	FALSE	0.000295256	3.5298	5896	119	60	21110	ABCC8,ADCYAP1,ASCL1,BEX1,BTBD3,C12ORF57,CACNA1C,CBFA2T2,CBLB,CD24,CPE,E2F2,EPB41L3,ETS2,ETV1,FABP5,FAM210B,FGF14,GAL,HDAC11,HES6,ID2,ID3,IHH,INSM1,KIF26B,LFNG,MAPK6,MT-CO1,MT-CO2,MT-ND4,MTSS1,MYO7B,NECTIN1,NEUROD1,NKX2-2,NREP,NRXN1,ONECUT2,PAX5,PCSK1,PDE4D,PEMT,PIK3R1,PKDCC,PROX1,RET,SBK1,SCG2,SEMA4C,SNAP25,SRRM4,SSBP3,SYK,TESC,THOC2,TMOD2,TNFRSF11B,XKR7,ZMYND8
GO:BP	peptide secretion	GO:0002790	FALSE	0.000314976	3.50172	250	119	11	21110	ABCC8,ADCYAP1,BAIAP3,CHGA,CPE,CPLX1,GAL,KCNJ11,NEUROD1,SNAP25,SSTR5
GO:BP	neurogenesis	GO:0022008	FALSE	0.000353951	3.45106	1705	119	28	21110	ABCC8,ADCYAP1,ASCL1,BTBD3,C12ORF57,CBFA2T2,EPB41L3,ETV1,HDAC11,HES6,ID2,ID3,IHH,INSM1,MAPK6,NECTIN1,NEUROD1,NKX2-2,NREP,NRXN1,ONECUT2,PCSK1,PROX1,RET,SEMA4C,SNAP25,SRRM4,THOC2
GO:BP	insulin secretion	GO:0030073	FALSE	0.00039573	3.4026	202	119	10	21110	ABCC8,ADCYAP1,BAIAP3,CHGA,CPLX1,GAL,KCNJ11,NEUROD1,SNAP25,SSTR5
GO:BP	peptide transport	GO:0015833	FALSE	0.000608172	3.21597	267	119	11	21110	ABCC8,ADCYAP1,BAIAP3,CHGA,CPE,CPLX1,GAL,KCNJ11,NEUROD1,SNAP25,SSTR5
GO:BP	respiratory electron transport chain	GO:0022904	FALSE	0.000809533	3.09177	122	119	8	21110	CYCS,MT-CO1,MT-CO2,MT-CO3,MT-ND1,MT-ND2,MT-ND4,MT-ND4L
GO:BP	pancreas development	GO:0031016	TRUE	0.000855385	3.06784	84	119	7	21110	IHH,INSM1,NEUROD1,NKX2-2,ONECUT2,PCSK1,PROX1
GO:BP	signal release	GO:0023061	FALSE	0.000929422	3.03179	478	119	14	21110	ABCC8,ADCYAP1,BAIAP3,CHGA,CPE,CPLX1,GAL,KCNJ11,MCTP2,NEUROD1,NRXN1,SNAP25,SSTR5,SYK
GO:BP	protein localization to secretory granule	GO:0033366	TRUE	0.00124248	2.90571	4	119	3	21110	CHGA,CPE,SCG3
GO:BP	cell development	GO:0048468	FALSE	0.00132038	2.8793	2763	119	36	21110	ABCC8,ADCYAP1,ASCL1,BTBD3,C12ORF57,CBFA2T2,EPB41L3,ETV1,FAM210B,HDAC11,HES6,ID2,IHH,INSM1,LFNG,MAPK6,NECTIN1,NEUROD1,NKX2-2,NREP,NRXN1,ONECUT2,PAX5,PDE4D,PIK3R1,PROX1,RET,SEMA4C,SNAP25,SRRM4,SSBP3,SYK,TESC,THOC2,TMOD2,TNFRSF11B
GO:BP	neuron differentiation	GO:0030182	FALSE	0.00179379	2.74623	1415	119	24	21110	ADCYAP1,ASCL1,BTBD3,C12ORF57,CBFA2T2,EPB41L3,ETV1,ID2,ID3,IHH,INSM1,MAPK6,NECTIN1,NEUROD1,NKX2-2,NREP,NRXN1,ONECUT2,PROX1,RET,SEMA4C,SNAP25,SRRM4,THOC2
GO:BP	protein secretion	GO:0009306	FALSE	0.00192115	2.71644	365	119	12	21110	ABCC8,ADCYAP1,BAIAP3,CHGA,CPLX1,GAL,KCNJ11,NEUROD1,PCSK1,SCG2,SNAP25,SSTR5
GO:BP	establishment of protein localization to extracellular region	GO:0035592	FALSE	0.00197693	2.70401	366	119	12	21110	ABCC8,ADCYAP1,BAIAP3,CHGA,CPLX1,GAL,KCNJ11,NEUROD1,PCSK1,SCG2,SNAP25,SSTR5
GO:BP	protein localization to extracellular region	GO:0071692	FALSE	0.00240934	2.6181	373	119	12	21110	ABCC8,ADCYAP1,BAIAP3,CHGA,CPLX1,GAL,KCNJ11,NEUROD1,PCSK1,SCG2,SNAP25,SSTR5
GO:BP	ATP metabolic process	GO:0046034	TRUE	0.00243499	2.6135	141	119	8	21110	ATP5MC1,ATP5MC3,ATP6V1B2,MT-CO2,MT-ND1,MT-ND2,MT-ND4,MT-ND4L
GO:BP	multicellular organismal process	GO:0032501	FALSE	0.0027404	2.56219	7716	119	69	21110	ABCC8,ADAM28,ADCYAP1,ASCL1,BEX1,BTBD3,C12ORF57,CACNA1C,CBFA2T2,CBLB,CD24,CHGA,CPE,E2F2,EPB41L3,ETS2,ETV1,FABP5,FAM210B,FGF14,GAD1,GAL,GCLC,HDAC11,HES6,ID2,ID3,IHH,INSM1,KCNJ11,KIF26B,LFNG,MAPK6,MAPK8IP1,MT-CO1,MT-ND4,MTSS1,MYO7B,NECTIN1,NEUROD1,NKX2-2,NREP,NRXN1,ONECUT2,PAX5,PCSK1,PDE4D,PEMT,PIK3R1,PKDCC,PROX1,PRSS2,PTP4A3,RET,SBK1,SCAMP5,SCG2,SEMA4C,SNAP25,SRRM4,SSBP3,SST,SYK,TESC,TFF1,THOC2,TMO…
GO:BP	hormone secretion	GO:0046879	FALSE	0.00281341	2.55077	312	119	11	21110	ABCC8,ADCYAP1,BAIAP3,CHGA,CPE,CPLX1,GAL,KCNJ11,NEUROD1,SNAP25,SSTR5
GO:BP	aerobic respiration	GO:0009060	FALSE	0.00305759	2.51462	196	119	9	21110	CYCS,MT-CO1,MT-CO2,MT-CO3,MT-ND1,MT-ND2,MT-ND4,MT-ND4L,OGDHL
GO:BP	oxidative phosphorylation	GO:0006119	FALSE	0.00333235	2.47725	147	119	8	21110	CYCS,MT-CO1,MT-CO2,MT-CO3,MT-ND1,MT-ND2,MT-ND4,MT-ND4L
GO:BP	cell-cell signaling	GO:0007267	FALSE	0.00389189	2.40984	1696	119	26	21110	ABCC8,ADCYAP1,AMER3,BAIAP3,CACNA1C,CD24,CHGA,CPE,CPLX1,FABP5,FGF14,GAD1,GAL,IHH,KCNJ11,MCTP2,NEUROD1,NRXN1,PCSK1,RIMBP2,SCGN,SNAP25,SST,SSTR5,SYK,TMOD2
GO:BP	hormone transport	GO:0009914	FALSE	0.00393471	2.40509	323	119	11	21110	ABCC8,ADCYAP1,BAIAP3,CHGA,CPE,CPLX1,GAL,KCNJ11,NEUROD1,SNAP25,SSTR5
GO:BP	ATP biosynthetic process	GO:0006754	FALSE	0.00415571	2.38135	106	119	7	21110	ATP5MC1,ATP5MC3,MT-CO2,MT-ND1,MT-ND2,MT-ND4,MT-ND4L
GO:BP	generation of neurons	GO:0048699	FALSE	0.00433943	2.36257	1488	119	24	21110	ADCYAP1,ASCL1,BTBD3,C12ORF57,CBFA2T2,EPB41L3,ETV1,ID2,ID3,IHH,INSM1,MAPK6,NECTIN1,NEUROD1,NKX2-2,NREP,NRXN1,ONECUT2,PROX1,RET,SEMA4C,SNAP25,SRRM4,THOC2
GO:BP	energy derivation by oxidation of organic compounds	GO:0015980	FALSE	0.00575085	2.24027	336	119	11	21110	CISD1,CYCS,LYRM7,MT-CO1,MT-CO2,MT-CO3,MT-ND1,MT-ND2,MT-ND4,MT-ND4L,OGDHL
GO:BP	secretion by cell	GO:0032940	FALSE	0.00638412	2.1949	821	119	17	21110	ABCC8,ADCYAP1,BAIAP3,CHGA,CPE,CPLX1,GAL,KCNJ11,MCTP2,NEUROD1,NRXN1,PCSK1,SCAMP5,SCG2,SNAP25,SSTR5,SYK
GO:BP	regulation of secretion by cell	GO:1903530	FALSE	0.00647576	2.18871	564	119	14	21110	ABCC8,ADCYAP1,BAIAP3,CHGA,CPLX1,GAL,KCNJ11,MCTP2,NEUROD1,PCSK1,SCAMP5,SNAP25,SSTR5,SYK
GO:BP	proton transmembrane transport	GO:1902600	TRUE	0.00657422	2.18216	161	119	8	21110	ATP5MC1,ATP5MC3,ATP6V1B2,MT-CO1,MT-CO2,MT-CO3,MT-ND4,TESC
GO:BP	cell differentiation	GO:0030154	FALSE	0.00682922	2.16563	4318	119	46	21110	ABCC8,ADCYAP1,ASCL1,BEX1,BTBD3,C12ORF57,CBFA2T2,CD24,EPB41L3,ETS2,ETV1,FAM210B,HDAC11,HES6,ID2,ID3,IHH,INSM1,LFNG,MAPK6,MTSS1,MYO7B,NECTIN1,NEUROD1,NKX2-2,NREP,NRXN1,ONECUT2,PAX5,PCSK1,PDE4D,PIK3R1,PKDCC,PROX1,RET,SEMA4C,SNAP25,SRRM4,SSBP3,SYK,TESC,TFF1,THOC2,TMOD2,TNFRSF11B,VSTM2A
GO:BP	metencephalon development	GO:0022037	FALSE	0.00803656	2.09493	117	119	7	21110	ASCL1,MT-CO1,MT-ND4,NEUROD1,NRXN1,PROX1,SEMA4C
GO:BP	purine ribonucleoside triphosphate biosynthetic process	GO:0009206	FALSE	0.00803656	2.09493	117	119	7	21110	ATP5MC1,ATP5MC3,MT-CO2,MT-ND1,MT-ND2,MT-ND4,MT-ND4L
GO:BP	cellular developmental process	GO:0048869	FALSE	0.00808624	2.09225	4344	119	46	21110	ABCC8,ADCYAP1,ASCL1,BEX1,BTBD3,C12ORF57,CBFA2T2,CD24,EPB41L3,ETS2,ETV1,FAM210B,HDAC11,HES6,ID2,ID3,IHH,INSM1,LFNG,MAPK6,MTSS1,MYO7B,NECTIN1,NEUROD1,NKX2-2,NREP,NRXN1,ONECUT2,PAX5,PCSK1,PDE4D,PIK3R1,PKDCC,PROX1,RET,SEMA4C,SNAP25,SRRM4,SSBP3,SYK,TESC,TFF1,THOC2,TMOD2,TNFRSF11B,VSTM2A
GO:BP	purine ribonucleoside triphosphate metabolic process	GO:0009205	FALSE	0.00824715	2.0837	166	119	8	21110	ATP5MC1,ATP5MC3,ATP6V1B2,MT-CO2,MT-ND1,MT-ND2,MT-ND4,MT-ND4L
GO:BP	purine nucleoside triphosphate biosynthetic process	GO:0009145	FALSE	0.00850385	2.07038	118	119	7	21110	ATP5MC1,ATP5MC3,MT-CO2,MT-ND1,MT-ND2,MT-ND4,MT-ND4L
GO:BP	proton motive force-driven ATP synthesis	GO:0015986	FALSE	0.00931108	2.031	78	119	6	21110	ATP5MC1,ATP5MC3,MT-ND1,MT-ND2,MT-ND4,MT-ND4L
GO:BP	amide transport	GO:0042886	FALSE	0.00997908	2.00091	356	119	11	21110	ABCC8,ADCYAP1,BAIAP3,CHGA,CPE,CPLX1,GAL,KCNJ11,NEUROD1,SNAP25,SSTR5
GO:BP	purine nucleoside triphosphate metabolic process	GO:0009144	FALSE	0.0102677	1.98853	171	119	8	21110	ATP5MC1,ATP5MC3,ATP6V1B2,MT-CO2,MT-ND1,MT-ND2,MT-ND4,MT-ND4L
GO:BP	neuron development	GO:0048666	FALSE	0.0105527	1.97664	1144	119	20	21110	ADCYAP1,ASCL1,BTBD3,C12ORF57,CBFA2T2,EPB41L3,ETV1,IHH,INSM1,MAPK6,NECTIN1,NEUROD1,NREP,NRXN1,ONECUT2,RET,SEMA4C,SNAP25,SRRM4,THOC2
GO:BP	ribonucleoside triphosphate metabolic process	GO:0009199	FALSE	0.0111857	1.95134	173	119	8	21110	ATP5MC1,ATP5MC3,ATP6V1B2,MT-CO2,MT-ND1,MT-ND2,MT-ND4,MT-ND4L
GO:BP	ribonucleoside triphosphate biosynthetic process	GO:0009201	FALSE	0.0111936	1.95103	123	119	7	21110	ATP5MC1,ATP5MC3,MT-CO2,MT-ND1,MT-ND2,MT-ND4,MT-ND4L
GO:BP	secretion	GO:0046903	FALSE	0.0118313	1.92697	955	119	18	21110	ABCC8,ADCYAP1,BAIAP3,CHGA,CPE,CPLX1,GAL,KCNJ11,MCTP2,MT-CO2,NEUROD1,NRXN1,PCSK1,SCAMP5,SCG2,SNAP25,SSTR5,SYK
GO:BP	electron transport chain	GO:0022900	FALSE	0.0126924	1.89646	176	119	8	21110	CYCS,MT-CO1,MT-CO2,MT-CO3,MT-ND1,MT-ND2,MT-ND4,MT-ND4L
GO:BP	mitochondrial electron transport, cytochrome c to oxygen	GO:0006123	FALSE	0.0139715	1.85476	23	119	4	21110	CYCS,MT-CO1,MT-CO2,MT-CO3
GO:BP	export from cell	GO:0140352	FALSE	0.016906	1.77196	884	119	17	21110	ABCC8,ADCYAP1,BAIAP3,CHGA,CPE,CPLX1,GAL,KCNJ11,MCTP2,NEUROD1,NRXN1,PCSK1,SCAMP5,SCG2,SNAP25,SSTR5,SYK
GO:BP	nucleoside triphosphate biosynthetic process	GO:0009142	FALSE	0.0196576	1.70647	134	119	7	21110	ATP5MC1,ATP5MC3,MT-CO2,MT-ND1,MT-ND2,MT-ND4,MT-ND4L
GO:BP	regulation of secretion	GO:0051046	FALSE	0.0200589	1.69769	623	119	14	21110	ABCC8,ADCYAP1,BAIAP3,CHGA,CPLX1,GAL,KCNJ11,MCTP2,NEUROD1,PCSK1,SCAMP5,SNAP25,SSTR5,SYK
GO:BP	digestive tract development	GO:0048565	FALSE	0.0206368	1.68536	135	119	7	21110	ASCL1,CBFA2T2,ID2,IHH,NKX2-2,PKDCC,RET
GO:BP	nucleoside triphosphate metabolic process	GO:0009141	FALSE	0.0221981	1.65368	190	119	8	21110	ATP5MC1,ATP5MC3,ATP6V1B2,MT-CO2,MT-ND1,MT-ND2,MT-ND4,MT-ND4L
GO:BP	regulation of hormone secretion	GO:0046883	FALSE	0.0258595	1.58738	255	119	9	21110	ABCC8,ADCYAP1,BAIAP3,CHGA,GAL,KCNJ11,NEUROD1,SNAP25,SSTR5
GO:BP	positive regulation of biological process	GO:0048518	TRUE	0.0265183	1.57646	6358	119	58	21110	ABCC8,ADCYAP1,ASCL1,BAIAP3,BEX1,CBFA2T2,CBLB,CD24,CHGA,CYCS,E2F2,ERN1,ETS2,ETV1,FABP5,FAM210B,GAL,GCLC,H3F3A,ID2,ID3,IHH,INSM1,KIF26B,LFNG,MAPK6,MAPK8IP1,MT-CO2,MTSS1,NEUROD1,NKX2-2,NRXN1,ONECUT2,PAX5,PCSK1,PDE4D,PEMT,PIK3R1,PKDCC,PROX1,PRSS2,PTP4A3,RANBP2,RET,SCAMP5,SCG2,SCGN,SEMA4C,SNAP25,SSBP3,SSTR5,ST8SIA1,STIM2,SYK,TESC,TMOD2,VSTM2A,ZMYND8
GO:BP	regulation of transport	GO:0051049	FALSE	0.0267778	1.57222	1771	119	25	21110	ABCC8,ADCYAP1,BAIAP3,CACNA1C,CHGA,CPLX1,FABP5,FGF14,GAL,GCLC,KCNJ11,MCTP2,NEUROD1,NRXN1,PCSK1,PDE4D,PIK3R1,PKDCC,SCAMP5,SNAP25,SSTR5,STIM2,SYK,TESC,WDR54
GO:BP	regulation of peptide hormone secretion	GO:0090276	FALSE	0.0321765	1.49246	200	119	8	21110	ABCC8,ADCYAP1,BAIAP3,CHGA,KCNJ11,NEUROD1,SNAP25,SSTR5
GO:BP	regulation of peptide secretion	GO:0002791	FALSE	0.0358185	1.44589	203	119	8	21110	ABCC8,ADCYAP1,BAIAP3,CHGA,KCNJ11,NEUROD1,SNAP25,SSTR5
GO:BP	digestive system development	GO:0055123	FALSE	0.0358988	1.44492	147	119	7	21110	ASCL1,CBFA2T2,ID2,IHH,NKX2-2,PKDCC,RET
GO:BP	establishment of protein localization	GO:0045184	FALSE	0.0360859	1.44266	1920	119	26	21110	ABCC8,ADCYAP1,BAIAP3,CBLB,CD24,CHGA,CPLX1,GAL,GOLT1A,KCNJ11,NEUROD1,NRXN1,PCSK1,PIK3R1,PKDCC,PTP4A3,RABL2A,RANBP2,RGPD6,SCAMP5,SCG2,SNAP25,SPCS2,SSTR5,SYK,TESC
GO:BP	pancreatic A cell differentiation	GO:0003310	TRUE	0.0363628	1.43934	10	119	3	21110	INSM1,NEUROD1,NKX2-2
GO:BP	regulation of cellular process	GO:0050794	FALSE	0.036856	1.43349	11108	119	85	21110	ABCC8,ADCYAP1,AMER3,ASCL1,ATP6V1B2,BAIAP3,BAZ2B,BEX1,CA8,CACNA1C,CBFA2T2,CBLB,CD24,CHGA,CHGB,CISD1,CPE,CPLX1,CYCS,E2F2,EPB41L3,ERN1,ETS2,ETV1,FABP5,FAM210B,FGF14,GAL,GCLC,H3F3A,HES6,ID2,ID3,IHH,INSM1,KCNJ11,KIF26B,LFNG,MAPK6,MAPK8IP1,MCTP2,MT-CO2,MTERF2,MTSS1,NECTIN1,NEUROD1,NKX2-2,NREP,NRXN1,ONECUT2,PAX5,PCSK1,PDE4C,PDE4D,PELI3,PIK3R1,PKDCC,PROX1,PRSS2,PTP4A3,RAB30,RALGDS,RANBP2,RCOR2,RET,SCAMP5…
GO:BP	regulation of peptide transport	GO:0090087	FALSE	0.0384341	1.41528	205	119	8	21110	ABCC8,ADCYAP1,BAIAP3,CHGA,KCNJ11,NEUROD1,SNAP25,SSTR5
GO:BP	head development	GO:0060322	FALSE	0.0400217	1.3977	848	119	16	21110	ASCL1,BTBD3,C12ORF57,ID2,IHH,MT-CO1,MT-ND4,NEUROD1,NKX2-2,NRXN1,PAX5,PCSK1,PROX1,SBK1,SEMA4C,SSBP3
GO:BP	regulation of biological quality	GO:0065008	TRUE	0.0491828	1.30819	2964	119	34	21110	ABCC8,ADCYAP1,ATP6V1B2,BAIAP3,CACNA1C,CD24,CHGA,CPE,CPLX1,EPB41L3,GAD1,GAL,GCLC,ID2,KCNJ11,MCTP2,MT-CO2,NECTIN1,NEUROD1,NRXN1,PCSK1,PDE4D,PIK3R1,PTP4A3,RET,SCGN,SEMA4C,SNAP25,SST,SSTR5,SYK,TESC,TMOD2,XKR7
KEGG	Oxidative phosphorylation	KEGG:00190	FALSE	1.45748e-06	5.8364	134	71	11	8161	ATP5MC1,ATP5MC3,ATP6V1B2,CYCS,MT-CO1,MT-CO2,MT-CO3,MT-ND1,MT-ND2,MT-ND4,MT-ND4L
KEGG	Prion disease	KEGG:05020	FALSE	0.000277521	3.5567	272	71	12	8161	ATP5MC1,ATP5MC3,CACNA1C,CYCS,MT-CO1,MT-CO2,MT-CO3,MT-ND1,MT-ND2,MT-ND4,MT-ND4L,PIK3R1
KEGG	Diabetic cardiomyopathy	KEGG:05415	FALSE	0.000760502	3.1189	203	71	10	8161	ATP5MC1,ATP5MC3,MT-CO1,MT-CO2,MT-CO3,MT-ND1,MT-ND2,MT-ND4,MT-ND4L,PIK3R1
KEGG	Parkinson disease	KEGG:05012	FALSE	0.00137604	2.86137	266	71	11	8161	ATP5MC1,ATP5MC3,CYCS,ERN1,MT-CO1,MT-CO2,MT-CO3,MT-ND1,MT-ND2,MT-ND4,MT-ND4L
KEGG	Chemical carcinogenesis - reactive oxygen species	KEGG:05208	FALSE	0.00166451	2.77871	222	71	10	8161	ATP5MC1,ATP5MC3,MT-CO1,MT-CO2,MT-CO3,MT-ND1,MT-ND2,MT-ND4,MT-ND4L,PIK3R1
KEGG	Alzheimer disease	KEGG:05010	FALSE	0.00175627	2.75541	382	71	13	8161	ATP5MC1,ATP5MC3,CACNA1C,CYCS,ERN1,MT-CO1,MT-CO2,MT-CO3,MT-ND1,MT-ND2,MT-ND4,MT-ND4L,PIK3R1
KEGG	Amyotrophic lateral sclerosis	KEGG:05014	FALSE	0.00492422	2.30766	362	71	12	8161	ATP5MC1,ATP5MC3,CYCS,ERN1,MT-CO1,MT-CO2,MT-CO3,MT-ND1,MT-ND2,MT-ND4,MT-ND4L,RANBP2
KEGG	Huntington disease	KEGG:05016	FALSE	0.00501649	2.2996	306	71	11	8161	ATP5MC1,ATP5MC3,CYCS,ERN1,MT-CO1,MT-CO2,MT-CO3,MT-ND1,MT-ND2,MT-ND4,MT-ND4L
KEGG	Thermogenesis	KEGG:04714	FALSE	0.0141656	1.84877	232	71	9	8161	ATP5MC1,ATP5MC3,MT-CO1,MT-CO2,MT-CO3,MT-ND1,MT-ND2,MT-ND4,MT-ND4L
REAC	Respiratory electron transport, ATP synthesis by chemiosmotic coupling, and heat production by uncoupling proteins.	REAC:R-HSA-163200	FALSE	7.10957e-05	4.14816	127	74	9	10790	ATP5MC1,ATP5MC3,CYCS,MT-CO1,MT-CO2,MT-CO3,MT-ND1,MT-ND2,MT-ND4
REAC	Regulation of gene expression in endocrine-committed (NEUROG3+) progenitor cells	REAC:R-HSA-210746	FALSE	0.00115283	2.93824	5	74	3	10790	INSM1,NEUROD1,NKX2-2
REAC	The citric acid (TCA) cycle and respiratory electron transport	REAC:R-HSA-1428517	FALSE	0.00116673	2.93303	177	74	9	10790	ATP5MC1,ATP5MC3,CYCS,MT-CO1,MT-CO2,MT-CO3,MT-ND1,MT-ND2,MT-ND4
REAC	Respiratory electron transport	REAC:R-HSA-611105	FALSE	0.00235597	2.62783	103	74	7	10790	CYCS,MT-CO1,MT-CO2,MT-CO3,MT-ND1,MT-ND2,MT-ND4
REAC	Defective ABCC8 can cause hypo- and hyper-glycemias	REAC:R-HSA-5683177	FALSE	0.017445	1.75833	2	74	2	10790	ABCC8,KCNJ11
REAC	Synthesis, secretion, and inactivation of Glucose-dependent Insulinotropic Polypeptide (GIP)	REAC:R-HSA-400511	FALSE	0.0316928	1.49904	13	74	3	10790	PCSK1,SEC11C,SPCS2
REAC	Signaling by NTRK1 (TRKA)	REAC:R-HSA-187037	FALSE	0.0429069	1.36747	112	74	6	10790	ADCYAP1,ASCL1,ID2,ID3,PIK3R1,RALGDS
WP	Electron transport chain: OXPHOS system in mitochondria	WP:WP111	FALSE	1.78729e-05	4.7478	103	66	9	8133	ATP5MC1,ATP5MC3,MT-CO1,MT-CO2,MT-CO3,MT-ND1,MT-ND2,MT-ND4,MT-ND4L
WP	Oxidative phosphorylation	WP:WP623	FALSE	0.00120138	2.92032	60	66	6	8133	ATP5MC1,ATP5MC3,MT-ND1,MT-ND2,MT-ND4,MT-ND4L
WP	Dopaminergic neurogenesis	WP:WP2855	FALSE	0.0138063	1.85992	30	66	4	8133	ASCL1,NEUROD1,NKX2-2,RET
WP	ID signaling pathway	WP:WP53	FALSE	0.0395647	1.40269	16	66	3	8133	ID2,ID3,PAX5
WP	Sudden infant death syndrome (SIDS) susceptibility pathways	WP:WP706	FALSE	0.0422294	1.37438	159	66	7	8133	ADCYAP1,ASCL1,NEUROD1,NKX2-2,RET,SNAP25,SST
