# Supplementary material for: YAP and TEAD Are Transcriptional Regulators of Neuroendocrine Differentiation and Growth in Carcinoid Cells
Source: Am J Pathol. 2025 Nov 20;196(2):345–58. doi: 10.1016/j.ajpath.2025.10.012 (PMC12881680; doi:10.1016/j.ajpath.2025.10.012)
Supplement: Supplemental Table S6 [file mmc6.xlsx]

## Sheet: Cluster1 genes
Supplementary Table 6. Cluster-specific ranked gene list. Genes associated with each ChIP peak cluster were ranked based on gene expression fold change comparing active YAP overexpression to control. Transcripts per million, TPM.			ranked in ascending order by 'Fold change - BON1'
Gene	Gene Expression for Control - H727 (TPM)	Gene Expression for Active YAP - H727 (TPM)	Fold change - H727	Fold change - H727 (log2)	Gene Expression for Control - BON1 (TPM)	Gene Expression for Active YAP - BON1 (TPM)	Fold change - BON1	Fold change - BON1 (log2)	Median fold change between H727 and BON1	Median fold change between H727 and BON1 (log2)
TERT	4.918	0.974489	0.198147	-2.33535	37.0393	11.0598	0.298596	-1.74373	0.248372	-2.00943
HIST1H2BB	387.408	382.776	0.988044	-0.0173534	72.6037	25.2268	0.347459	-1.52509	0.667751	-0.582617
HIST1H2BH	0	0.0805934	8.05934	3.01066	26.5186	10.5884	0.399282	-1.32452	4.22931	2.08042
HIST1H2BM	187.414	128.315	0.684661	-0.546539	228.49	97.3872	0.426221	-1.23033	0.555441	-0.848295
HIST1H2BF	0.2904	0.233274	0.803285	-0.316016	36.9309	15.7632	0.42683	-1.22827	0.615057	-0.701207
HIST1H2BG	126.514	109.033	0.861826	-0.214532	36.9266	16.1421	0.43714	-1.19383	0.649483	-0.622637
HIST1H2BO	703.908	559.13	0.794323	-0.332203	173.182	81.3301	0.469622	-1.09043	0.631972	-0.662067
HIST1H2BL	367.867	279.154	0.758845	-0.398123	94.3224	44.6533	0.473411	-1.07883	0.616128	-0.698698
HIST1H2AE	344.169	296.116	0.86038	-0.216955	280.974	135.706	0.482984	-1.04995	0.671682	-0.57415
HIST1H2BE	250.214	249.129	0.995664	-0.00626954	137.099	66.2208	0.483014	-1.04986	0.739339	-0.435692
HIST3H2A	49.7946	29.2952	0.588321	-0.765325	90.0652	43.6904	0.485097	-1.04365	0.536709	-0.897788
HIST1H3A	0	1.29056	129.056	7.01185	365.824	179.341	0.490238	-1.02844	64.7731	6.01732
HIST1H4J	1407.22	1448.68	1.02946	0.0418911	594.781	295.098	0.496146	-1.01116	0.762804	-0.390616
HIST2H2BF	465.206	323.448	0.695278	-0.524338	165.384	82.54	0.499082	-1.00265	0.59718	-0.743762
HIST1H2BI	1.72939	1.15157	0.665882	-0.586661	285.552	148.803	0.521106	-0.94035	0.593494	-0.752694
HIST1H3F	0	0	0	Undef	650.485	343.324	0.527797	-0.921945	0.263898	-1.92195
HIST1H2AK	82.8275	43.7286	0.527948	-0.921533	94.0028	50.6546	0.538863	-0.89201	0.533405	-0.906696
HIST1H3J	405.363	329.633	0.813179	-0.298354	196.794	106.86	0.543003	-0.880967	0.678091	-0.560449
HIST1H2BK	282.694	286.65	1.01399	0.020049	451.291	248.467	0.550569	-0.861004	0.782282	-0.35424
HIST1H2AM	619.47	547.474	0.883778	-0.178244	466.407	257.304	0.551673	-0.858116	0.717725	-0.478496
HIST1H3H	267.677	237.019	0.885466	-0.17549	129.427	72.2964	0.558588	-0.840143	0.722027	-0.469875
HIST2H2BE	27.5266	24.0211	0.87265	-0.196524	51.2381	28.6273	0.558711	-0.839825	0.715681	-0.482612
HIST1H2BC	732.754	669.176	0.913235	-0.130942	120.4	67.3487	0.559376	-0.838109	0.736306	-0.441624
HIST1H2AC	53.6789	64.8774	1.20862	0.27336	67.5858	38.0239	0.562602	-0.829814	0.885611	-0.175255
HIST1H2AH	787.005	579.037	0.735748	-0.442717	379.611	215.472	0.567613	-0.817021	0.65168	-0.617764
PPP3CA	80.8936	87.7682	1.08498	0.117672	59.9631	34.5042	0.575424	-0.797302	0.830203	-0.268463
HIST1H2AL	269.004	251.268	0.934068	-0.0984007	418.951	242.532	0.578903	-0.788606	0.756485	-0.402616
HIST1H2BD	638.887	607.188	0.950384	-0.0734175	153.079	90.8091	0.593216	-0.753371	0.7718	-0.373701
HIST1H4A	332.709	169.965	0.510852	-0.969023	823.245	496.815	0.603484	-0.728613	0.557168	-0.843816
HIST1H3E	9.82768	13.0669	1.3296	0.410995	433.426	265.377	0.612276	-0.707745	0.970939	-0.0425467
HIST1H3B	1335.2	1450.7	1.0865	0.119693	1566.54	959.749	0.612655	-0.706853	0.84958	-0.235179
HIST3H2BB	34.3734	17.3672	0.505252	-0.984926	29.6176	18.3634	0.620015	-0.689625	0.562633	-0.829733
HIST1H4D	648.523	507.423	0.782429	-0.353969	1601.15	997.44	0.622952	-0.682807	0.70269	-0.509039
HIST1H3I	274.657	248.052	0.903134	-0.146988	371.867	231.743	0.623188	-0.682261	0.763161	-0.389941
HIST1H2BN	175.646	134.4	0.765177	-0.386135	140.247	87.4551	0.623578	-0.681357	0.694378	-0.526208
HIST1H1D	251.993	227.44	0.902565	-0.147898	1594.18	1018.56	0.638924	-0.646284	0.770744	-0.375676
HIST1H4C	1324.05	1237.76	0.934829	-0.097226	289.028	186.824	0.646387	-0.629529	0.790608	-0.338966
HIST1H1C	974.633	1101.19	1.12985	0.176132	1276.59	831.575	0.651403	-0.618377	0.890627	-0.167107
PRKAB1	59.1948	77.7445	1.31337	0.393272	163.98	108.493	0.661625	-0.595915	0.987497	-0.0181522
HIST1H2BJ	595.116	579.465	0.973701	-0.0384494	107.993	71.4547	0.661661	-0.595836	0.817681	-0.29039
HIST1H3C	1100.58	999.256	0.907936	-0.139338	1338.29	893.295	0.66749	-0.583182	0.787713	-0.344258
HIST1H4H	991.931	847.539	0.854433	-0.22696	476.065	319.94	0.672051	-0.573357	0.763242	-0.389787
HIST2H2AB	207.89	182.07	0.8758	-0.191327	284.192	191.239	0.672922	-0.571489	0.774361	-0.368922
TMCC1	34.598	37.7346	1.09066	0.125201	48.3101	32.9737	0.682543	-0.551008	0.886601	-0.173643
HIST1H2AG	129.66	110.712	0.853864	-0.227922	90.3216	62.2642	0.689361	-0.536668	0.771613	-0.374052
HIST1H3G	0.155759	0.112442	0.721897	-0.470135	100.32	70.8198	0.705939	-0.502385	0.713918	-0.486169
HIST1H2AI	579.679	557.906	0.96244	-0.0552322	774.014	571.707	0.738626	-0.437084	0.850533	-0.233561
HIST1H4B	669.735	630.523	0.941451	-0.0870414	1533.11	1135.56	0.74069	-0.433057	0.841071	-0.249701
HMGA2	229.141	234.312	1.02257	0.0321967	169.937	126.563	0.744765	-0.425142	0.883667	-0.178426
DICER1	102.839	71.0452	0.690839	-0.533578	47.0083	35.2349	0.749546	-0.415911	0.720193	-0.473545
HIST1H2AJ	1211.69	1076.52	0.888445	-0.170646	1115.34	837.567	0.750952	-0.413207	0.819699	-0.286835
HIST1H4E	0.225537	0.176698	0.783455	-0.352078	252.688	189.87	0.751401	-0.412345	0.767428	-0.381897
HIST1H2AD	0	0	0	Undef	166.511	125.64	0.754545	-0.406322	0.377272	-1.40632
SMC2	37.2139	41.1683	1.10626	0.145692	13.7275	10.3677	0.75525	-0.404975	0.930755	-0.103526
HIST1H3D	0	0	0	Undef	834.713	637.146	0.763311	-0.389656	0.381656	-1.38966
ARID1B	89.3718	79.8755	0.893744	-0.162067	63.0261	48.4588	0.768869	-0.37919	0.831306	-0.266548
TOP1	106.206	77.2914	0.72775	-0.458485	46.2572	35.6283	0.770222	-0.376654	0.748986	-0.41699
NUP160	142.079	147.854	1.04065	0.0574811	47.5218	37.4271	0.787577	-0.344507	0.914112	-0.129557
HIST2H3D	1733.27	1569.12	0.905295	-0.143541	1286.05	1017.74	0.791369	-0.337578	0.848332	-0.2373
CENPE	33.072	20.0601	0.606558	-0.721283	12.2542	9.74248	0.795033	-0.330913	0.700796	-0.512934
SOX6	15.9627	18.5868	1.16439	0.219577	38.4581	30.6205	0.796204	-0.32879	0.980298	-0.0287077
HIST4H4	194.966	146.14	0.74957	-0.415865	327.577	263.136	0.803279	-0.316027	0.776424	-0.365083
HIST2H2AC	741.531	615.129	0.829539	-0.269618	463.375	374.701	0.808634	-0.30644	0.819087	-0.287912
KAT6B	34.5574	25.4678	0.736969	-0.440323	33.2264	27.0338	0.813625	-0.297565	0.775297	-0.367179
SOX9	0.18573	0.12348	0.664833	-0.588936	53.2335	43.3148	0.813676	-0.297473	0.739255	-0.435857
ATAD2B	33.8293	26.67	0.788369	-0.343056	53.909	44.223	0.820327	-0.285729	0.804348	-0.314108
RNF8	22.5556	20.9071	0.92691	-0.109498	48.3569	40.1917	0.831148	-0.266823	0.879029	-0.186017
HIST1H2AB	335.914	318.834	0.949154	-0.0752864	383.909	319.149	0.831314	-0.266534	0.890234	-0.167744
TCF4	20.1111	13.0398	0.648389	-0.625068	54.1765	45.1368	0.833144	-0.263362	0.740767	-0.432909
POGZ	109.927	108.626	0.988171	-0.017168	63.5375	53.5866	0.843386	-0.245735	0.915778	-0.12693
IPO8	148.916	127.213	0.854263	-0.227248	72.8103	61.7053	0.847481	-0.238747	0.850872	-0.232986
H1F0	43.3305	35.8184	0.826633	-0.274682	300.868	256.327	0.851958	-0.231145	0.839295	-0.252749
HIST1H1E	619.13	587.021	0.948139	-0.0768303	2208.04	1902.26	0.861515	-0.215052	0.904827	-0.144286
LIMS1	97.5002	119.104	1.22158	0.288748	358.845	311.742	0.868736	-0.20301	1.04516	0.0637211
HMGB2	110.057	152.741	1.38783	0.472834	154.721	134.909	0.871948	-0.197687	1.12989	0.176183
CNOT1	199.583	201.845	1.01133	0.0162575	156.344	136.698	0.874341	-0.193733	0.942837	-0.0849203
MCM3	88.4355	79.5138	0.899117	-0.15342	105.985	92.8335	0.875911	-0.191143	0.887514	-0.172158
TSPYL5	14.6406	10.589	0.723263	-0.467408	43.235	37.8855	0.876269	-0.190554	0.799766	-0.32235
TAF1A	35.63	22.3992	0.628661	-0.669647	38.5845	34.1225	0.884357	-0.177299	0.756509	-0.402571
ST18	156.853	29.9282	0.190804	-2.38983	30.9582	27.3949	0.884899	-0.176416	0.537852	-0.89472
CDK6	28.7891	89.8123	3.11967	1.64139	118.767	106.179	0.89401	-0.161637	2.00684	1.00492
CBR4	18.2376	17.2147	0.943913	-0.0832745	48.781	43.7183	0.896216	-0.158082	0.920064	-0.120193
KAT6A	52.0262	48.8557	0.93906	-0.09071	24.4856	22.3095	0.911128	-0.134275	0.925094	-0.112328
H2AFJ	19.6706	21.5582	1.09596	0.132191	310.374	283.521	0.913482	-0.130551	1.00472	0.0067926
AEBP2	39.7377	39.8959	1.00398	0.00573031	22.9053	21.2535	0.927887	-0.107979	0.965934	-0.0500042
RPA3	102.448	117.645	1.14834	0.199552	27.5609	25.6698	0.931384	-0.102553	1.03986	0.0563927
HP1BP3	173.457	203.411	1.17269	0.229823	261.559	243.68	0.931646	-0.102147	1.05217	0.0733658
MAGI2	7.67461	9.01222	1.17429	0.231789	13.6231	12.8007	0.939632	-0.0898318	1.05696	0.0799225
H1FX	43.82	42.8706	0.978334	-0.0316009	295.001	279.343	0.946922	-0.0786822	0.962628	-0.0549495
KMT2A	186.221	186.423	1.00108	0.00156092	102.652	97.5694	0.950486	-0.0732635	0.975784	-0.0353662
MAX	33.496	41.8874	1.25052	0.322529	63.9408	60.831	0.951364	-0.07193	1.10094	0.138739
RAD51B	57.4566	53.8296	0.936875	-0.0940715	21.2943	20.5019	0.962789	-0.0547089	0.949832	-0.074256
BAZ2A	134.243	128.269	0.955503	-0.0656683	92.7772	91.4005	0.985161	-0.0215686	0.970332	-0.0434499
ERCC3	46.1031	52.1173	1.13045	0.1769	49.3182	48.9625	0.992789	-0.0104416	1.06162	0.0862681
NUP210	56.2722	37.5516	0.667321	-0.583547	67.4172	68.0453	1.00932	0.0133786	0.838319	-0.254429
SYT1	44.2275	41.2478	0.932629	-0.100625	23.8317	24.0709	1.01003	0.0144041	0.971332	-0.0419643
TRIM27	71.2498	51.5678	0.72376	-0.466416	74.1106	75.5799	1.01983	0.0283219	0.871793	-0.197943
RAD23B	128.287	137.064	1.06842	0.0954748	54.3665	56.9842	1.04815	0.0678427	1.05828	0.0817249
NCOR2	131.943	138.114	1.04677	0.0659447	211.636	223.389	1.05553	0.0779689	1.05115	0.0719693
UBN1	40.1876	43.8883	1.09208	0.127085	83.6725	89.5421	1.07015	0.0978121	1.08112	0.112523
CUL4B	69.6751	129.371	1.85678	0.892803	9.86719	10.7985	1.09439	0.130122	1.47558	0.561285
PSMD6	73.7272	79.0475	1.07216	0.100523	51.9206	64.5301	1.24286	0.313666	1.15751	0.211027
POU5F1	6.47879	7.8306	1.20865	0.273398	12.1948	15.4544	1.2673	0.341755	1.23797	0.307981
TCF7L2	55.0254	66.062	1.20057	0.263723	30.5408	39.358	1.2887	0.365919	1.24464	0.315726
ERI1	19.3833	23.134	1.1935	0.255204	9.85426	13.194	1.33891	0.421062	1.26621	0.340515
SMAD3	98.2797	165.943	1.68848	0.755726	51.2291	71.2901	1.39159	0.476737	1.54004	0.622965
NFE2L2	106.711	140.301	1.31478	0.39482	54.8925	78.1217	1.42318	0.509114	1.36898	0.453099
BMP4	7.7012	25.946	3.36909	1.75236	24.9901	36.4058	1.45681	0.54281	2.41295	1.2708
JUP	98.0957	156.019	1.59047	0.669455	169.163	265.527	1.56965	0.650447	1.58006	0.659982
CAB39	65.2621	111.4	1.70696	0.77143	22.5999	38.1562	1.68834	0.755602	1.69765	0.763538
MYO1C	55.8334	143.967	2.57851	1.36654	119.672	216.953	1.81289	0.858293	2.1957	1.13468
ANXA2	405.112	1002.79	2.47534	1.30763	122.638	326.997	2.66637	1.41487	2.57085	1.36225
YAP1	63.2954	2947.44	46.5663	5.54122	28.7	1110.18	38.6822	5.2736	42.6243	5.4136

## Sheet: Cluster2 genes
Supplementary Table 6. Cluster-specific ranked gene list. Genes associated with each ChIP peak cluster were ranked based on gene expression fold change comparing active YAP overexpression to control. Transcripts per million, TPM.			ranked in descending order by 'Median fold change from H727 and BON1'
Gene	Gene Expression for Control - H727 (TPM)	Gene Expression for Active YAP - H727 (TPM)	Fold change - H727	Fold change - H727 (log2)	Gene Expression for Control - BON1 (TPM)	Gene Expression for Active YAP - BON1 (TPM)	Fold change - BON1	Fold change - BON1 (log2)	Median fold change between H727 and BON1	Median fold change between H727 and BON1 (log2)
GADD45B	11.6336	124.016	10.6602	3.41416	10.9514	54.6534	4.99055	2.3192	7.82537	2.96816
THBS1	18.7294	130.609	6.97348	2.80188	114.264	416.344	3.64371	1.86541	5.30859	2.40833
LIF	3.99515	21.3864	5.35309	2.42037	13.1287	30.8028	2.34622	1.23034	3.84965	1.94473
ME3	56.5802	173.292	3.06276	1.61483	13.6876	51.5899	3.76909	1.91421	3.41592	1.77228
PDGFB	7.59463	14.6753	1.93232	0.950335	13.5824	50.6581	3.72969	1.89906	2.83101	1.50131
ADAM9	123.997	271.177	2.18695	1.12892	23.5704	74.3131	3.15282	1.65664	2.66989	1.41678
EGFR	77.2952	268.078	3.46824	1.7942	29.6266	51.9788	1.75446	0.811028	2.61135	1.3848
JUN	6.53682	23.3803	3.57671	1.83863	38.6684	59.5888	1.54102	0.623886	2.55886	1.3555
BMP4	7.7012	25.946	3.36909	1.75236	24.9901	36.4058	1.45681	0.54281	2.41295	1.2708
S100A10	283.347	775.859	2.73819	1.45322	66.3474	131.131	1.97643	0.982896	2.35731	1.23714
ATF3	27.0717	42.9344	1.58595	0.665347	8.99964	27.5593	3.06227	1.6146	2.32411	1.21668
F2RL1	26.2816	73.9803	2.81491	1.49309	15.6801	27.3114	1.74179	0.800569	2.27835	1.18799
TPM1	835.691	2160.94	2.58581	1.37062	307.343	556.159	1.80957	0.85565	2.19769	1.13599
SWAP70	14.4167	36.5555	2.53564	1.34235	10.5083	19.514	1.85702	0.892986	2.19633	1.13509
ERRFI1	76.7421	202.186	2.63462	1.3976	25.4611	42.448	1.66717	0.737403	2.1509	1.10494
CLU	53.9971	113.062	2.09386	1.06616	240.101	517.985	2.15737	1.10927	2.12561	1.08788
LMCD1	23.5182	63.9332	2.71846	1.44279	24.8906	36.296	1.45822	0.544209	2.08834	1.06236
BCL9L	41.6539	95.2127	2.2858	1.1927	49.1093	84.4666	1.71997	0.782386	2.00289	1.00208
MAP3K20	34.8104	76.0528	2.18477	1.12748	21.2983	35.3727	1.66082	0.731897	1.9228	0.943206
ADM	41.199	49.4071	1.19923	0.262112	31.066	80.7536	2.59942	1.37819	1.89933	0.925488
IGF1R	219.08	414.602	1.89247	0.920272	101.585	187.974	1.85041	0.887848	1.87144	0.904151
PTPRJ	41.7004	67.8971	1.62821	0.703288	39.7945	81.7023	2.05311	1.03781	1.84066	0.880223
FGFR2	13.6319	26.1585	1.91892	0.940293	10.8986	19.1823	1.76008	0.81564	1.8395	0.879312
ITGB1	225.554	585.065	2.5939	1.37512	168.306	170.672	1.01406	0.0201384	1.80398	0.851182
IL6ST	34.4323	62.9897	1.82938	0.871352	10.0407	17.332	1.72618	0.787579	1.77778	0.830073
MAP3K9	16.6696	29.6122	1.77641	0.828966	14.8538	26.2649	1.76823	0.822307	1.77232	0.82564
BCL6	7.79026	13.5857	1.74394	0.802348	17.1463	27.8873	1.62643	0.701709	1.68518	0.752906
TLE1	49.1534	60.2276	1.2253	0.293134	15.5666	32.115	2.06306	1.04479	1.64418	0.71737
PXN	116.711	215.858	1.84951	0.887146	119.289	161.314	1.35229	0.435404	1.6009	0.678885
TGFBR2	73.8951	105.053	1.42165	0.507561	14.426	25.1328	1.74219	0.8009	1.58192	0.661673
DDAH1	38.3051	67.8952	1.77248	0.825772	15.2351	20.9645	1.37607	0.460551	1.57428	0.654688
SMAD3	98.2797	165.943	1.68848	0.755726	51.2291	71.2901	1.39159	0.476737	1.54004	0.622965
PINK1	17.192	26.1437	1.52069	0.604725	13.856	21.3477	1.54069	0.623576	1.53069	0.614182
SKP2	42.954	33.3359	0.776084	-0.365716	166.814	375.178	2.24909	1.16934	1.51258	0.597016
DUSP5	40.566	45.826	1.12967	0.175895	99.5229	185.223	1.86111	0.896164	1.49539	0.58052
LEMD2	55.3278	78.5029	1.41887	0.504742	56.4321	80.5559	1.42748	0.513474	1.42318	0.509114
FZD5	45.4974	57.1749	1.25666	0.329598	20.2733	32.081	1.58243	0.662138	1.41954	0.505428
AKR1B1	134.735	190.222	1.41182	0.497561	136.864	194.086	1.41809	0.503947	1.41496	0.500757
STAM	24.8417	42.1708	1.69758	0.76348	15.432	16.7698	1.08669	0.119938	1.39213	0.477299
CREB3L1	81.7113	116.625	1.42728	0.51327	80.8788	109.045	1.34825	0.431083	1.38776	0.472762
RNF115	18.2751	31.3627	1.71614	0.779167	12.4977	13.2218	1.05794	0.0812541	1.38704	0.472008
TNIK	18.0969	28.4641	1.57287	0.653404	17.9009	21.1438	1.18116	0.240202	1.37702	0.461546
HSPH1	130.084	179.866	1.38269	0.467481	38.3696	50.8662	1.32569	0.406744	1.35419	0.437432
MAP3K14	12.4749	19.9529	1.59944	0.677568	39.7391	41.1016	1.03429	0.048636	1.31686	0.397106
MALT1	13.3484	21.0002	1.57325	0.653744	12.4442	13.1384	1.05578	0.0783115	1.31451	0.394529
ITCH	85.2938	130.349	1.52823	0.611866	24.5982	27.0042	1.09781	0.134634	1.31302	0.392894
DUSP1	24.4494	28.0798	1.14849	0.199734	11.3526	16.4143	1.44586	0.53193	1.29717	0.375373
KLF4	26.896	29.8046	1.10814	0.148143	33.3825	49.5626	1.48469	0.57016	1.29642	0.374528
FOXO1	27.554	28.4136	1.0312	0.0443235	10.4432	15.4003	1.47468	0.560401	1.25294	0.325317
FBLN1	9.77831	12.6944	1.29821	0.376529	11.554	13.8203	1.19614	0.258391	1.24718	0.318669
TCF7L2	55.0254	66.062	1.20057	0.263723	30.5408	39.358	1.2887	0.365919	1.24464	0.315726
EPHB2	25.5598	33.2641	1.30143	0.380092	11.0501	12.9928	1.17581	0.23366	1.23862	0.308733
DUSP4	113.628	147.237	1.29578	0.373821	92.9801	107.767	1.15903	0.212923	1.22741	0.295614
SUCO	56.1498	75.9405	1.35246	0.435588	25.7147	28.2718	1.09944	0.136772	1.22595	0.293902
CHMP6	15.2071	19.916	1.30965	0.389181	29.9129	33.9948	1.13646	0.184548	1.22306	0.29049
PTPN2	102.442	134.252	1.31052	0.390137	55.5184	62.5272	1.12624	0.171516	1.21838	0.284964
ARRDC3	22.4109	42.6724	1.90409	0.929099	19.7187	10.0648	0.510418	-0.970249	1.20725	0.271727
CAMK2D	42.753	40.6151	0.949994	-0.07401	58.0018	83.2802	1.43582	0.521875	1.19291	0.254481
EPN1	61.117	82.2357	1.34555	0.428191	256.407	262.205	1.02261	0.0322583	1.18408	0.243765
RAPGEF1	36.2405	42.7506	1.17964	0.238343	40.2431	45.5376	1.13156	0.178318	1.1556	0.208643
ARHGEF5	18.481	24.2983	1.31477	0.394812	36.6779	36.3591	0.991308	-0.0125951	1.15304	0.205442
MTPN	73.0074	89.3324	1.22361	0.291141	44.3872	47.9704	1.08073	0.112001	1.15217	0.20435
PARP1	100.573	120.687	1.19999	0.263024	262.447	280.257	1.06786	0.0947266	1.13393	0.181328
MECOM	17.1756	23.9161	1.39244	0.477618	21.2373	18.194	0.856699	-0.22314	1.12457	0.169374
PDE9A	23.5929	29.8941	1.26708	0.341513	20.229	19.7383	0.975744	-0.0354259	1.12141	0.165319
DUSP6	237.76	401.267	1.68769	0.755053	208.48	109.821	0.526769	-0.924758	1.10723	0.146957
MARVELD3	28.7818	26.8739	0.933713	-0.0989495	93.5729	118.884	1.2705	0.345392	1.1021	0.140261
GRB2	64.6603	72.2581	1.1175	0.160279	107.119	116.163	1.08443	0.116939	1.10097	0.138772
ATP2A2	602.338	620.431	1.03004	0.0426987	110.686	129.276	1.16795	0.223975	1.09899	0.136182
MAP3K2	66.2673	78.3761	1.18273	0.242117	57.5208	58.3059	1.01365	0.019558	1.09819	0.135125
CALCRL	12.8804	13.9051	1.07955	0.110435	19.7368	21.8819	1.10869	0.148852	1.09412	0.129772
MAP3K12	31.148	28.9518	0.929491	-0.105486	36.9006	46.4176	1.25791	0.331026	1.0937	0.129217
NRP1	124.49	136.323	1.09505	0.130993	106.814	116.185	1.08773	0.121314	1.09139	0.126162
SORL1	376.705	303.076	0.804546	-0.313753	28.9508	39.5749	1.36697	0.450985	1.08576	0.118705
SNX6	69.0971	80.9587	1.17166	0.22856	58.0571	56.6099	0.975074	-0.0364163	1.07337	0.102147
SH3KBP1	27.8993	27.4427	0.983636	-0.0238028	14.7462	16.3758	1.11051	0.151221	1.04707	0.0663615
ITGB1BP1	60.2682	70.7429	1.1738	0.231188	56.0038	51.3724	0.917301	-0.124533	1.04555	0.0642638
DNM2	299.513	320.529	1.07017	0.0978378	334.467	336.849	1.00712	0.0102362	1.03864	0.0547018
PFN2	282.564	213.993	0.757327	-0.401012	94.1633	124.233	1.31934	0.399817	1.03833	0.0542702
EIF3A	89.2482	91.8501	1.02915	0.0414568	131.065	137.185	1.04669	0.0658366	1.03792	0.0536982
SPRED1	52.4175	47.9499	0.914768	-0.128522	85.3221	98.9466	1.15968	0.213731	1.03723	0.0527301
ATP1A1	229.193	184.399	0.80456	-0.313729	278.239	345.396	1.24137	0.311929	1.02296	0.0327538
ZMYND11	49.4563	61.4437	1.24238	0.313111	30.7346	24.0762	0.783359	-0.352255	1.01287	0.018451
SPRED2	44.0735	36.3465	0.824679	-0.278095	104.322	123.896	1.18764	0.248093	1.00616	0.00885662
ME2	35.0515	37.6559	1.0743	0.1034	17.6831	16.273	0.920256	-0.119894	0.997279	-0.00393114
PTPN12	81.8277	82.2803	1.00553	0.00795828	51.7262	50.8324	0.98272	-0.0251482	0.994126	-0.00850001
MAP3K7CL	16.1532	17.8643	1.10593	0.145261	48.9475	43.0918	0.880368	-0.183821	0.993149	-0.00991759
TGFB3	80.754	45.652	0.565322	-0.822856	243.893	344.724	1.41343	0.499197	0.989374	-0.0154117
MDH2	309.094	243.168	0.786711	-0.346094	300.06	357.43	1.1912	0.252412	0.988954	-0.0160248
RAF1	59.3842	55.5974	0.936232	-0.0950625	80.311	83.0298	1.03385	0.0480315	0.985043	-0.0217421
RGS2	11.2043	9.96114	0.889048	-0.169666	28.5951	30.4542	1.06501	0.0908735	0.977032	-0.0335228
ASH2L	49.67	45.8949	0.923996	-0.114041	22.6495	23.3114	1.02922	0.0415541	0.976609	-0.0341469
DLG1	62.1399	56.4714	0.908778	-0.138	38.4459	39.9524	1.03919	0.0554542	0.973982	-0.0380328
NF1	98.8473	103.325	1.04529	0.0639099	31.9375	28.5	0.892368	-0.164289	0.968832	-0.0456821
PRKCA	29.4791	28.798	0.976897	-0.0337219	47.3903	45.177	0.953297	-0.069002	0.965097	-0.0512541
BMPR1A	23.5994	27.6408	1.17125	0.228047	20.0098	15.147	0.756978	-0.401676	0.964113	-0.0527252
EPS15	48.9998	54.479	1.11182	0.152925	29.8877	24.3281	0.813984	-0.296928	0.962903	-0.0545379
TCF7L1	17.7741	13.298	0.748166	-0.41857	24.6878	28.9363	1.17209	0.22908	0.960126	-0.0587037
ARHGEF7	32.5878	32.7624	1.00536	0.00770953	33.5292	30.3744	0.90591	-0.142561	0.955634	-0.0654699
PTPN1	46.9175	47.7473	1.01769	0.025293	23.1544	20.4691	0.884028	-0.177835	0.950857	-0.0726991
TRRAP	49.1572	50.6894	1.03117	0.0442829	48.1601	41.9239	0.87051	-0.200067	0.95084	-0.0727249
PAFAH1B1	182.083	194.19	1.06649	0.0928708	63.0764	52.1706	0.827102	-0.273862	0.946796	-0.0788739
AKAP13	103.513	107.64	1.03987	0.0564003	151.939	129.433	0.851876	-0.231285	0.945872	-0.0802832
HMGCR	57.4739	50.9222	0.886005	-0.174613	41.5783	41.7568	1.00429	0.00618257	0.94515	-0.0813848
RGS3	41.7584	34.1024	0.816659	-0.292194	110.957	114.259	1.02976	0.0423119	0.923211	-0.115268
SPRY1	146.842	103.209	0.702857	-0.508697	296.448	331.738	1.11904	0.162263	0.910949	-0.134557
MEF2A	85.1631	82.3597	0.967081	-0.0482911	43.3307	36.1826	0.835034	-0.260093	0.901058	-0.150309
MYC	50.7133	30.497	0.601361	-0.733698	83.6446	100.262	1.19867	0.261437	0.900016	-0.151977
HK1	47.9537	35.2589	0.735268	-0.443658	97.6734	103.731	1.06202	0.0868084	0.898643	-0.15418
PDCD4	78.8295	62.3869	0.791416	-0.337493	29.371	28.9651	0.98618	-0.0200773	0.888798	-0.170073
BCL9	33.9461	31.0422	0.914457	-0.129013	42.8547	36.6112	0.85431	-0.227169	0.884383	-0.177256
NRG1	43.1677	20.6985	0.479489	-1.06043	80.8081	104.009	1.28711	0.364137	0.883301	-0.179024
MDH1	197.185	178.705	0.90628	-0.141971	190.522	162.165	0.851161	-0.232496	0.87872	-0.186524
TLE3	66.2103	57.8555	0.873815	-0.194601	282.665	249.458	0.882519	-0.180301	0.878167	-0.187433
SPRY2	45.8187	31.1376	0.679584	-0.557277	52.1482	55.5872	1.06595	0.0921364	0.872766	-0.196334
HPGD	24.5218	18.8943	0.770513	-0.376109	12.1943	11.2808	0.925083	-0.112345	0.847798	-0.238207
ERCC6	18.0119	17.5636	0.975112	-0.0363594	21.4739	15.2292	0.709195	-0.495745	0.842154	-0.247844
HIST1H4B	669.735	630.523	0.941451	-0.0870414	1533.11	1135.56	0.74069	-0.433057	0.841071	-0.249701
FFAR2	16.9013	16.8014	0.994087	-0.00855535	47.4547	32.2891	0.68042	-0.555503	0.837254	-0.256263
ARRB1	98.741	54.5893	0.552854	-0.85503	56.3982	63.0828	1.11853	0.161599	0.83569	-0.258961
PAK1	230.418	136.892	0.594102	-0.751216	64.9456	69.3356	1.06759	0.0943641	0.830849	-0.267343
PPP3CA	80.8936	87.7682	1.08498	0.117672	59.9631	34.5042	0.575424	-0.797302	0.830203	-0.268463
FH	102.175	86.412	0.845724	-0.241742	36.9702	29.9409	0.809866	-0.304245	0.827795	-0.272655
VIL1	506.919	332.522	0.655967	-0.608304	656.818	652.488	0.993408	-0.00954124	0.824688	-0.27808
FOXP1	143.725	101.414	0.705615	-0.503047	84.9074	78.6096	0.925828	-0.111184	0.815721	-0.293852
HDAC2	128.538	115.458	0.898241	-0.154826	44.4454	30.8391	0.693864	-0.527275	0.796052	-0.329065
PTPN3	53.0922	45.1029	0.849521	-0.235279	41.7768	30.6255	0.733074	-0.447969	0.791297	-0.337708
KIDINS220	21.5466	18.7852	0.871843	-0.197859	13.2378	9.2414	0.698109	-0.518476	0.784976	-0.34928
DUSP16	13.3704	7.76349	0.580649	-0.784261	11.7226	11.131	0.949533	-0.0747107	0.765091	-0.386297
HIST1H4H	991.931	847.539	0.854433	-0.22696	476.065	319.94	0.672051	-0.573357	0.763242	-0.389787
CARMIL1	22.0072	15.8079	0.718304	-0.477333	15.0203	11.5766	0.770734	-0.375695	0.744519	-0.425619
CAMK2N1	83.334	42.7359	0.512827	-0.963457	190.134	180.421	0.948914	-0.07565	0.730871	-0.452312
LEO1	32.2406	23.6365	0.733128	-0.447862	63.5051	45.5322	0.716985	-0.479985	0.725057	-0.463834
ABL1	37.3457	28.5334	0.764034	-0.388291	58.7788	38.4848	0.654739	-0.611007	0.709387	-0.495355
AKAP6	52.8387	38.0432	0.719988	-0.473956	16.2853	11.0615	0.679233	-0.558021	0.69961	-0.515376
MIF	863.228	494.853	0.573259	-0.802741	412.945	338.199	0.818992	-0.288079	0.696125	-0.522581
MAP3K4	46.2887	20.7425	0.448112	-1.15807	19.0457	17.2153	0.903894	-0.145774	0.676003	-0.564898
ITGA1	98.9149	41.0319	0.41482	-1.26944	42.9067	35.2087	0.820588	-0.285269	0.617704	-0.695012
GCH1	11.7595	9.40609	0.79987	-0.322163	57.3766	23.7002	0.413064	-1.27556	0.606467	-0.721499
PDE4D	58.3514	37.5493	0.643503	-0.635981	69.7112	38.8336	0.557065	-0.844083	0.600284	-0.736283
ERN1	28.0262	14.6089	0.521258	-0.939929	92.7692	62.9569	0.678641	-0.55928	0.599949	-0.737087
HIST1H4A	332.709	169.965	0.510852	-0.969023	823.245	496.815	0.603484	-0.728613	0.557168	-0.843816
CBLB	52.9368	21.5355	0.406816	-1.29755	55.5694	35.1312	0.632205	-0.661536	0.51951	-0.944776
ID2	276.506	128.521	0.464803	-1.10531	201.714	70.2721	0.348375	-1.52129	0.406589	-1.29836
IHH	40.5081	6.92724	0.171009	-2.54786	52.6555	19.2486	0.365557	-1.45183	0.268283	-1.89817

## Sheet: Cluster3 genes
Supplementary Table 6. Cluster-specific ranked gene list. Genes associated with each ChIP peak cluster were ranked based on gene expression fold change comparing active YAP overexpression to control. Transcripts per million, TPM.			ranked in descending order by 'Median fold change from H727 and BON1'
Gene	Gene Expression for Control - H727 (TPM)	Gene Expression for Active YAP - H727 (TPM)	Fold change - H727	Fold change - H727 (log2)	Gene Expression for Control - BON1 (TPM)	Gene Expression for Active YAP - BON1 (TPM)	Fold change - BON1	Fold change - BON1 (log2)	Median fold change between H727 and BON1	Median fold change between H727 and BON1 (log2)
GAS6	0.886748	54.3727	61.317	5.93822	7.29938	34.9257	4.78475	2.25844	33.0509	5.04662
ANXA3	27.7308	277.169	9.99501	3.32121	5.31702	78.0296	14.6754	3.87533	12.3352	3.62471
NNMT	154.642	573.743	3.71014	1.89148	3.99994	42.2597	10.5651	3.40123	7.13762	2.83544
THBS1	18.7294	130.609	6.97348	2.80188	114.264	416.344	3.64371	1.86541	5.30859	2.40833
CITED2	20.1527	124	6.15301	2.62129	23.0277	53.0993	2.30589	1.20532	4.22945	2.08047
FLNA	738.662	1896.19	2.56706	1.36012	153.454	583.512	3.80253	1.92696	3.1848	1.6712
FN1	39.286	89.3088	2.2733	1.18479	127.923	397.977	3.11106	1.63741	2.69218	1.42877
EGFR	77.2952	268.078	3.46824	1.7942	29.6266	51.9788	1.75446	0.811028	2.61135	1.3848
BMP4	7.7012	25.946	3.36909	1.75236	24.9901	36.4058	1.45681	0.54281	2.41295	1.2708
DKK1	354.98	944.937	2.66194	1.41248	32.0757	67.5783	2.10684	1.07508	2.38439	1.25362
S100A10	283.347	775.859	2.73819	1.45322	66.3474	131.131	1.97643	0.982896	2.35731	1.23714
TPM1	835.691	2160.94	2.58581	1.37062	307.343	556.159	1.80957	0.85565	2.19769	1.13599
SWAP70	14.4167	36.5555	2.53564	1.34235	10.5083	19.514	1.85702	0.892986	2.19633	1.13509
ERRFI1	76.7421	202.186	2.63462	1.3976	25.4611	42.448	1.66717	0.737403	2.1509	1.10494
SEMA3C	27.2215	84.3387	3.09824	1.63145	24.2617	29.1103	1.19985	0.262852	2.14905	1.1037
RUNX1	97.607	177.154	1.81497	0.859946	15.4959	37.844	2.44219	1.28818	2.12858	1.08989
LMCD1	23.5182	63.9332	2.71846	1.44279	24.8906	36.296	1.45822	0.544209	2.08834	1.06236
DAPK3	34.7234	90.6887	2.61175	1.38501	132.43	204.103	1.54121	0.624066	2.07648	1.05414
CDK6	28.7891	89.8123	3.11967	1.64139	118.767	106.179	0.89401	-0.161637	2.00684	1.00492
PLCD3	108.203	203.38	1.87962	0.910438	97.8548	203.428	2.07888	1.05581	1.97925	0.984952
LMNA	124.937	261.48	2.0929	1.0655	611.031	1125.29	1.84162	0.880979	1.96726	0.976189
ADM	41.199	49.4071	1.19923	0.262112	31.066	80.7536	2.59942	1.37819	1.89933	0.925488
PTPRJ	41.7004	67.8971	1.62821	0.703288	39.7945	81.7023	2.05311	1.03781	1.84066	0.880223
FGFR2	13.6319	26.1585	1.91892	0.940293	10.8986	19.1823	1.76008	0.81564	1.8395	0.879312
POFUT2	11.6477	23.9704	2.05794	1.0412	40.0875	62.3762	1.556	0.637842	1.80697	0.853574
IL6ST	34.4323	62.9897	1.82938	0.871352	10.0407	17.332	1.72618	0.787579	1.77778	0.830073
JAG1	195.884	406.74	2.07644	1.05411	64.6823	93.6737	1.44821	0.534274	1.76232	0.817479
ARHGEF10	46.8186	69.2599	1.47932	0.564936	32.0486	62.7563	1.95816	0.969497	1.71874	0.781351
NRP2	40.8349	55.6121	1.36188	0.445596	8.64411	17.7661	2.05528	1.03934	1.70858	0.772798
GATA6	12.2047	26.3768	2.16121	1.11184	11.986	14.8441	1.23845	0.30854	1.69983	0.765391
ANO6	32.0256	61.27	1.91316	0.935956	21.5418	28.8903	1.34113	0.423449	1.62714	0.702342
NR3C1	168.649	341.823	2.02683	1.01922	25.8978	31.657	1.22238	0.289694	1.6246	0.700088
DOCK5	57.8868	116.989	2.021	1.01507	55.0014	64.9545	1.18096	0.239962	1.60098	0.678958
PXN	116.711	215.858	1.84951	0.887146	119.289	161.314	1.35229	0.435404	1.6009	0.678885
TGFBR2	73.8951	105.053	1.42165	0.507561	14.426	25.1328	1.74219	0.8009	1.58192	0.661673
TJP1	75.5319	134.784	1.78447	0.835496	54.0896	70.5917	1.30509	0.384147	1.54478	0.627401
CCND1	578.357	979.671	1.69388	0.760336	411.576	573.262	1.39285	0.478037	1.54337	0.62608
SMAD3	98.2797	165.943	1.68848	0.755726	51.2291	71.2901	1.39159	0.476737	1.54004	0.622965
SPINT1	118.973	146.053	1.22761	0.295856	424.254	767.531	1.80913	0.855296	1.51837	0.602524
ITGA6	50.881	68.6444	1.34912	0.432015	13.3093	20.7733	1.56081	0.642296	1.45496	0.540983
FZD5	45.4974	57.1749	1.25666	0.329598	20.2733	32.081	1.58243	0.662138	1.41954	0.505428
ITGB8	36.3947	49.3326	1.35549	0.438813	15.6349	22.7358	1.45417	0.540195	1.40483	0.490394
RAPGEF2	23.4067	34.2253	1.4622	0.548142	17.1369	22.5705	1.31707	0.397331	1.38964	0.474706
ROCK2	32.0995	49.4174	1.53951	0.622468	16.6612	20.3943	1.22406	0.291676	1.38178	0.466532
PPARG	38.8846	51.7512	1.33089	0.412396	16.2805	21.4693	1.31872	0.399135	1.32481	0.405781
SDC4	62.1758	76.1541	1.22482	0.292569	145.373	203.041	1.39669	0.482012	1.31075	0.390397
JUNB	78.3648	131.272	1.67514	0.744282	85.3261	80.2644	0.940678	-0.0882269	1.30791	0.387262
DAB2	32.3788	41.2862	1.2751	0.350613	16.183	21.5972	1.33456	0.416365	1.30483	0.383864
PRKCH	44.8873	67.7635	1.50964	0.594201	46.0729	50.4314	1.0946	0.130405	1.30212	0.380861
JUND	121.677	119.698	0.983741	-0.023649	223.545	351.128	1.57072	0.651429	1.27723	0.353021
GCNT2	33.2002	47.5107	1.43104	0.517059	26.7046	29.6539	1.11044	0.151132	1.27074	0.345666
FOXO1	27.554	28.4136	1.0312	0.0443235	10.4432	15.4003	1.47468	0.560401	1.25294	0.325317
ISG15	12.9042	16.5715	1.2842	0.360867	467.235	567.261	1.21408	0.279865	1.24914	0.320935
TCF7L2	55.0254	66.062	1.20057	0.263723	30.5408	39.358	1.2887	0.365919	1.24464	0.315726
PHLDB2	20.7295	30.3457	1.46389	0.549809	17.022	17.416	1.02314	0.0330101	1.24352	0.314428
PRPS2	31.0216	45.5144	1.46719	0.553052	19.9342	20.2427	1.01547	0.0221532	1.24133	0.311887
TOB2	15.1666	19.1698	1.26395	0.337934	41.4532	50.4099	1.21607	0.282224	1.24001	0.310348
MACF1	224.371	300.036	1.33723	0.419249	157.271	176.045	1.11938	0.162695	1.2283	0.296667
SUCO	56.1498	75.9405	1.35246	0.435588	25.7147	28.2718	1.09944	0.136772	1.22595	0.293902
CAMK2D	42.753	40.6151	0.949994	-0.07401	58.0018	83.2802	1.43582	0.521875	1.19291	0.254481
FBXW8	18.2575	23.3775	1.28043	0.356628	18.5154	20.4651	1.1053	0.14444	1.19287	0.254432
RAPGEF1	36.2405	42.7506	1.17964	0.238343	40.2431	45.5376	1.13156	0.178318	1.1556	0.208643
FLOT1	102.981	106.586	1.035	0.0496352	269.284	343.123	1.2742	0.349595	1.1546	0.207397
MTPN	73.0074	89.3324	1.22361	0.291141	44.3872	47.9704	1.08073	0.112001	1.15217	0.20435
VEGFA	77.8545	69.1239	0.88786	-0.171596	82.2941	115.975	1.40928	0.494958	1.14857	0.199839
PTPRU	56.316	54.4802	0.967402	-0.0478128	12.266	16.3085	1.32957	0.410956	1.14848	0.199731
EFNA1	22.9876	21.5475	0.937353	-0.0933353	21.7738	29.5262	1.35604	0.439403	1.1467	0.197486
CBFB	48.4835	66.1685	1.36476	0.448651	111.401	102.248	0.917838	-0.123688	1.1413	0.190679
ADIPOR1	78.0323	81.3726	1.04281	0.0604726	82.4771	101.638	1.23232	0.301381	1.13757	0.18595
SLC9A1	11.8518	14.6441	1.2356	0.305207	39.8978	41.4581	1.03911	0.0553447	1.13735	0.185678
PDE9A	23.5929	29.8941	1.26708	0.341513	20.229	19.7383	0.975744	-0.0354259	1.12141	0.165319
PKM	2186.69	2560.46	1.17093	0.227654	1854.55	1944.25	1.04837	0.0681439	1.10965	0.150103
PTEN	61.9948	87.012	1.40354	0.489067	20.4148	16.5984	0.813059	-0.298569	1.1083	0.148345
NRP1	124.49	136.323	1.09505	0.130993	106.814	116.185	1.08773	0.121314	1.09139	0.126162
ROCK1	47.6964	61.176	1.28261	0.359087	40.6196	34.9001	0.859193	-0.218945	1.0709	0.0988288
CFLAR	84.6969	102.55	1.21079	0.275948	98.8334	91.7027	0.927851	-0.108034	1.06932	0.0966942
CTNNB1	212.59	216.296	1.01743	0.0249304	151.96	167.138	1.09988	0.137342	1.05865	0.0822308
EFNA5	64.1687	61.5583	0.959319	-0.0599178	45.664	52.6525	1.15304	0.205445	1.05618	0.0788565
PFN2	282.564	213.993	0.757327	-0.401012	94.1633	124.233	1.31934	0.399817	1.03833	0.0542702
PRKCE	17.8774	20.0924	1.1239	0.168513	68.3188	64.3573	0.942014	-0.0861792	1.03296	0.0467798
IL6R	12.1792	9.71748	0.797875	-0.325766	31.8796	39.2927	1.23253	0.301628	1.0152	0.0217707
CCL28	9.75287	11.2053	1.14892	0.200283	13.3567	11.5387	0.863886	-0.211087	1.0064	0.00921047
GSK3B	33.356	42.2405	1.26636	0.340682	49.7685	37.0644	0.744736	-0.4252	1.00555	0.00797841
PTK2	268.838	264.323	0.983205	-0.0244355	194.762	198.865	1.02107	0.0300748	1.00214	0.0030771
CTDP1	31.1766	30.8295	0.988866	-0.0161526	33.2559	33.0997	0.995303	-0.00679234	0.992085	-0.0114649
ARRB2	54.2394	57.4181	1.0586	0.0821637	89.4472	82.639	0.923885	-0.114214	0.991245	-0.0126864
RREB1	38.4068	35.9278	0.935452	-0.0962639	39.6795	41.5351	1.04676	0.0659363	0.991108	-0.0128855
GNAS	1613.62	1667.19	1.0332	0.0471212	993.656	932.011	0.937961	-0.0923998	0.985581	-0.0209534
SOX6	15.9627	18.5868	1.16439	0.219577	38.4581	30.6205	0.796204	-0.32879	0.980298	-0.0287077
IQGAP1	246.878	289.302	1.17184	0.228776	114.995	89.7115	0.780133	-0.358207	0.975987	-0.0350664
HS6ST1	24.8835	26.1814	1.05216	0.0733492	51.5444	45.3273	0.879384	-0.185435	0.96577	-0.0502481
PRKCA	29.4791	28.798	0.976897	-0.0337219	47.3903	45.177	0.953297	-0.069002	0.965097	-0.0512541
CDK1	144.72	175.189	1.21054	0.275653	26.4501	19.0092	0.718682	-0.476574	0.964612	-0.0519789
ATIC	209.361	171.515	0.819229	-0.287661	165.7	183.451	1.10712	0.146817	0.963177	-0.0541273
ABCC2	110.336	86.9693	0.788222	-0.343325	43.238	48.3573	1.1184	0.161433	0.95331	-0.0689831
ZFPM2	15.604	15.2499	0.977304	-0.0331209	21.3533	19.609	0.918311	-0.122946	0.947807	-0.0773344
AKAP13	103.513	107.64	1.03987	0.0564003	151.939	129.433	0.851876	-0.231285	0.945872	-0.0802832
MCRIP1	44.5115	44.5445	1.00074	0.00107049	84.9793	73.527	0.865234	-0.208837	0.932988	-0.100069
NPHP4	10.703	10.6767	0.997536	-0.00355942	44.4695	37.8707	0.851611	-0.231734	0.924573	-0.11314
MEF2A	85.1631	82.3597	0.967081	-0.0482911	43.3307	36.1826	0.835034	-0.260093	0.901058	-0.150309
RBM15	35.6332	34.2658	0.961626	-0.056452	39.9156	33.5228	0.839842	-0.251811	0.900734	-0.150827
ZFP36L1	49.7897	50.7792	1.01987	0.02839	92.1235	70.4257	0.764471	-0.387466	0.892172	-0.164606
PITX2	11.2727	10.5772	0.938297	-0.0918829	23.8058	19.8912	0.83556	-0.259184	0.886929	-0.17311
NRG1	43.1677	20.6985	0.479489	-1.06043	80.8081	104.009	1.28711	0.364137	0.883301	-0.179024
DHRS3	74.5771	29.1069	0.390292	-1.35737	39.1974	53.607	1.36762	0.451664	0.878954	-0.18614
NPNT	30.3551	22.8066	0.751327	-0.412487	10.8206	10.8844	1.00591	0.0084942	0.878616	-0.186695
CSNK2A1	247.523	209.126	0.844877	-0.243186	130.507	116.965	0.896238	-0.158046	0.870558	-0.199988
RBPJ	66.3639	67.3515	1.01488	0.0213112	34.7829	24.5617	0.706142	-0.50197	0.860512	-0.216733
AIFM1	42.0664	27.5407	0.654696	-0.611103	47.6459	50.6927	1.06395	0.0894266	0.859322	-0.21873
ZFP36L2	37.0013	27.7556	0.750125	-0.414797	80.0089	76.4967	0.956102	-0.064763	0.853114	-0.22919
TFAP4	38.494	29.0708	0.755202	-0.405065	28.2605	26.6596	0.94335	-0.0841354	0.849276	-0.235695
FOXA2	73.4246	58.8345	0.801291	-0.319602	177.57	154.482	0.869975	-0.200953	0.835633	-0.259058
ARID1A	92.233	85.0439	0.922055	-0.117076	123.892	92.4081	0.745879	-0.422987	0.833967	-0.261938
PAK1	230.418	136.892	0.594102	-0.751216	64.9456	69.3356	1.06759	0.0943641	0.830849	-0.267343
NR2F2	37.1198	36.1701	0.974417	-0.0373886	27.7358	17.7171	0.638779	-0.64661	0.806598	-0.310078
HDAC2	128.538	115.458	0.898241	-0.154826	44.4454	30.8391	0.693864	-0.527275	0.796052	-0.329065
PTPN3	53.0922	45.1029	0.849521	-0.235279	41.7768	30.6255	0.733074	-0.447969	0.791297	-0.337708
RAP1B	211.438	199.535	0.943703	-0.0835955	254.993	160.799	0.630602	-0.665198	0.787152	-0.345285
NET1	75.9195	70.0247	0.922354	-0.116607	51.4999	32.7886	0.636673	-0.651375	0.779514	-0.359354
PRPS1	86.6758	70.3859	0.81206	-0.300341	31.8153	22.7526	0.715146	-0.48369	0.763603	-0.389105
ACVR2A	20.5263	14.0386	0.683931	-0.548077	30.9918	25.9909	0.838638	-0.25388	0.761285	-0.393492
NID1	40.7316	27.5084	0.675358	-0.566276	30.544	25.4543	0.833365	-0.26298	0.754361	-0.406672
LPIN1	117.616	68.0837	0.578863	-0.788706	166.558	154.756	0.929141	-0.106031	0.754002	-0.40736
SMAD1	18.4123	8.80214	0.478059	-1.06474	43.5106	44.6058	1.02517	0.035863	0.751614	-0.411935
SMYD3	167.523	79.0925	0.472129	-1.08275	32.5699	30.7816	0.945091	-0.0814753	0.70861	-0.496937
FOXA1	24.982	16.7056	0.668704	-0.580561	32.8259	24.0816	0.733615	-0.446905	0.701159	-0.512186
AKAP6	52.8387	38.0432	0.719988	-0.473956	16.2853	11.0615	0.679233	-0.558021	0.69961	-0.515376
ARHGAP6	50.6549	22.9037	0.452151	-1.14512	21.4865	20.3177	0.945602	-0.0806951	0.698877	-0.51689
HES1	47.7837	30.3971	0.636139	-0.652586	53.3831	40.4239	0.757242	-0.401174	0.69669	-0.52141
ADAMTS9	20.9458	7.64159	0.364828	-1.45471	11.4107	10.9865	0.962826	-0.0546532	0.663827	-0.591121
ZNF703	56.1584	38.6049	0.687429	-0.540718	26.5036	16.7394	0.63159	-0.662941	0.659509	-0.600535
BAMBI	57.435	48.327	0.841422	-0.249099	15.0507	7.08988	0.471066	-1.086	0.656244	-0.607696
SOX4	85.2902	59.4382	0.696894	-0.52099	224.06	133.645	0.59647	-0.745479	0.646682	-0.628872
PKDCC	34.4	12.7938	0.371914	-1.42696	63.4867	42.4791	0.669102	-0.579701	0.520508	-0.942008
SSTR5	69.3242	14.0343	0.202444	-2.3044	70.105	46.8226	0.667892	-0.582312	0.435168	-1.20035
PROX1	41.0371	9.82313	0.239372	-2.06267	123.882	61.3015	0.494838	-1.01497	0.367105	-1.44573
ADCYAP1	133.874	21.5845	0.16123	-2.63281	106.737	45.4495	0.425807	-1.23173	0.293519	-1.76848

## Sheet: Cluster4 genes
Supplementary Table 6. Cluster-specific ranked gene list. Genes associated with each ChIP peak cluster were ranked based on gene expression fold change comparing active YAP overexpression to control. Transcripts per million, TPM.			ranked in ascending order by 'Median fold change from H727 and BON1'
Gene	Gene Expression for Control - H727 (TPM)	Gene Expression for Active YAP - H727 (TPM)	Fold change - H727	Fold change - H727 (log2)	Gene Expression for Control - BON1 (TPM)	Gene Expression for Active YAP - BON1 (TPM)	Fold change - BON1	Fold change - BON1 (log2)	Median fold change between H727 and BON1	Median fold change between H727 and BON1 (log2)
ABCC8	41.2768	2.18727	0.0529903	-4.23813	36.5682	11.3249	0.309693	-1.69109	0.181341	-2.46322
NKX2-2	24.5192	3.84349	0.156754	-2.67342	51.8945	23.8524	0.459633	-1.12145	0.308193	-1.69809
KCNJ11	30.2736	3.98322	0.131574	-2.92606	51.9353	25.597	0.492863	-1.02074	0.312218	-1.67937
ASCL1	184.034	20.2708	0.110147	-3.1825	74.6026	43.6764	0.585454	-0.772372	0.347801	-1.52367
PROX1	41.0371	9.82313	0.239372	-2.06267	123.882	61.3015	0.494838	-1.01497	0.367105	-1.44573
NEUROD1	48.7255	6.14568	0.126129	-2.98703	54.1778	35.2403	0.650455	-0.620479	0.388292	-1.36479
INSM1	141.721	17.8752	0.12613	-2.98702	630.414	427.821	0.678635	-0.559292	0.402382	-1.31336
MAP2K6	69.3999	21.4384	0.308911	-1.69473	26.738	16.23	0.607	-0.72023	0.457956	-1.12672
GCLC	77.4262	42.6322	0.550617	-0.860878	198.552	97.471	0.49091	-1.02647	0.520764	-0.941299
ONECUT2	42.578	19.708	0.462867	-1.11133	31.8474	19.7113	0.618929	-0.692154	0.540898	-0.886571
HIST1H4A	332.709	169.965	0.510852	-0.969023	823.245	496.815	0.603484	-0.728613	0.557168	-0.843816
SLC25A12	32.8534	18.5702	0.565244	-0.823053	14.2383	8.43767	0.592603	-0.754861	0.578924	-0.788554
ROR2	60.0368	19.0591	0.317457	-1.65537	54.3105	45.8505	0.84423	-0.244292	0.580844	-0.783778
RFX3	13.2893	9.82079	0.739001	-0.436351	15.9615	7.07628	0.443334	-1.17353	0.591168	-0.758361
ERN1	28.0262	14.6089	0.521258	-0.939929	92.7692	62.9569	0.678641	-0.55928	0.599949	-0.737087
PIK3R1	32.3019	19.2164	0.594899	-0.749283	41.5144	25.1621	0.606105	-0.722361	0.600502	-0.735759
SYK	36.8777	23.0592	0.625287	-0.677411	41.9723	26.8284	0.639192	-0.64568	0.632239	-0.661458
HDAC4	70.3311	39.4728	0.561243	-0.833302	104.516	76.1417	0.728517	-0.456966	0.64488	-0.632898
SOX4	85.2902	59.4382	0.696894	-0.52099	224.06	133.645	0.59647	-0.745479	0.646682	-0.628872
ADAMTS9	20.9458	7.64159	0.364828	-1.45471	11.4107	10.9865	0.962826	-0.0546532	0.663827	-0.591121
MNX1	19.9823	14.4084	0.72106	-0.471808	87.3199	54.9516	0.629313	-0.66815	0.675187	-0.566641
MAP3K4	46.2887	20.7425	0.448112	-1.15807	19.0457	17.2153	0.903894	-0.145774	0.676003	-0.564898
HIST1H3J	405.363	329.633	0.813179	-0.298354	196.794	106.86	0.543003	-0.880967	0.678091	-0.560449
DLL1	16.8448	9.66144	0.573556	-0.801995	47.3353	38.1167	0.805248	-0.312494	0.689402	-0.536583
HES1	47.7837	30.3971	0.636139	-0.652586	53.3831	40.4239	0.757242	-0.401174	0.69669	-0.52141
ID1	151.126	129.674	0.858051	-0.220865	576.217	316.786	0.549768	-0.863106	0.703909	-0.506538
SMYD3	167.523	79.0925	0.472129	-1.08275	32.5699	30.7816	0.945091	-0.0814753	0.70861	-0.496937
SEMA3A	109.419	101.347	0.92623	-0.110558	34.6769	19.051	0.549388	-0.864104	0.737809	-0.438681
CARMIL1	22.0072	15.8079	0.718304	-0.477333	15.0203	11.5766	0.770734	-0.375695	0.744519	-0.425619
HIST1H3I	274.657	248.052	0.903134	-0.146988	371.867	231.743	0.623188	-0.682261	0.763161	-0.389941
HIST1H4H	991.931	847.539	0.854433	-0.22696	476.065	319.94	0.672051	-0.573357	0.763242	-0.389787
RPL32	666.933	607.604	0.911041	-0.134412	258.572	159.281	0.616	-0.698997	0.763521	-0.389261
SLC25A13	70.8972	41.0748	0.579357	-0.787476	32.8266	31.3879	0.956173	-0.0646561	0.767765	-0.381263
HIST4H4	194.966	146.14	0.74957	-0.415865	327.577	263.136	0.803279	-0.316027	0.776424	-0.365083
HIST1H3C	1100.58	999.256	0.907936	-0.139338	1338.29	893.295	0.66749	-0.583182	0.787713	-0.344258
CHD7	127.653	87.7998	0.687799	-0.539941	141.974	127.092	0.895175	-0.159758	0.791487	-0.337362
AACS	108.217	73.5387	0.679547	-0.557354	160.643	147.299	0.916937	-0.125106	0.798242	-0.325102
MAP2K5	33.8788	32.1434	0.948774	-0.0758633	24.1729	16.5845	0.686077	-0.543558	0.817426	-0.290841
SLC36A4	146.965	94.9017	0.645744	-0.630965	13.0449	12.9637	0.993776	-0.00900754	0.81976	-0.286726
PQLC2	21.8931	18.6525	0.851983	-0.231103	62.2481	49.2826	0.791712	-0.336952	0.821848	-0.283057
OGT	101.949	83.1126	0.81524	-0.294704	44.4821	36.8797	0.829091	-0.270398	0.822165	-0.2825
VIL1	506.919	332.522	0.655967	-0.608304	656.818	652.488	0.993408	-0.00954124	0.824688	-0.27808
PPP3CA	80.8936	87.7682	1.08498	0.117672	59.9631	34.5042	0.575424	-0.797302	0.830203	-0.268463
PAK1	230.418	136.892	0.594102	-0.751216	64.9456	69.3356	1.06759	0.0943641	0.830849	-0.267343
EPHA4	87.8864	85.1153	0.96847	-0.0462206	32.14	22.5788	0.702515	-0.509399	0.835492	-0.259301
FOXA2	73.4246	58.8345	0.801291	-0.319602	177.57	154.482	0.869975	-0.200953	0.835633	-0.259058
SLC38A1	131.187	120.679	0.919904	-0.120445	55.7849	43.5645	0.780938	-0.356721	0.850421	-0.233751
SLC38A7	12.7478	12.0486	0.945151	-0.0813835	22.3046	17.087	0.766076	-0.384441	0.855613	-0.224969
INSR	45.7473	36.438	0.796508	-0.328239	69.4756	63.8362	0.91883	-0.12213	0.857669	-0.221507
RBPJ	66.3639	67.3515	1.01488	0.0213112	34.7829	24.5617	0.706142	-0.50197	0.860512	-0.216733
EIF4E	109.227	88.9279	0.814153	-0.296628	81.5442	74.3195	0.911401	-0.133842	0.862777	-0.21294
TRA2B	184.353	154.945	0.84048	-0.250715	130.022	115.406	0.887589	-0.172036	0.864034	-0.210839
GBA	67.3026	49.002	0.728085	-0.457822	66.3188	66.5466	1.00343	0.00494662	0.86576	-0.207962
PTPRN2	78.8322	51.2808	0.650506	-0.620366	430.397	482.31	1.12061	0.16429	0.88556	-0.175338
ZFP36L1	49.7897	50.7792	1.01987	0.02839	92.1235	70.4257	0.764471	-0.387466	0.892172	-0.164606
XBP1	244.915	101.309	0.413648	-1.27353	528.596	731.457	1.38377	0.468607	0.89871	-0.154072
FOXO3	28.8532	23.6327	0.819068	-0.287944	15.8672	16.1179	1.0158	0.0226165	0.917434	-0.124323
OPA1	44.9461	54.3934	1.21019	0.275235	20.7316	13.6323	0.65756	-0.604806	0.933875	-0.098698
PLXND1	51.5745	42.4894	0.823846	-0.279554	67.0422	71.533	1.06698	0.0935386	0.945415	-0.0809807
CHAF1B	27.5038	27.803	1.01088	0.015608	32.881	29.2015	0.888096	-0.171212	0.949487	-0.0747801
PTPN1	46.9175	47.7473	1.01769	0.025293	23.1544	20.4691	0.884028	-0.177835	0.950857	-0.0726991
ABCC2	110.336	86.9693	0.788222	-0.343325	43.238	48.3573	1.1184	0.161433	0.95331	-0.0689831
BMPR1A	23.5994	27.6408	1.17125	0.228047	20.0098	15.147	0.756978	-0.401676	0.964113	-0.0527252
HIST1H3E	9.82768	13.0669	1.3296	0.410995	433.426	265.377	0.612276	-0.707745	0.970939	-0.0425467
BRAF	33.0236	32.961	0.998103	-0.0027392	22.4913	21.2893	0.946557	-0.0792383	0.97233	-0.0404817
HNRNPU	355.293	360.016	1.01329	0.0190522	305.314	293.745	0.962108	-0.0557298	0.987701	-0.0178543
TGFB3	80.754	45.652	0.565322	-0.822856	243.893	344.724	1.41343	0.499197	0.989374	-0.0154117
RPS3	4975.92	4930.44	0.990859	-0.0132489	1185.07	1210.47	1.02143	0.0305914	1.00614	0.00883778
IL6R	12.1792	9.71748	0.797875	-0.325766	31.8796	39.2927	1.23253	0.301628	1.0152	0.0217707
NAV2	56.1798	45.6738	0.812994	-0.298683	28.2826	35.1372	1.24236	0.313084	1.02768	0.0393877
EPHA1	29.8316	30.0796	1.00831	0.0119431	64.8332	69.1193	1.06611	0.0923577	1.03721	0.0527106
SPRED1	52.4175	47.9499	0.914768	-0.128522	85.3221	98.9466	1.15968	0.213731	1.03723	0.0527301
PFN2	282.564	213.993	0.757327	-0.401012	94.1633	124.233	1.31934	0.399817	1.03833	0.0542702
DNM2	299.513	320.529	1.07017	0.0978378	334.467	336.849	1.00712	0.0102362	1.03864	0.0547018
MAP4K5	66.5611	61.2757	0.920593	-0.119364	52.8439	61.2814	1.15967	0.213711	1.04013	0.0567644
ITGB1BP1	60.2682	70.7429	1.1738	0.231188	56.0038	51.3724	0.917301	-0.124533	1.04555	0.0642638
ZNF236	21.5854	26.0543	1.20704	0.271471	22.6129	20.2384	0.894996	-0.160047	1.05102	0.0717856
POLG	80.1104	99.2078	1.23839	0.308464	443.355	398.697	0.899272	-0.153171	1.06883	0.0960327
RAC1	166.212	200.744	1.20776	0.272335	127.513	120.341	0.943761	-0.0835065	1.07576	0.105358
DBNL	48.4754	47.6382	0.982731	-0.025132	77.9485	93.3127	1.19711	0.259552	1.08992	0.124221
NRP1	124.49	136.323	1.09505	0.130993	106.814	116.185	1.08773	0.121314	1.09139	0.126162
CALCRL	12.8804	13.9051	1.07955	0.110435	19.7368	21.8819	1.10869	0.148852	1.09412	0.129772
SEMA3F	11.4599	11.6393	1.01565	0.0224013	80.9306	97.8712	1.20932	0.274199	1.11249	0.153787
SIRT1	26.7271	31.84	1.1913	0.252539	9.74013	10.2752	1.05494	0.0771589	1.12312	0.167512
NDST1	58.1148	59.195	1.01859	0.0265682	87.9201	109.199	1.24203	0.312699	1.13031	0.176716
VEGFA	77.8545	69.1239	0.88786	-0.171596	82.2941	115.975	1.40928	0.494958	1.14857	0.199839
GCLM	47.5316	50.7786	1.06831	0.0953336	14.3674	18.5075	1.28816	0.365313	1.17824	0.23663
MYLK	22.8376	22.899	1.00269	0.00387592	30.1607	43.847	1.45378	0.539806	1.22823	0.296585
JAK1	67.9195	97.8902	1.44127	0.527338	78.2038	81.8988	1.04725	0.0666039	1.24426	0.315286
FOXO1	27.554	28.4136	1.0312	0.0443235	10.4432	15.4003	1.47468	0.560401	1.25294	0.325317
KLF4	26.896	29.8046	1.10814	0.148143	33.3825	49.5626	1.48469	0.57016	1.29642	0.374528
SDC4	62.1758	76.1541	1.22482	0.292569	145.373	203.041	1.39669	0.482012	1.31075	0.390397
SORBS3	52.201	68.6363	1.31484	0.394893	96.5207	142.573	1.47713	0.562793	1.39599	0.481284
FZD5	45.4974	57.1749	1.25666	0.329598	20.2733	32.081	1.58243	0.662138	1.41954	0.505428
SLC7A6	49.9956	96.8328	1.93683	0.953696	68.9336	74.9779	1.08768	0.121258	1.51226	0.596702
FBXO32	12.5104	16.8957	1.35053	0.43353	9.16428	15.6407	1.7067	0.771208	1.52862	0.612227
HK2	23.2077	17.12	0.737686	-0.438922	63.0006	146.407	2.3239	1.21655	1.53079	0.61428
IRS2	37.2222	52.6781	1.41523	0.50104	21.8375	36.2566	1.66029	0.731436	1.53776	0.620832
SMAD3	98.2797	165.943	1.68848	0.755726	51.2291	71.2901	1.39159	0.476737	1.54004	0.622965
PXN	116.711	215.858	1.84951	0.887146	119.289	161.314	1.35229	0.435404	1.6009	0.678885
SLC7A5	97.1887	197.779	2.035	1.02503	79.9262	94.2102	1.17871	0.237214	1.60686	0.684241
NR3C1	168.649	341.823	2.02683	1.01922	25.8978	31.657	1.22238	0.289694	1.6246	0.700088
GATA6	12.2047	26.3768	2.16121	1.11184	11.986	14.8441	1.23845	0.30854	1.69983	0.765391
NRP2	40.8349	55.6121	1.36188	0.445596	8.64411	17.7661	2.05528	1.03934	1.70858	0.772798
JAG1	195.884	406.74	2.07644	1.05411	64.6823	93.6737	1.44821	0.534274	1.76232	0.817479
MAP3K9	16.6696	29.6122	1.77641	0.828966	14.8538	26.2649	1.76823	0.822307	1.77232	0.82564
MAP3K20	34.8104	76.0528	2.18477	1.12748	21.2983	35.3727	1.66082	0.731897	1.9228	0.943206
CDK6	28.7891	89.8123	3.11967	1.64139	118.767	106.179	0.89401	-0.161637	2.00684	1.00492
CLU	53.9971	113.062	2.09386	1.06616	240.101	517.985	2.15737	1.10927	2.12561	1.08788
ERRFI1	76.7421	202.186	2.63462	1.3976	25.4611	42.448	1.66717	0.737403	2.1509	1.10494
SWAP70	14.4167	36.5555	2.53564	1.34235	10.5083	19.514	1.85702	0.892986	2.19633	1.13509
TPM1	835.691	2160.94	2.58581	1.37062	307.343	556.159	1.80957	0.85565	2.19769	1.13599
DKK1	354.98	944.937	2.66194	1.41248	32.0757	67.5783	2.10684	1.07508	2.38439	1.25362
BMP4	7.7012	25.946	3.36909	1.75236	24.9901	36.4058	1.45681	0.54281	2.41295	1.2708
EGFR	77.2952	268.078	3.46824	1.7942	29.6266	51.9788	1.75446	0.811028	2.61135	1.3848
STARD13	3.99205	20.73	5.19283	2.37652	17.7762	21.4041	1.20409	0.267945	3.19846	1.67738

## Sheet: Cluster5 genes
Supplementary Table 6. Cluster-specific ranked gene list. Genes associated with each ChIP peak cluster were ranked based on gene expression fold change comparing active YAP overexpression to control. Transcripts per million, TPM.			ranked in descending order by 'Median fold change from H727 and BON1'
Gene	Gene Expression for Control - H727 (TPM)	Gene Expression for Active YAP - H727 (TPM)	Fold change - H727	Fold change - H727 (log2)	Gene Expression for Control - BON1 (TPM)	Gene Expression for Active YAP - BON1 (TPM)	Fold change - BON1	Fold change - BON1 (log2)	Median fold change between H727 and BON1	Median fold change between H727 and BON1 (log2)
AFAP1L2	2.43263	56.5348	23.2402	4.53855	15.0441	31.684	2.10608	1.07456	12.6732	3.6637
PROM1	2.7301	44.0541	16.1364	4.01225	7.367	38.9492	5.28698	2.40244	10.7117	3.42111
CITED2	20.1527	124	6.15301	2.62129	23.0277	53.0993	2.30589	1.20532	4.22945	2.08047
PPP1R15A	18.2862	92.3963	5.05279	2.33708	45.9441	109.121	2.37508	1.24797	3.71393	1.89295
PDGFB	7.59463	14.6753	1.93232	0.950335	13.5824	50.6581	3.72969	1.89906	2.83101	1.50131
JUN	6.53682	23.3803	3.57671	1.83863	38.6684	59.5888	1.54102	0.623886	2.55886	1.3555
FHL2	94.3617	227.156	2.40729	1.26741	79.0335	193.719	2.4511	1.29343	2.4292	1.28048
BMP4	7.7012	25.946	3.36909	1.75236	24.9901	36.4058	1.45681	0.54281	2.41295	1.2708
S100A10	283.347	775.859	2.73819	1.45322	66.3474	131.131	1.97643	0.982896	2.35731	1.23714
EREG	76.5304	196.009	2.56119	1.35681	9.00959	19.0828	2.11805	1.08274	2.33962	1.22628
ATF3	27.0717	42.9344	1.58595	0.665347	8.99964	27.5593	3.06227	1.6146	2.32411	1.21668
TPM1	835.691	2160.94	2.58581	1.37062	307.343	556.159	1.80957	0.85565	2.19769	1.13599
SWAP70	14.4167	36.5555	2.53564	1.34235	10.5083	19.514	1.85702	0.892986	2.19633	1.13509
ERRFI1	76.7421	202.186	2.63462	1.3976	25.4611	42.448	1.66717	0.737403	2.1509	1.10494
SEMA3C	27.2215	84.3387	3.09824	1.63145	24.2617	29.1103	1.19985	0.262852	2.14905	1.1037
HSPA1A	35.7756	81.2555	2.27125	1.18349	139.811	270.937	1.93788	0.954481	2.10457	1.07352
PODXL	11.462	32.5027	2.8357	1.5037	19.5995	25.0944	1.28036	0.356553	2.05803	1.04126
WFS1	13.6236	21.4171	1.57206	0.652654	42.0113	105.916	2.52112	1.33407	2.04659	1.03322
HIF1A	115.436	329.955	2.85835	1.51518	100.994	121.922	1.20722	0.271688	2.03278	1.02346
IQGAP3	23.5272	62.6697	2.66371	1.41344	38.1098	53.1849	1.39557	0.480853	2.02964	1.02122
LMNA	124.937	261.48	2.0929	1.0655	611.031	1125.29	1.84162	0.880979	1.96726	0.976189
ADM	41.199	49.4071	1.19923	0.262112	31.066	80.7536	2.59942	1.37819	1.89933	0.925488
NCK2	25.3768	48.0916	1.8951	0.922275	47.3046	89.6043	1.8942	0.921589	1.89465	0.921932
PTPRJ	41.7004	67.8971	1.62821	0.703288	39.7945	81.7023	2.05311	1.03781	1.84066	0.880223
FGFR2	13.6319	26.1585	1.91892	0.940293	10.8986	19.1823	1.76008	0.81564	1.8395	0.879312
ITGAV	37.6128	86.3128	2.29477	1.19835	12.6576	16.8768	1.33334	0.415043	1.81405	0.859217
JAG1	195.884	406.74	2.07644	1.05411	64.6823	93.6737	1.44821	0.534274	1.76232	0.817479
MAPKAPK2	41.3242	56.2407	1.36096	0.444626	42.2229	88.6543	2.09967	1.07017	1.73032	0.791037
CTSH	22.6554	42.4995	1.87592	0.907595	51.8605	78.382	1.5114	0.595886	1.69366	0.760143
UBC	1337.08	1981.46	1.48193	0.567479	793.568	1367.84	1.72365	0.785471	1.60279	0.680588
PXN	116.711	215.858	1.84951	0.887146	119.289	161.314	1.35229	0.435404	1.6009	0.678885
MYO1E	94.3506	149.662	1.58623	0.665604	47.1366	70.7492	1.50094	0.585865	1.54359	0.626285
SMAD3	98.2797	165.943	1.68848	0.755726	51.2291	71.2901	1.39159	0.476737	1.54004	0.622965
SPINT1	118.973	146.053	1.22761	0.295856	424.254	767.531	1.80913	0.855296	1.51837	0.602524
ZFP36	16.0036	26.8506	1.67779	0.746562	136.394	168.702	1.23687	0.306695	1.45733	0.543328
RTN4	333.373	412.127	1.23623	0.305949	586.471	982.198	1.67476	0.743954	1.4555	0.541511
FZD5	45.4974	57.1749	1.25666	0.329598	20.2733	32.081	1.58243	0.662138	1.41954	0.505428
MAP2K1	90.0465	144.152	1.60086	0.678851	145.355	179.323	1.23369	0.302979	1.41728	0.503122
NF2	23.6933	32.5509	1.37384	0.458219	37.4318	53.7609	1.43624	0.522293	1.40504	0.490612
SORBS3	52.201	68.6363	1.31484	0.394893	96.5207	142.573	1.47713	0.562793	1.39599	0.481284
CREB3L1	81.7113	116.625	1.42728	0.51327	80.8788	109.045	1.34825	0.431083	1.38776	0.472762
NFE2L2	106.711	140.301	1.31478	0.39482	54.8925	78.1217	1.42318	0.509114	1.36898	0.453099
TGFA	15.5327	21.7478	1.40013	0.485561	27.1748	35.6874	1.31325	0.393146	1.35669	0.440093
ST14	81.1675	85.6567	1.05531	0.0776653	124.235	205.977	1.65796	0.729409	1.35663	0.440032
SESN2	8.42712	11.9472	1.41771	0.503559	15.8351	20.4492	1.29139	0.36892	1.35455	0.437809
ESRP2	55.418	88.3577	1.59439	0.673001	93.3439	101.907	1.09174	0.126628	1.34306	0.425527
CEBPB	25.8977	33.0359	1.27563	0.351211	43.0591	60.5137	1.40536	0.490944	1.3405	0.422768
SHKBP1	53.9231	77.9992	1.44649	0.532555	141.658	168.298	1.18806	0.248603	1.31727	0.397554
SDC4	62.1758	76.1541	1.22482	0.292569	145.373	203.041	1.39669	0.482012	1.31075	0.390397
FHOD1	19.5521	28.1084	1.43762	0.52368	69.3736	79.2287	1.14206	0.191636	1.28984	0.36719
GRHL2	46.0884	77.3933	1.67924	0.747805	27.5664	24.6996	0.896003	-0.158425	1.28762	0.364706
BCAR1	108.149	141.672	1.30997	0.389535	163.105	202.974	1.24444	0.315493	1.2772	0.352989
LIMD1	22.2359	27.4292	1.23355	0.302821	36.4691	46.9339	1.28695	0.363957	1.26025	0.333713
NCK1	16.5789	27.4528	1.65589	0.727607	15.9252	13.0974	0.822432	-0.282032	1.23916	0.309364
SRC	95.1096	114.555	1.20445	0.268373	64.969	81.747	1.25825	0.331415	1.23135	0.300238
HSPA5	141.376	133.002	0.940768	-0.0880893	194.506	294.684	1.51504	0.599354	1.2279	0.296197
CHMP6	15.2071	19.916	1.30965	0.389181	29.9129	33.9948	1.13646	0.184548	1.22306	0.29049
PTPN2	102.442	134.252	1.31052	0.390137	55.5184	62.5272	1.12624	0.171516	1.21838	0.284964
PIEZO1	155.863	171.477	1.10018	0.137742	135.962	179.195	1.31797	0.398323	1.20908	0.273908
PTPN23	23.7151	27.6054	1.16404	0.219139	52.6677	65.407	1.24188	0.312526	1.20296	0.266588
ZFYVE28	26.5855	23.7878	0.894767	-0.160416	13.0794	19.3862	1.4822	0.567741	1.18848	0.249122
DNAJB6	81.904	104.529	1.27623	0.351893	65.126	71.5937	1.09931	0.1366	1.18777	0.248258
APP	357.276	312.724	0.875302	-0.192146	754.11	1119.58	1.48464	0.570117	1.17997	0.238754
GCLM	47.5316	50.7786	1.06831	0.0953336	14.3674	18.5075	1.28816	0.365313	1.17824	0.23663
PSMD7	120.619	109.577	0.908458	-0.138508	102.281	146.72	1.43448	0.520523	1.17147	0.228316
EGLN2	24.8863	31.1229	1.2506	0.322626	55.8545	60.4889	1.08297	0.114996	1.16679	0.222543
MAPK3	64.9385	87.7129	1.35071	0.433714	166.626	163.658	0.982187	-0.0259297	1.16645	0.222121
BACH1	62.162	55.1774	0.887639	-0.171955	18.7783	27.0105	1.43839	0.524459	1.16302	0.217872
PSMD6	73.7272	79.0475	1.07216	0.100523	51.9206	64.5301	1.24286	0.313666	1.15751	0.211027
MET	133.743	163.588	1.22315	0.290598	30.5016	33.2526	1.09019	0.124582	1.15667	0.209977
RAPGEF1	36.2405	42.7506	1.17964	0.238343	40.2431	45.5376	1.13156	0.178318	1.1556	0.208643
VEGFA	77.8545	69.1239	0.88786	-0.171596	82.2941	115.975	1.40928	0.494958	1.14857	0.199839
RNF10	279.283	313.546	1.12268	0.166945	196.934	230.491	1.1704	0.227002	1.14654	0.197286
FBLIM1	24.5663	24.0233	0.977896	-0.0322465	355.521	458.685	1.29018	0.36757	1.13404	0.181468
STMN1	173.078	224.155	1.29511	0.373078	581.571	556.409	0.956735	-0.0638087	1.12592	0.17111
PSMD3	107.512	118.173	1.09916	0.136401	58.1872	66.664	1.14568	0.196206	1.12242	0.166613
SGPL1	27.2327	37.0493	1.36047	0.444103	115.324	101.001	0.875804	-0.19132	1.11814	0.161095
PARD3	36.7798	43.9814	1.1958	0.257982	33.7016	34.7467	1.03101	0.0440615	1.11341	0.154983
PTEN	61.9948	87.012	1.40354	0.489067	20.4148	16.5984	0.813059	-0.298569	1.1083	0.148345
RPS6KA1	22.7257	24.3652	1.07214	0.100494	152.178	172.139	1.13117	0.177813	1.10165	0.139671
RHOA	258.929	275.337	1.06337	0.0886461	342.444	385.8	1.12661	0.171984	1.09499	0.130916
NRP1	124.49	136.323	1.09505	0.130993	106.814	116.185	1.08773	0.121314	1.09139	0.126162
FGFR1	78.1465	55.0136	0.70398	-0.506393	156.503	230.848	1.47504	0.560757	1.08951	0.123682
MST1R	82.514	72.4697	0.878271	-0.187262	96.8927	125.865	1.29901	0.377413	1.08864	0.122528
NUP93	112.365	132.102	1.17566	0.233467	105.169	104.197	0.990759	-0.013394	1.08321	0.11531
PSMF1	168.242	213.399	1.2684	0.343015	278.937	250.297	0.897324	-0.156299	1.08286	0.114853
PSMC1	215.298	235.745	1.09497	0.13089	54.6624	58.2908	1.06638	0.0927174	1.08067	0.11193
AGR2	1917.47	2118.24	1.1047	0.143661	482.189	504.319	1.04589	0.0647377	1.0753	0.104739
SNX6	69.0971	80.9587	1.17166	0.22856	58.0571	56.6099	0.975074	-0.0364163	1.07337	0.102147
ROCK1	47.6964	61.176	1.28261	0.359087	40.6196	34.9001	0.859193	-0.218945	1.0709	0.0988288
UBE2D3	164.058	179.753	1.09567	0.131814	138.42	142.962	1.03282	0.0465848	1.06424	0.0898287
UBE2D2	366.381	403.707	1.10188	0.139963	75.4007	76.5322	1.01501	0.0214885	1.05844	0.0819417
EGLN1	22.3741	21.902	0.978902	-0.0307638	15.1284	17.1004	1.13035	0.176771	1.05463	0.0767319
EGLN3	15.5731	14.0083	0.899516	-0.152778	46.9419	56.2002	1.19723	0.259701	1.04837	0.0681528
ITGB1BP1	60.2682	70.7429	1.1738	0.231188	56.0038	51.3724	0.917301	-0.124533	1.04555	0.0642638
LIMS1	97.5002	119.104	1.22158	0.288748	358.845	311.742	0.868736	-0.20301	1.04516	0.0637211
PFN2	282.564	213.993	0.757327	-0.401012	94.1633	124.233	1.31934	0.399817	1.03833	0.0542702
PSMA1	275.646	271.679	0.985605	-0.0209182	51.4293	55.8372	1.08571	0.118636	1.03566	0.0505455
ADD1	136.276	145.047	1.06436	0.0899874	134.967	135.753	1.00583	0.0083819	1.03509	0.0497616
MAPK14	64.2733	72.9931	1.13567	0.183541	38.5668	36.0045	0.933564	-0.0991798	1.03462	0.049095
PSMB3	347.085	306.192	0.882183	-0.18085	135.781	160.913	1.1851	0.245006	1.03364	0.047734
VPS25	76.5833	76.9835	1.00523	0.00752038	54.9563	58.2021	1.05906	0.0827878	1.03214	0.0456449
PSMB1	197.004	188.184	0.955231	-0.0660779	52.7848	57.531	1.08992	0.124218	1.02257	0.0322054
EPAS1	144.584	118.047	0.816457	-0.292552	142.894	175.331	1.227	0.295134	1.02173	0.031011
ELOC	116.728	133.063	1.13994	0.188963	36.369	32.816	0.902307	-0.148309	1.02113	0.0301605
ZFAND5	143.168	144.314	1.00801	0.0115032	77.17	78.8245	1.02144	0.0306049	1.01472	0.0210857
WASF3	12.642	16.5207	1.30681	0.386054	13.461	9.63482	0.715758	-0.482455	1.01129	0.0161916
PSMA5	169.529	172.647	1.01839	0.0262955	61.6578	60.6263	0.98327	-0.0243404	1.00083	0.0011997
SIN3A	67.0568	72.7338	1.08466	0.117242	66.6235	60.4791	0.907774	-0.139594	0.996217	-0.00546814
PFN1	601.012	692.647	1.15247	0.204726	631.311	523.842	0.829768	-0.26922	0.991118	-0.0128717
TGFB3	80.754	45.652	0.565322	-0.822856	243.893	344.724	1.41343	0.499197	0.989374	-0.0154117
PSMD5	35.7041	38.2768	1.07206	0.100383	100.361	89.8212	0.894984	-0.160066	0.983521	-0.0239723
IQGAP1	246.878	289.302	1.17184	0.228776	114.995	89.7115	0.780133	-0.358207	0.975987	-0.0350664
TSC1	29.4468	28.4838	0.967299	-0.0479662	24.5905	24.1606	0.982516	-0.0254468	0.974908	-0.0366625
EPB41L5	40.8922	43.2266	1.05708	0.0800906	11.3353	10.0677	0.888172	-0.171088	0.972628	-0.0400394
BRAF	33.0236	32.961	0.998103	-0.0027392	22.4913	21.2893	0.946557	-0.0792383	0.97233	-0.0404817
MUC20	19.7253	16.4491	0.83391	-0.262036	12.6818	13.9895	1.10312	0.141584	0.968513	-0.0461567
CREBBP	59.0379	68.6947	1.16357	0.218556	107.432	82.9463	0.772082	-0.373174	0.967825	-0.0471813
TSG101	62.0341	60.4536	0.974522	-0.0372328	25.1587	24.1754	0.960914	-0.0575203	0.967718	-0.0473409
CDK1	144.72	175.189	1.21054	0.275653	26.4501	19.0092	0.718682	-0.476574	0.964612	-0.0519789
FARP2	101.469	99.8743	0.984282	-0.0228563	48.6887	45.7768	0.940193	-0.0889713	0.962237	-0.0555351
PSMA6	477.012	481.532	1.00948	0.0136077	92.6492	83.6682	0.903065	-0.147099	0.956271	-0.0645089
BFAR	77.8079	77.5502	0.996688	-0.00478619	32.5059	29.5902	0.910302	-0.135582	0.953495	-0.0687024
HIP1	15.8448	15.2193	0.960524	-0.0581064	28.5812	26.9063	0.941399	-0.0871213	0.950962	-0.0725409
PTPN1	46.9175	47.7473	1.01769	0.025293	23.1544	20.4691	0.884028	-0.177835	0.950857	-0.0726991
HIGD1A	175.892	210.198	1.19504	0.257065	82.6916	57.7534	0.698419	-0.517835	0.946732	-0.0789721
PLXND1	51.5745	42.4894	0.823846	-0.279554	67.0422	71.533	1.06698	0.0935386	0.945415	-0.0809807
PSMC4	149.652	129.606	0.866046	-0.207484	136.038	138.172	1.01569	0.0224549	0.940866	-0.0879385
PSMD8	140.1	138.026	0.985202	-0.0215088	138.337	123.786	0.894818	-0.160335	0.94001	-0.0892525
PSMC2	135.084	133.846	0.990837	-0.0132803	18.6681	16.3923	0.878093	-0.187554	0.934465	-0.0977871
NPHP4	10.703	10.6767	0.997536	-0.00355942	44.4695	37.8707	0.851611	-0.231734	0.924573	-0.11314
MAPK1	186.267	202.068	1.08483	0.117471	47.208	35.5714	0.753503	-0.408316	0.919167	-0.121601
NEDD4	841.055	653.118	0.776546	-0.364857	730.851	774.707	1.06001	0.0840746	0.918277	-0.122999
PLEKHA1	117.326	107.013	0.912101	-0.132734	45.3345	40.8601	0.901302	-0.149918	0.906702	-0.1413
PSMB5	223.169	183.904	0.824057	-0.279184	245.467	240.117	0.978207	-0.031788	0.901132	-0.15019
MEF2A	85.1631	82.3597	0.967081	-0.0482911	43.3307	36.1826	0.835034	-0.260093	0.901058	-0.150309
MYC	50.7133	30.497	0.601361	-0.733698	83.6446	100.262	1.19867	0.261437	0.900016	-0.151977
XBP1	244.915	101.309	0.413648	-1.27353	528.596	731.457	1.38377	0.468607	0.89871	-0.154072
ZFP36L1	49.7897	50.7792	1.01987	0.02839	92.1235	70.4257	0.764471	-0.387466	0.892172	-0.164606
CUL2	40.6697	37.5317	0.922843	-0.115843	13.775	11.7465	0.85274	-0.229822	0.887791	-0.171707
PITX2	11.2727	10.5772	0.938297	-0.0918829	23.8058	19.8912	0.83556	-0.259184	0.886929	-0.17311
NRG1	43.1677	20.6985	0.479489	-1.06043	80.8081	104.009	1.28711	0.364137	0.883301	-0.179024
HIP1R	75.564	56.9188	0.753254	-0.408792	85.8603	86.7591	1.01047	0.0150246	0.881861	-0.181376
PPP1R15B	38.5633	31.7032	0.822108	-0.2826	28.3948	26.6912	0.940003	-0.0892626	0.881056	-0.182695
PSMD14	188.975	187.412	0.991729	-0.0119818	52.2581	39.7051	0.759788	-0.396331	0.875759	-0.191395
GBA	67.3026	49.002	0.728085	-0.457822	66.3188	66.5466	1.00343	0.00494662	0.86576	-0.207962
PSMD1	226.97	214.66	0.94576	-0.0804533	42.3885	33.2474	0.784348	-0.350434	0.865054	-0.209137
RBPJ	66.3639	67.3515	1.01488	0.0213112	34.7829	24.5617	0.706142	-0.50197	0.860512	-0.216733
CDC42	209.647	212.551	1.01385	0.0198486	100.122	70.4075	0.703219	-0.507955	0.858536	-0.22005
ZFP36L2	37.0013	27.7556	0.750125	-0.414797	80.0089	76.4967	0.956102	-0.064763	0.853114	-0.22919
CREB1	55.7127	57.5568	1.0331	0.0469808	18.7108	12.0294	0.642909	-0.637315	0.838005	-0.25497
PAK1	230.418	136.892	0.594102	-0.751216	64.9456	69.3356	1.06759	0.0943641	0.830849	-0.267343
SIRT2	57.809	47.1204	0.815105	-0.294942	162.81	137.239	0.842941	-0.246496	0.829023	-0.270516
BCR	119.089	93.6392	0.786296	-0.346855	155.893	134.695	0.86402	-0.210863	0.825158	-0.277257
VIL1	506.919	332.522	0.655967	-0.608304	656.818	652.488	0.993408	-0.00954124	0.824688	-0.27808
FBXW7	61.3378	39.8404	0.649524	-0.622545	38.4454	37.8062	0.983373	-0.0241892	0.816449	-0.292566
BCL2L11	41.714	35.1403	0.842411	-0.247405	38.5159	30.0417	0.779981	-0.358489	0.811196	-0.301878
RPS6KA3	165.055	123.979	0.75114	-0.412846	30.5031	26.4504	0.867138	-0.205667	0.809139	-0.305541
PSMB2	142.679	108.309	0.759113	-0.397614	29.6249	23.4246	0.790706	-0.338786	0.77491	-0.3679
CARMIL1	22.0072	15.8079	0.718304	-0.477333	15.0203	11.5766	0.770734	-0.375695	0.744519	-0.425619
CHD6	91.5735	68.8282	0.751617	-0.411931	74.318	54.6961	0.735973	-0.442275	0.743795	-0.427023
TXNIP	188.482	149.103	0.791076	-0.338112	80.3329	55.7566	0.69407	-0.526847	0.742573	-0.429395
SEMA3A	109.419	101.347	0.92623	-0.110558	34.6769	19.051	0.549388	-0.864104	0.737809	-0.438681
DICER1	102.839	71.0452	0.690839	-0.533578	47.0083	35.2349	0.749546	-0.415911	0.720193	-0.473545
ID1	151.126	129.674	0.858051	-0.220865	576.217	316.786	0.549768	-0.863106	0.703909	-0.506538
HPN	61.3233	17.9877	0.293325	-1.76943	44.2727	44.7595	1.011	0.015779	0.652161	-0.616699
NEURL1	63.4156	17.8421	0.281352	-1.82955	210.573	213.357	1.01322	0.0189524	0.647288	-0.627521
PIK3R1	32.3019	19.2164	0.594899	-0.749283	41.5144	25.1621	0.606105	-0.722361	0.600502	-0.735759
ERN1	28.0262	14.6089	0.521258	-0.939929	92.7692	62.9569	0.678641	-0.55928	0.599949	-0.737087
CDH17	59.5027	18.4682	0.310376	-1.68791	21.2674	16.9022	0.79475	-0.331428	0.552563	-0.855789
CA9	187.513	44.0872	0.235115	-2.08856	96.2336	79.0408	0.821343	-0.283943	0.528229	-0.920765
KDR	23.7943	6.08888	0.255896	-1.96637	23.1058	18.253	0.789973	-0.340124	0.522935	-0.935297
GCLC	77.4262	42.6322	0.550617	-0.860878	198.552	97.471	0.49091	-1.02647	0.520764	-0.941299
CBLB	52.9368	21.5355	0.406816	-1.29755	55.5694	35.1312	0.632205	-0.661536	0.51951	-0.944776
CD24	580.242	229.936	0.396276	-1.33542	352.298	194.838	0.553049	-0.854521	0.474662	-1.07503
PROX1	41.0371	9.82313	0.239372	-2.06267	123.882	61.3015	0.494838	-1.01497	0.367105	-1.44573

## Sheet: Cluster6 genes
Supplementary Table 6. Cluster-specific ranked gene list. Genes associated with each ChIP peak cluster were ranked based on gene expression fold change comparing active YAP overexpression to control. Transcripts per million, TPM.			ranked in descending order by 'Median fold change from H727 and BON1'
Gene	Gene Expression for Control - H727 (TPM)	Gene Expression for Active YAP - H727 (TPM)	Fold change - H727	Fold change - H727 (log2)	Gene Expression for Control - BON1 (TPM)	Gene Expression for Active YAP - BON1 (TPM)	Fold change - BON1	Fold change - BON1 (log2)	Median fold change between H727 and BON1	Median fold change between H727 and BON1 (log2)
LAMB2	7.19276	46.7208	6.49553	2.69945	66.0708	155.524	2.3539	1.23506	4.42472	2.14559
BCL2L1	66.8358	289.601	4.33302	2.11537	124.947	235.433	1.88426	0.913998	3.10864	1.63628
BMP4	7.7012	25.946	3.36909	1.75236	24.9901	36.4058	1.45681	0.54281	2.41295	1.2708
PODXL	11.462	32.5027	2.8357	1.5037	19.5995	25.0944	1.28036	0.356553	2.05803	1.04126
MYH14	23.7286	47.4556	1.99993	0.999952	29.975	60.4696	2.01733	1.01245	2.00863	1.00621
INAVA	43.8659	82.7409	1.88622	0.915499	45.1537	94.743	2.09823	1.06918	1.99223	0.994382
YBX3	72.5151	144.999	1.99957	0.999691	111.023	185.867	1.67412	0.743405	1.83685	0.877231
PMAIP1	28.1784	60.6039	2.15073	1.10482	16.4915	23.0645	1.39857	0.483949	1.77465	0.827532
JAG1	195.884	406.74	2.07644	1.05411	64.6823	93.6737	1.44821	0.534274	1.76232	0.817479
GATA6	12.2047	26.3768	2.16121	1.11184	11.986	14.8441	1.23845	0.30854	1.69983	0.765391
UBC	1337.08	1981.46	1.48193	0.567479	793.568	1367.84	1.72365	0.785471	1.60279	0.680588
MYO1E	94.3506	149.662	1.58623	0.665604	47.1366	70.7492	1.50094	0.585865	1.54359	0.626285
HK2	23.2077	17.12	0.737686	-0.438922	63.0006	146.407	2.3239	1.21655	1.53079	0.61428
TRADD	10.9783	16.1062	1.46709	0.552961	64.2289	87.777	1.36663	0.450619	1.41686	0.502697
MICAL2	61.0763	121.353	1.9869	0.990521	87.7549	70.8852	0.807763	-0.307995	1.39733	0.482676
CLEC16A	28.4892	36.0977	1.26707	0.341492	49.1094	72.3982	1.47422	0.559955	1.37064	0.454855
RACGAP1	60.083	97.3764	1.6207	0.696616	81.8562	89.5359	1.09382	0.129375	1.35726	0.440696
TRMT112	311.314	449.345	1.44338	0.52945	182.72	232.041	1.26992	0.34474	1.35665	0.440049
DSTN	351.193	479.409	1.36509	0.448992	231.297	309.37	1.33754	0.419582	1.35131	0.434362
KIF23	96.3961	168.93	1.75245	0.809376	29.4843	26.387	0.894953	-0.160116	1.3237	0.404579
ITCH	85.2938	130.349	1.52823	0.611866	24.5982	27.0042	1.09781	0.134634	1.31302	0.392894
ZNF598	45.3497	54.6702	1.20553	0.269664	114.895	162.937	1.41813	0.50399	1.31183	0.391579
SNX33	8.76804	13.205	1.50604	0.590758	13.1012	14.5952	1.11404	0.155803	1.31004	0.389611
MRPL24	32.0898	51.7216	1.61178	0.688654	59.1668	59.1996	1.00056	0.00080102	1.30617	0.38534
VPS37B	38.9849	54.278	1.39228	0.477452	39.8212	48.2552	1.2118	0.277149	1.30204	0.380774
SPIRE1	75.1868	111.088	1.4775	0.563155	12.1945	13.3965	1.09857	0.13563	1.28803	0.365171
RECQL5	36.1914	33.6725	0.930401	-0.104075	31.7716	52.0582	1.63851	0.712387	1.28446	0.361159
MUL1	15.6093	18.505	1.18551	0.245509	23.5902	32.6315	1.38327	0.468078	1.28439	0.361081
RBCK1	113.236	143.615	1.26828	0.342871	247.607	319.251	1.28935	0.366639	1.27881	0.354804
LRSAM1	25.1159	31.2214	1.24309	0.313934	44.4813	56.3965	1.26787	0.342406	1.25548	0.32824
RELA	58.3603	78.2639	1.34105	0.42336	27.457	31.1915	1.13601	0.183979	1.23853	0.308629
NFKBIA	29.2128	40.9909	1.40318	0.488702	35.1037	37.5171	1.06875	0.0959262	1.23597	0.30564
MRPL55	27.7851	34.954	1.25801	0.331148	53.7815	64.9631	1.20791	0.27251	1.23296	0.302127
BAD	57.1155	72.3111	1.26605	0.340333	98.9169	118.47	1.19767	0.260233	1.23186	0.300839
CHMP4B	95.2505	108.046	1.13434	0.181847	110.081	145.806	1.32453	0.405485	1.22943	0.297995
HSPA5	141.376	133.002	0.940768	-0.0880893	194.506	294.684	1.51504	0.599354	1.2279	0.296197
CHMP6	15.2071	19.916	1.30965	0.389181	29.9129	33.9948	1.13646	0.184548	1.22306	0.29049
ANXA11	112.347	107.667	0.958343	-0.0613855	182.643	268.22	1.46855	0.554392	1.21345	0.279111
BIRC3	12.9942	15.8082	1.21656	0.28281	15.6439	18.8824	1.20701	0.271443	1.21179	0.277138
AURKAIP1	87.0916	120.125	1.3793	0.463933	771.45	800.868	1.03813	0.0539911	1.20871	0.273474
PDCD6IP	136.891	186.559	1.36283	0.446605	84.1438	88.652	1.05358	0.0752962	1.2082	0.272864
ARF1	269.242	299.458	1.11223	0.153451	371.378	469.036	1.26296	0.336807	1.18759	0.24804
SNX9	19.5496	26.4386	1.35239	0.435507	10.739	10.9463	1.0193	0.0275836	1.18584	0.245915
CHMP1B	43.3386	54.0023	1.24606	0.317369	31.5314	34.8483	1.10519	0.144299	1.17562	0.233428
MRPL18	53.2652	66.4212	1.24699	0.318452	60.2326	65.7646	1.09184	0.126766	1.16942	0.22579
RIPK2	33.0137	40.6888	1.23248	0.301569	13.9169	15.3064	1.09984	0.137293	1.16616	0.221768
CHMP4C	27.1522	37.4687	1.37995	0.464617	14.9439	13.9039	0.930406	-0.104067	1.15518	0.208116
AXIN1	34.3611	35.8008	1.0419	0.0592181	48.0217	60.8622	1.26739	0.341861	1.15465	0.20745
ASXL1	135.402	154.244	1.13916	0.187968	109.045	127.436	1.16866	0.224853	1.15391	0.206528
NELFE	45.3168	54.4709	1.202	0.26544	69.5457	76.8766	1.10541	0.144584	1.15371	0.206277
SH3GL1	79.9972	91.5861	1.14487	0.195178	138.269	158.925	1.14939	0.200867	1.14713	0.198025
SLC9A1	11.8518	14.6441	1.2356	0.305207	39.8978	41.4581	1.03911	0.0553447	1.13735	0.185678
PC	16.5709	19.0468	1.14941	0.200899	16.2434	18.2029	1.12063	0.164314	1.13502	0.182722
CFL1	1430.11	1631.25	1.14065	0.18985	985.585	1102.16	1.11828	0.161281	1.12946	0.175636
VPS4A	59.0102	65.0765	1.1028	0.141173	54.7219	63.2093	1.1551	0.208019	1.12895	0.174984
RNF34	104.404	139.356	1.33478	0.416605	40.467	37.3464	0.922886	-0.115776	1.12883	0.174834
EEF1A2	293.97	225.793	0.768081	-0.38067	847.161	1257	1.48378	0.569276	1.12593	0.171117
STMN1	173.078	224.155	1.29511	0.373078	581.571	556.409	0.956735	-0.0638087	1.12592	0.17111
PEX14	15.9243	17.9951	1.13004	0.176375	37.9805	42.1289	1.10922	0.149552	1.11963	0.163026
NELFB	44.7828	53.7405	1.20003	0.263065	108.085	110.385	1.02128	0.0303778	1.11065	0.151408
CHMP1A	82.2531	99.2416	1.20654	0.270875	198.27	200.357	1.01053	0.0151062	1.10853	0.148651
MRPL10	30.5985	33.9545	1.10968	0.150141	23.1306	25.5506	1.10462	0.143555	1.10715	0.146852
OTULIN	21.4159	25.399	1.18599	0.246088	58.0033	59.5892	1.02734	0.038916	1.10666	0.146217
EEF1D	506.039	572.372	1.13108	0.177705	825.925	876.733	1.06152	0.086126	1.0963	0.132642
MRPL49	92.7327	89.9941	0.970467	-0.0432482	60.5285	73.4621	1.21368	0.279385	1.09207	0.127069
AARS2	16.2578	18.6938	1.14984	0.20143	19.0528	19.6923	1.03356	0.0476287	1.0917	0.126578
MRPL33	36.1824	44.8049	1.23831	0.30837	44.7463	41.8442	0.935143	-0.0967409	1.08673	0.119987
CYLD	23.1307	28.3638	1.22624	0.294243	15.285	14.3794	0.940747	-0.0881209	1.08349	0.115692
NUP93	112.365	132.102	1.17566	0.233467	105.169	104.197	0.990759	-0.013394	1.08321	0.11531
VPS37C	34.6021	34.91	1.0089	0.0127813	32.8959	38.0096	1.15545	0.208459	1.08218	0.113935
MRPS18C	21.073	27.9423	1.32598	0.407054	33.8463	28.3733	0.838299	-0.254463	1.08214	0.113884
RPLP2	1534.11	1522.07	0.992145	-0.0113765	1787.46	2089.04	1.16872	0.224929	1.08043	0.111609
MRPL40	47.8216	53.7229	1.1234	0.167876	32.7978	33.9805	1.03606	0.051107	1.07973	0.110672
MRPS23	29.7501	29.6146	0.995445	-0.00658605	24.985	28.7849	1.15209	0.20425	1.07377	0.10268
GADD45GIP1	36.5102	41.9599	1.14927	0.200712	135.297	135.046	0.998145	-0.00267894	1.0737	0.102598
CFLAR	84.6969	102.55	1.21079	0.275948	98.8334	91.7027	0.927851	-0.108034	1.06932	0.0966942
FIS1	82.9175	92.3157	1.11334	0.154899	133.186	135.192	1.01506	0.0215683	1.0642	0.0897736
MRPL43	50.227	51.3921	1.0232	0.0330835	49.2132	53.1693	1.08039	0.111548	1.05179	0.0728489
MRPL28	116.301	121.184	1.04199	0.0593389	123.869	130.854	1.05639	0.0791487	1.04919	0.0692778
EEF2	1876.8	1680.57	0.895443	-0.159327	1609.34	1916.89	1.19111	0.252304	1.04328	0.0611198
MRPS6	72.4589	70.0324	0.966513	-0.0491396	21.521	24.0732	1.11859	0.161683	1.04255	0.0601191
MRPL38	86.0477	89.2758	1.03752	0.0531332	102.667	106.418	1.03653	0.0517584	1.03702	0.052446
TSC2	100.791	106.647	1.0581	0.0814719	228.033	230.147	1.00927	0.0133159	1.03368	0.0477964
MRPL4	80.0771	77.8393	0.972055	-0.0408906	116.078	124.401	1.0717	0.0999024	1.02188	0.0312227
AURKB	111.442	117.637	1.05559	0.0780493	171.262	168.505	0.983905	-0.0234097	1.01975	0.0282115
NPRL3	139.298	146.654	1.05281	0.0742384	80.0355	77.7701	0.971695	-0.0414247	1.01225	0.0175656
BID	34.6079	20.4011	0.589492	-0.762455	31.0236	44.4544	1.43292	0.518963	1.01121	0.0160806
HEBP2	60.8454	60.0317	0.986626	-0.0194255	55.476	57.2041	1.03115	0.0442556	1.00889	0.0127664
STPG1	28.5005	29.746	1.0437	0.0617079	17.201	16.6471	0.967799	-0.047221	1.00575	0.0082713
MRPL54	65.2014	71.0572	1.08981	0.12408	77.1444	71.0599	0.921128	-0.118526	1.00547	0.00787069
AKT1S1	31.1022	28.3276	0.910791	-0.134808	72.9249	80.217	1.09999	0.137497	1.00539	0.00775958
VPS4B	55.4898	65.3706	1.17806	0.236419	26.2154	21.7145	0.828313	-0.271753	1.00319	0.00459303
POLDIP2	91.7601	102.957	1.12202	0.166097	38.9372	34.2554	0.879759	-0.184819	1.00089	0.00128232
TAB2	42.7246	40.6903	0.952384	-0.0703845	18.6903	19.4659	1.0415	0.0586598	0.996941	-0.00442003
MRPL9	62.5072	64.0114	1.02406	0.0343058	54.2647	52.4888	0.967274	-0.048003	0.995669	-0.0062617
MRPS28	93.6009	97.5507	1.0422	0.0596297	70.5895	66.8873	0.947553	-0.0777221	0.994875	-0.00741223
GSPT1	202.444	182.572	0.90184	-0.149057	145.271	157.894	1.08689	0.120204	0.994364	-0.00815346
TUFM	242.943	241.182	0.992751	-0.0104966	205.739	204.612	0.994525	-0.00792032	0.993638	-0.00920787
DNAJC6	38.2243	21.6296	0.56586	-0.821482	10.6648	15.1415	1.41977	0.505657	0.992815	-0.010403
PPIA	1958.42	2034.85	1.03903	0.0552311	1294.73	1214.36	0.937926	-0.0924545	0.988476	-0.0167227
SECISBP2	61.0113	60.1453	0.985806	-0.0206242	27.6722	27.3865	0.989674	-0.0149748	0.98774	-0.0177967
HNRNPU	355.293	360.016	1.01329	0.0190522	305.314	293.745	0.962108	-0.0557298	0.987701	-0.0178543
TRNAU1AP	52.6738	57.5834	1.09321	0.128566	45.5821	40.2088	0.882117	-0.180958	0.987662	-0.017911
MRPL53	71.474	68.701	0.961203	-0.0570876	113.597	114.975	1.01213	0.0173955	0.986667	-0.0193654
MRPL37	135.351	133.953	0.989669	-0.0149819	73.0884	71.7658	0.981904	-0.0263457	0.985787	-0.0206526
EEF1A1	5295.24	6234.74	1.17742	0.235634	2311.37	1831.3	0.792301	-0.335879	0.984863	-0.0220054
MRPL11	75.7599	80.5006	1.06258	0.0875664	93.5552	84.7464	0.905844	-0.142666	0.98421	-0.022962
SEPSECS	27.1716	22.6303	0.832865	-0.263846	16.5669	18.7616	1.13248	0.179486	0.982672	-0.0252175
C12orf65	63.5016	61.2195	0.964063	-0.0528008	38.7919	38.7729	0.999512	-0.000704563	0.981787	-0.0265175
MTOR	64.4531	70.0509	1.08685	0.120154	28.0787	24.4159	0.869551	-0.201658	0.978201	-0.0317976
TMEM189-UBE2V1	27.528	20.5501	0.746516	-0.421754	13.2164	15.9676	1.20817	0.272818	0.977341	-0.0330662
GATC	50.582	45.6928	0.903341	-0.146657	40.6475	42.6285	1.04874	0.0686517	0.976039	-0.0349899
IQGAP1	246.878	289.302	1.17184	0.228776	114.995	89.7115	0.780133	-0.358207	0.975987	-0.0350664
TARS2	42.192	44.2653	1.04914	0.069207	57.492	51.7654	0.900393	-0.151373	0.974767	-0.0368712
MRPS12	54.0028	49.9716	0.925353	-0.111925	98.5206	100.882	1.02396	0.0341658	0.974659	-0.0370311
NAPA	71.4515	72.5708	1.01566	0.0224239	136.766	127.442	0.931824	-0.101871	0.973744	-0.0383852
VAPB	82.4508	87.8453	1.06543	0.0914328	41.8379	36.7372	0.878084	-0.187569	0.971756	-0.0413342
SPG7	221.523	214.993	0.970521	-0.0431685	217.291	211.409	0.972931	-0.0395913	0.971726	-0.0413788
CHMP4A	56.5203	66.5364	1.17721	0.235374	157.635	119.616	0.758815	-0.39818	0.968013	-0.046901
NUBPL	59.0291	53.5461	0.907114	-0.140644	68.009	69.3437	1.01962	0.0280382	0.963369	-0.0538389
RPTOR	55.4185	49.2013	0.887813	-0.171672	91.0204	94.507	1.03831	0.0542305	0.963059	-0.0543038
SPIRE2	78.4377	56.6472	0.722193	-0.469543	80.5056	96.7737	1.20207	0.265525	0.962133	-0.0556912
SUPT4H1	39.5371	48.5459	1.22786	0.296144	16.2013	11.1883	0.690582	-0.534116	0.95922	-0.0600665
MRPL27	44.0369	47.649	1.08202	0.113734	79.3571	66.3544	0.83615	-0.258166	0.959087	-0.0602657
EEF2K	18.8544	15.9905	0.848103	-0.237689	19.5433	20.8632	1.06754	0.0942835	0.957819	-0.0621753
PTPN1	46.9175	47.7473	1.01769	0.025293	23.1544	20.4691	0.884028	-0.177835	0.950857	-0.0726991
MICAL3	74.0847	71.8682	0.970082	-0.0438207	75.6942	70.3751	0.929729	-0.105117	0.949906	-0.0741434
RIPK1	12.5866	11.2898	0.896974	-0.156862	10.6889	10.6784	0.999013	-0.00142465	0.947993	-0.0770511
KIF2C	53.8263	57.1692	1.06211	0.0869277	65.1075	54.2126	0.832663	-0.264196	0.947384	-0.0779783
BAK1	14.4397	13.2007	0.914193	-0.129429	19.803	19.2549	0.97232	-0.040497	0.943257	-0.0842779
BIN3	27.2577	26.9583	0.989014	-0.0159375	43.1424	38.7056	0.897158	-0.156565	0.943086	-0.0845386
MRPL19	90.3105	94.6408	1.04795	0.067568	57.9261	48.3986	0.835523	-0.259249	0.941736	-0.0866057
YARS2	47.4914	50.4965	1.06328	0.0885183	14.1888	11.6069	0.818033	-0.28977	0.940655	-0.0882623
TBC1D20	33.6064	32.9102	0.979282	-0.0302034	36.5532	32.9144	0.900451	-0.15128	0.939867	-0.089472
MRPL51	190.396	214.608	1.12717	0.172699	76.2199	57.3216	0.752055	-0.411089	0.93961	-0.0898654
EARS2	92.2333	83.9615	0.910317	-0.135559	90.2649	87.3325	0.967514	-0.0476462	0.938915	-0.090933
BAX	56.7613	52.9245	0.932405	-0.100971	220.523	207.376	0.940385	-0.0886772	0.936395	-0.0948112
TSFM	66.3299	59.5046	0.8971	-0.156659	17.8538	17.3495	0.971755	-0.0413358	0.934427	-0.0978454
OPA1	44.9461	54.3934	1.21019	0.275235	20.7316	13.6323	0.65756	-0.604806	0.933875	-0.098698
MRPL48	95.0045	96.228	1.01288	0.0184602	39.2363	33.4567	0.852699	-0.229892	0.932788	-0.100378
BNIP3	52.4182	44.5604	0.850094	-0.234306	57.5153	58.3732	1.01492	0.0213629	0.932506	-0.100815
MRPS33	89.5491	83.598	0.933543	-0.0992112	35.7127	32.9654	0.923072	-0.115486	0.928307	-0.107325
COL4A3BP	33.8443	33.504	0.989943	-0.0145821	23.9282	20.5719	0.859731	-0.218042	0.924837	-0.112728
RPLP1	2826.03	2753.63	0.97438	-0.037444	2367.61	2062.71	0.871221	-0.198889	0.922801	-0.115909
MTRF1	23.6192	25.1174	1.06343	0.0887278	14.0874	10.9235	0.775408	-0.366972	0.91942	-0.121204
MRPS34	160.368	133.044	0.829618	-0.269481	296.724	299.128	1.0081	0.0116428	0.91886	-0.122082
DDX6	177.955	178.676	1.00405	0.00583607	45.8987	38.1759	0.831741	-0.265793	0.917897	-0.123595
SECISBP2L	60.4067	65.8386	1.08992	0.124223	38.6606	28.7126	0.742683	-0.429181	0.916302	-0.126105
RNF41	60.0861	59.5439	0.990977	-0.013077	21.802	18.265	0.837769	-0.255375	0.914373	-0.129145
MRPL20	99.7753	80.669	0.808506	-0.306669	217.071	220.948	1.01786	0.0255425	0.913184	-0.131022
MRPS30	44.5333	40.9227	0.918924	-0.121982	69.0131	61.2275	0.887187	-0.17269	0.903056	-0.147113
ETF1	171.078	162.728	0.951192	-0.0721916	79.1346	67.2641	0.849996	-0.234472	0.900594	-0.151051
PANK2	80.9919	81.3247	1.00411	0.00591563	118.117	93.8399	0.794462	-0.331949	0.899286	-0.153149
MRPS7	42.8285	41.0523	0.958528	-0.0611071	42.087	35.1793	0.835871	-0.258648	0.8972	-0.156499
BNIP3L	129.612	149.926	1.15673	0.210049	31.9478	20.3579	0.637222	-0.650131	0.896975	-0.15686
RPS27A	702.05	693.378	0.987648	-0.0179318	1033.78	825.125	0.798165	-0.325242	0.892906	-0.16342
CHMP3	78.5549	83.9848	1.06912	0.0964277	115.118	82.4591	0.716301	-0.481362	0.892712	-0.163733
NDUFS6	23.102	17.3354	0.750384	-0.414299	138.934	143.689	1.03423	0.0485511	0.892305	-0.164391
RAB1A	116.542	122.914	1.05467	0.076798	31.6979	22.9888	0.725247	-0.463455	0.889961	-0.168186
EAPP	42.071	50.7273	1.20576	0.269938	18.2605	10.4833	0.574097	-0.800634	0.889926	-0.168242
MRPL3	124.346	99.7411	0.802125	-0.318102	84.0435	81.8703	0.974142	-0.0377958	0.888133	-0.171152
UBE2N	175.729	161.483	0.918934	-0.121967	34.0224	29.1165	0.855803	-0.22465	0.887368	-0.172395
LARP1	468.802	380.165	0.810928	-0.302354	221.39	213.135	0.962712	-0.0548241	0.88682	-0.173287
HARS	110.603	97.4173	0.88078	-0.183147	101.893	90.7532	0.890668	-0.167041	0.885724	-0.175071
USP6NL	20.4634	19.0042	0.92869	-0.106731	11.846	9.92717	0.838017	-0.254949	0.883353	-0.178938
CASP8	53.9695	48.4727	0.898151	-0.154969	48.5469	41.8424	0.861897	-0.214413	0.880024	-0.184385
RNF8	22.5556	20.9071	0.92691	-0.109498	48.3569	40.1917	0.831148	-0.266823	0.879029	-0.186017
EEF1G	2161.61	1985.19	0.918384	-0.12283	817.301	685.904	0.839231	-0.252859	0.878808	-0.18638
RACK1	1251.75	1180.06	0.942728	-0.0850869	1866.34	1518.57	0.813661	-0.2975	0.878195	-0.187388
MRPS11	52.0728	49.9045	0.958361	-0.0613588	64.7803	50.8987	0.785712	-0.347928	0.872036	-0.19754
MRPL21	104.256	95.7579	0.918492	-0.122662	63.509	52.2038	0.821991	-0.282806	0.870241	-0.200513
MRPL32	38.4863	36.6059	0.95114	-0.0722699	12.8048	10.0897	0.787962	-0.343802	0.869551	-0.201657
GBA	67.3026	49.002	0.728085	-0.457822	66.3188	66.5466	1.00343	0.00494662	0.86576	-0.207962
CHMP2A	121.776	132.974	1.09196	0.126922	101.092	63.56	0.628737	-0.669471	0.860349	-0.217005
MRPS24	96.503	91.2099	0.945151	-0.0813828	106.363	81.7155	0.768274	-0.380308	0.856712	-0.223117
GFM2	36.6868	35.3941	0.964766	-0.051749	20.2384	15.1435	0.748259	-0.41839	0.856513	-0.223453
MLST8	61.1758	52.0551	0.850909	-0.232923	85.4924	73.3686	0.858189	-0.220633	0.854549	-0.226765
MRPS16	120.263	112.033	0.93157	-0.102264	89.1929	69.1511	0.775298	-0.367177	0.853434	-0.228649
ARHGEF2	45.7261	32.8036	0.717394	-0.479163	145.767	142.842	0.979932	-0.0292466	0.848663	-0.236737
SLC25A4	26.0453	20.6829	0.79411	-0.332589	42.747	38.4408	0.899262	-0.153187	0.846686	-0.240101
NAPB	38.3738	31.3049	0.815789	-0.293732	15.7231	13.7928	0.877231	-0.188971	0.84651	-0.240401
DNM1L	236.645	222.519	0.940306	-0.0887975	34.8779	26.165	0.750188	-0.414677	0.845247	-0.242555
HTRA2	27.6007	25.4473	0.921982	-0.11719	24.7168	18.9033	0.764796	-0.386854	0.843389	-0.245731
PNPT1	58.2038	57.4165	0.986474	-0.0196466	39.9658	27.8891	0.697824	-0.519065	0.842149	-0.247852
DARS2	59.0586	55.4825	0.939449	-0.0901128	27.475	20.459	0.744642	-0.425381	0.842046	-0.24803
CHUK	39.899	35.3573	0.886169	-0.174346	12.5862	10.0357	0.79736	-0.326697	0.841765	-0.248511
MRPS5	102.788	84.4109	0.82121	-0.284176	65.5215	56.1672	0.857234	-0.222239	0.839222	-0.252875
CREB1	55.7127	57.5568	1.0331	0.0469808	18.7108	12.0294	0.642909	-0.637315	0.838005	-0.25497
MRPS17	31.8815	25.454	0.798394	-0.324826	38.0703	32.9889	0.866526	-0.206686	0.83246	-0.264547
MRPL36	25.529	20.2987	0.795121	-0.330754	37.789	32.7223	0.865921	-0.207693	0.830521	-0.267912
MRPL46	28.4737	23.5239	0.826164	-0.2755	41.9014	34.5838	0.825363	-0.276899	0.825763	-0.2762
VIL1	506.919	332.522	0.655967	-0.608304	656.818	652.488	0.993408	-0.00954124	0.824688	-0.27808
CHCHD1	14.9736	11.9344	0.797029	-0.327295	32.4363	27.6207	0.851538	-0.231856	0.824284	-0.278787
PTCD3	182	159.006	0.873658	-0.194859	109.382	84.4954	0.772478	-0.372434	0.823068	-0.280916
BCL2L11	41.714	35.1403	0.842411	-0.247405	38.5159	30.0417	0.779981	-0.358489	0.811196	-0.301878
MRPL42	175.765	148.295	0.843714	-0.245174	18.4883	14.308	0.773895	-0.36979	0.808805	-0.306137
STMN3	96.4709	66.6925	0.691322	-0.53257	179.833	166.355	0.92505	-0.112397	0.808186	-0.307241
SUPV3L1	32.5506	25.2485	0.775669	-0.366487	19.9959	16.4719	0.823762	-0.2797	0.799716	-0.322441
MRPL35	39.4642	45.3521	1.1492	0.200625	20.1296	8.93101	0.443676	-1.17242	0.796436	-0.328369
MFF	102.006	88.4734	0.867332	-0.205344	36.9711	26.8239	0.725536	-0.46288	0.796434	-0.328373
SLIRP	240.219	160.63	0.668682	-0.580607	83.4104	74.5702	0.894016	-0.161627	0.781349	-0.35596
EEF1B2	446.259	426.817	0.956434	-0.0642633	132.072	79.5055	0.601987	-0.732195	0.77921	-0.359915
UBA52	1666.62	1530.08	0.918074	-0.123317	556.89	353.111	0.634078	-0.657268	0.776076	-0.36573
MRPS35	271.237	213.797	0.788228	-0.343315	31.0257	23.5239	0.758208	-0.399335	0.773218	-0.371053
MRPL13	159.195	139.311	0.875098	-0.192483	12.578	8.30159	0.660009	-0.599443	0.767553	-0.381661
SPAST	42.0853	34.2706	0.814313	-0.296345	32.4481	23.2161	0.715483	-0.48301	0.764898	-0.386661
EZH2	56.0253	51.4586	0.918489	-0.122666	34.5623	20.8697	0.603829	-0.727787	0.761159	-0.39373
MRPS21	17.5809	13.6105	0.774166	-0.369285	50.373	37.2695	0.739869	-0.434658	0.757018	-0.401601
MRPS27	81.5964	53.6679	0.657724	-0.604447	54.6984	46.4621	0.849424	-0.235444	0.753574	-0.408179
MRPS26	87.9821	55.7783	0.633973	-0.657506	587.035	511.57	0.871447	-0.198515	0.75271	-0.409834
PPIF	80.0506	52.8616	0.660352	-0.598693	156.554	130.852	0.835826	-0.258726	0.748089	-0.418718
MRPL34	95.9578	54.1579	0.564393	-0.825228	192.156	175.705	0.914387	-0.129124	0.73939	-0.435593
MRPS18A	52.1295	39.0698	0.749476	-0.416045	23.9815	17.1293	0.714274	-0.48545	0.731875	-0.45033
EFL1	27.1581	27.0101	0.994551	-0.00788325	18.271	7.892	0.431941	-1.21109	0.713246	-0.487528
MRPL15	138.886	106.626	0.767719	-0.38135	44.4222	29.1746	0.656757	-0.606568	0.712238	-0.489569
VPS13C	68.2768	49.8848	0.730626	-0.452795	30.278	20.4064	0.67397	-0.569244	0.702298	-0.509845
FOXA1	24.982	16.7056	0.668704	-0.580561	32.8259	24.0816	0.733615	-0.446905	0.701159	-0.512186
BMF	47.8879	24.3252	0.507961	-0.977211	29.2053	23.4983	0.804591	-0.313673	0.656276	-0.607626
ERN1	28.0262	14.6089	0.521258	-0.939929	92.7692	62.9569	0.678641	-0.55928	0.599949	-0.737087
MTIF3	44.1428	26.6574	0.60389	-0.727642	14.0523	8.22465	0.585287	-0.772784	0.594589	-0.750036
